# Supplementary material for: Major Effect of Oxidative Stress on the Male, but Not Female, SP-A1 Type II Cell miRNome
Source: Front Immunol. 2019 Jul 10;10:1514. doi: 10.3389/fimmu.2019.01514 (PMC6635478; doi:10.3389/fimmu.2019.01514)
Supplement: Supplementary file 1 [file Data_Sheet_1.ZIP › Supplementary File 1.xlsx]

## Sheet: Index
Tab								Control group	T2C KO M FA
Index	present tab, providing summary of each working spreadsheet							Group 1	T2C KO M O3
Gene Table								Group 2	T2C KO F FA
Raw Data								Group 3	T2C KO F O3
Average Ct								Group 4	T2C SPA1 M FA
Average Ct								Group 5	T2C SPA1 M O3
Average Delta(Ct)								Group 6	T2C SPA1 F FA
2^(-Avg.(Delta(Ct))								Group 7	T2C SPA1 F O3
Fold Change								Group 8	T2C SPA2 M FA
p-value								Group 9	T2C SPA2 M O3
Benjamini & Hochberg								Group 10	T2C SPA2 F FA
Fold Regulation								Group 11	T2C SPA2 F O3
2-way ANOVA
Gx KO M & F
Gx SP-A1 M & F
NGx KO M & F
NGx SP-A1 M & F
Gx miRNAs analysis
Gx Different. expressed miRNAs
ANOVA NGx-Gx
Plots SP-A1 M FA
Plots SP-A1 F FA
Plots SP-A1 M O3
Plots SP-A1 F O3
Plots SP-A2 M FA
Plots SP-A2 F FA
Plots SP-A2 M O3
Clustergram
ALL SP-A1 M O3 miRNome
SP-A1 M O3 P<0.05
SP-A1 M O3 p<0.0166
SP-A1 M O3 FDR
SP-A1 M O3 R>2 FDR<0.05
SP-A1 M O3 R>2 p<0.0166
IPA SP-A1 M O3 miRNome
IPA Network 1
IPA Network 2
Gene Expression NGx SP-A1 M O3
Gene Expression NGx KO M O3
Gene Expression Gx SP-A1 K M O3
Gene Expression Gx KO M O3
Relative Gene Express Gx-NGx

## Sheet: Gene Table
PCR Array Catalog #:	MIMM-3001Z
Position	Mature ID
A01	mmu-let-7a-5p
A02	mmu-let-7b-5p
A03	mmu-let-7c-5p
A04	mmu-let-7d-5p
A05	mmu-let-7d-3p
A06	mmu-let-7e-5p
A07	mmu-let-7f-5p
A08	mmu-let-7g-5p
A09	mmu-let-7i-5p
A10	mmu-miR-100-5p
A11	mmu-miR-101a-3p
A12	mmu-miR-101a-5p
A13	mmu-miR-101b-3p
A14	mmu-miR-103-3p
A15	mmu-miR-106a-5p
A16	mmu-miR-106b-5p
A17	mmu-miR-107-3p
A18	mmu-miR-10a-5p
A19	mmu-miR-10b-5p
A20	mmu-miR-122-5p
A21	mmu-miR-124-3p
A22	mmu-miR-124-5p
A23	mmu-miR-125a-5p
A24	mmu-miR-125b-5p
B01	mmu-miR-126a-3p
B02	mmu-miR-126a-5p
B03	mmu-miR-128-3p
B04	mmu-miR-129-5p
B05	mmu-miR-130a-3p
B06	mmu-miR-130b-3p
B07	mmu-miR-132-3p
B08	mmu-miR-133a-3p
B09	mmu-miR-133a-5p
B10	mmu-miR-133b-3p
B11	mmu-miR-134-5p
B12	mmu-miR-135a-5p
B13	mmu-miR-135b-5p
B14	mmu-miR-137-3p
B15	mmu-miR-138-5p
B16	mmu-miR-139-5p
B17	mmu-miR-140-5p
B18	mmu-miR-141-3p
B19	mmu-miR-142a-3p
B20	mmu-miR-142a-5p
B21	mmu-miR-143-3p
B22	mmu-miR-143-5p
B23	mmu-miR-144-3p
B24	mmu-miR-145a-5p
C01	mmu-miR-145a-3p
C02	mmu-miR-146a-5p
C03	mmu-miR-146b-5p
C04	mmu-miR-146b-3p
C05	mmu-miR-147-3p
C06	mmu-miR-148a-3p
C07	mmu-miR-148b-3p
C08	mmu-miR-149-5p
C09	mmu-miR-150-5p
C10	mmu-miR-151-3p
C11	mmu-miR-151-5p
C12	mmu-miR-152-3p
C13	mmu-miR-153-3p
C14	mmu-miR-155-5p
C15	mmu-miR-155-3p
C16	mmu-miR-15a-5p
C17	mmu-miR-15b-5p
C18	mmu-miR-16-5p
C19	mmu-miR-17-5p
C20	mmu-miR-181a-5p
C21	mmu-miR-181b-5p
C22	mmu-miR-181c-5p
C23	mmu-miR-181d-5p
C24	mmu-miR-182-5p
D01	mmu-miR-182-3p
D02	mmu-miR-183-5p
D03	mmu-miR-183-3p
D04	mmu-miR-184-3p
D05	mmu-miR-185-5p
D06	mmu-miR-186-5p
D07	mmu-miR-187-3p
D08	mmu-miR-18a-5p
D09	mmu-miR-190a-5p
D10	mmu-miR-191-5p
D11	mmu-miR-192-5p
D12	mmu-miR-192-3p
D13	mmu-miR-193a-3p
D14	mmu-miR-193b-3p
D15	mmu-miR-194-5p
D16	mmu-miR-195a-5p
D17	mmu-miR-196a-5p
D18	mmu-miR-196b-5p
D19	mmu-miR-196b-3p
D20	mmu-miR-199b-3p
D21	mmu-miR-199a-5p
D22	mmu-miR-199b-5p
D23	mmu-miR-19a-3p
D24	mmu-miR-19b-3p
E01	mmu-miR-1a-3p
E02	mmu-miR-200a-3p
E03	mmu-miR-200b-3p
E04	mmu-miR-200c-3p
E05	mmu-miR-203-3p
E06	mmu-miR-204-5p
E07	mmu-miR-204-3p
E08	mmu-miR-205-5p
E09	mmu-miR-206-3p
E10	mmu-miR-206-5p
E11	mmu-miR-207
E12	mmu-miR-20a-5p
E13	mmu-miR-20b-5p
E14	mmu-miR-21a-5p
E15	mmu-miR-21a-3p
E16	mmu-miR-210-3p
E17	mmu-miR-211-5p
E18	mmu-miR-214-3p
E19	mmu-miR-215-5p
E20	mmu-miR-216a-5p
E21	mmu-miR-217-5p
E22	mmu-miR-217-3p
E23	mmu-miR-218-5p
E24	mmu-miR-22-3p
F01	mmu-miR-22-5p
F02	mmu-miR-221-3p
F03	mmu-miR-221-5p
F04	mmu-miR-222-3p
F05	mmu-miR-222-5p
F06	mmu-miR-223-3p
F07	mmu-miR-224-5p
F08	mmu-miR-23a-3p
F09	mmu-miR-23b-3p
F10	mmu-miR-23b-5p
F11	mmu-miR-24-3p
F12	mmu-miR-25-3p
F13	mmu-miR-26a-5p
F14	mmu-miR-26b-5p
F15	mmu-miR-27a-3p
F16	mmu-miR-27b-3p
F17	mmu-miR-27b-5p
F18	mmu-miR-28c
F19	mmu-miR-292a-3p
F20	mmu-miR-295-3p
F21	mmu-miR-298-5p
F22	mmu-miR-29a-3p
F23	mmu-miR-29b-3p
F24	mmu-miR-29c-3p
G01	mmu-miR-301a-3p
G02	mmu-miR-302a-5p
G03	mmu-miR-302d-3p
G04	mmu-miR-30a-5p
G05	mmu-miR-30b-5p
G06	mmu-miR-30b-3p
G07	mmu-miR-30c-5p
G08	mmu-miR-30d-5p
G09	mmu-miR-30e-5p
G10	mmu-miR-31-5p
G11	mmu-miR-31-3p
G12	mmu-miR-32-5p
G13	mmu-miR-320-3p
G14	mmu-miR-322-5p
G15	mmu-miR-324-5p
G16	mmu-miR-326-3p
G17	mmu-miR-328-3p
G18	mmu-miR-33-5p
G19	mmu-miR-330-5p
G20	mmu-miR-335-5p
G21	mmu-miR-338-3p
G22	mmu-miR-339-5p
G23	mmu-miR-342-3p
G24	mmu-miR-345-5p
H01	mmu-miR-346-5p
H02	mmu-miR-34a-5p
H03	mmu-miR-34c-5p
H04	mmu-miR-34c-3p
H05	mmu-miR-375-3p
H06	mmu-miR-376b-3p
H07	mmu-miR-376c-3p
H08	mmu-miR-378a-3p
H09	mmu-miR-378a-5p
H10	mmu-miR-381-3p
H11	mmu-miR-383-5p
H12	mmu-miR-409-3p
H13	mmu-miR-423-5p
H14	mmu-miR-425-5p
H15	mmu-miR-429-3p
H16	mmu-miR-431-5p
H17	mmu-miR-433-3p
H18	mmu-miR-451a
H19	mmu-miR-467e-5p
H20	mmu-miR-484
H21	mmu-miR-485-5p
H22	mmu-miR-493-3p
H23	mmu-miR-495-3p
H24	mmu-miR-497a-5p
I01	mmu-miR-499-5p
I02	mmu-miR-503-5p
I03	mmu-miR-503-3p
I04	mmu-miR-541-5p
I05	mmu-miR-574-3p
I06	mmu-miR-598-3p
I07	mmu-miR-652-3p
I08	mmu-miR-744-5p
I09	mmu-miR-7a-5p
I10	mmu-miR-872-5p
I11	mmu-miR-880-3p
I12	mmu-miR-9-5p
I13	mmu-miR-92a-3p
I14	mmu-miR-93-5p
I15	mmu-miR-96-5p
I16	mmu-miR-98-5p
I17	mmu-miR-99a-5p
I18	mmu-miR-127-3p
I19	mmu-miR-296-3p
I20	mmu-miR-30c-1-3p
I21	mmu-miR-34b-3p
I22	mmu-miR-367-3p
I23	mmu-miR-677-3p
I24	mmu-miR-709
J01	mmu-miR-714
J02	mmu-miR-762
J03	mmu-miR-1b-5p
J04	mmu-miR-212-3p
J05	mmu-miR-219a-1-3p
J06	mmu-miR-219a-5p
J07	mmu-miR-290a-3p
J08	mmu-miR-335-3p
J09	mmu-miR-338-5p
J10	mmu-miR-377-3p
J11	mmu-miR-486b-5p
J12	mmu-miR-1187
J13	mmu-miR-1191a
J14	mmu-miR-1192
J15	mmu-miR-1195
J16	mmu-miR-1196-5p
J17	mmu-miR-1224-5p
J18	mmu-miR-1249-3p
J19	mmu-miR-1298-5p
J20	mmu-miR-135a-1-3p
J21	mmu-miR-136-5p
J22	mmu-miR-154-5p
J23	mmu-miR-16-1-3p
J24	mmu-miR-188-3p
K01	mmu-miR-188-5p
K02	mmu-miR-1895
K03	mmu-miR-1900
K04	mmu-miR-1901
K05	mmu-miR-1902
K06	mmu-miR-1904
K07	mmu-miR-1931
K08	mmu-miR-1934-5p
K09	mmu-miR-1936
K10	mmu-miR-1940
K11	mmu-miR-1945
K12	mmu-miR-1953
K13	mmu-miR-1957a
K14	mmu-miR-1963
K15	mmu-miR-1965
K16	mmu-miR-1968-3p
K17	mmu-miR-1971
K18	mmu-miR-1983
K19	mmu-miR-19b-1-5p
K20	mmu-miR-1a-1-5p
K21	mmu-miR-1a-2-5p
K22	mmu-miR-202-3p
K23	mmu-miR-208a-3p
K24	mmu-miR-208a-5p
L01	mmu-miR-208b-3p
L02	mmu-miR-2137
L03	mmu-miR-2183
L04	mmu-miR-24-2-5p
L05	mmu-miR-291b-3p
L06	mmu-miR-293-5p
L07	mmu-miR-294-3p
L08	mmu-miR-302a-3p
L09	mmu-miR-302b-3p
L10	mmu-miR-3099-3p
L11	mmu-miR-30c-2-3p
L12	mmu-miR-331-3p
L13	mmu-miR-341-3p
L14	mmu-miR-343
L15	mmu-miR-344d-3-5p
L16	mmu-miR-350-3p
L17	mmu-miR-351-3p
L18	mmu-miR-361-5p
L19	mmu-miR-363-3p
L20	mmu-miR-363-5p
L21	mmu-miR-365-3p
L22	mmu-miR-374c-5p
L23	mmu-miR-376a-3p
L24	mmu-miR-379-5p
M01	mmu-miR-382-5p
M02	mmu-miR-410-3p
M03	mmu-miR-421-3p
M04	mmu-miR-423-3p
M05	mmu-miR-434-3p
M06	mmu-miR-434-5p
M07	mmu-miR-448-3p
M08	mmu-miR-448-5p
M09	mmu-miR-449a-5p
M10	mmu-miR-449b
M11	mmu-miR-449c-5p
M12	mmu-miR-450a-5p
M13	mmu-miR-452-3p
M14	mmu-miR-452-5p
M15	mmu-miR-455-3p
M16	mmu-miR-466d-3p
M17	mmu-miR-466h-5p
M18	mmu-miR-468-3p
M19	mmu-miR-470-5p
M20	mmu-miR-483-5p
M21	mmu-miR-483-3p
M22	mmu-miR-490-3p
M23	mmu-miR-490-5p
M24	mmu-miR-491-5p
N01	mmu-miR-496a-3p
N02	mmu-miR-500-3p
N03	mmu-miR-501-3p
N04	mmu-miR-501-5p
N05	mmu-miR-504-5p
N06	mmu-miR-505-3p
N07	mmu-miR-532-5p
N08	mmu-miR-539-3p
N09	mmu-miR-539-5p
N10	mmu-miR-540-3p
N11	mmu-miR-540-5p
N12	mmu-miR-542-5p
N13	mmu-miR-546
N14	mmu-miR-568
N15	mmu-miR-582-5p
N16	mmu-miR-592-3p
N17	mmu-miR-653-5p
N18	mmu-miR-664-3p
N19	mmu-miR-667-3p
N20	mmu-miR-669p-5p
N21	mmu-miR-669c-5p
N22	mmu-miR-670-5p
N23	mmu-miR-673-3p
N24	mmu-miR-674-5p
O01	mmu-miR-675-3p
O02	mmu-miR-675-5p
O03	mmu-miR-676-3p
O04	mmu-miR-679-5p
O05	mmu-miR-681
O06	mmu-miR-682
O07	mmu-miR-691
O08	mmu-miR-694
O09	mmu-miR-695
O10	mmu-miR-696
O11	mmu-miR-697
O12	mmu-miR-698-3p
O13	mmu-miR-701-5p
O14	mmu-miR-704
O15	mmu-miR-708-5p
O16	mmu-miR-710
O17	mmu-miR-711
O18	mmu-miR-712-5p
O19	mmu-miR-713
O20	mmu-miR-717
O21	mmu-miR-719
O22	mmu-miR-720
O23	mmu-miR-721
O24	mmu-miR-758-3p
P01	mmu-miR-761
P02	mmu-miR-763
P03	mmu-miR-764-3p
P04	mmu-miR-764-5p
P05	mmu-miR-802-5p
P06	mmu-miR-804
P07	mmu-miR-871-3p
P08	mmu-miR-871-5p
P09	mmu-miR-875-3p
P10	mmu-miR-877-5p
P11	mmu-miR-879-5p
P12	mmu-miR-883b-5p
P13	cel-miR-39-3p
P14	cel-miR-39-3p
P15	SNORD61
P16	SNORD68
P17	SNORD72
P18	SNORD95
P19	SNORD96A
P20	RNU6-6P
P21	miRTC
P22	miRTC
P23	PPC
P24	PPC

## Sheet: Raw Data
Raw Data	T2C KO M FA 1	T2C KO M FA 2	T2C KO M FA 3	T2C KO M O3 1	T2C KO M O3 2	T2C KO M O3 3	T2C KO F FA 1	T2C KO F FA 2	T2C KO F FA 3	T2C KO F O3 1	T2C KO F O3 2	T2C KO F O3 3	T2C SPA1 M FA 1	T2C SPA1 M FA 2	T2C SPA1 M FA 3	T2C SPA1 M O3 1	T2C SPA1 M O3 2	T2C SPA1 M O3 3	T2C SPA1 F FA 1	T2C SPA1 F FA 2	T2C SPA1 F FA 3	T2C SPA1 F O3 1	T2C SPA1 F O3 2	T2C SPA1 F O3 3	T2C SPA2 M FA 1	T2C SPA2 M FA 2	T2C SPA2 M FA 3	T2C SPA2 M O3 1	T2C SPA2 M O3 2	T2C SPA2 M O3 3	T2C SPA2 F FA 1	T2C SPA2 F FA 2	T2C SPA2 F FA 3	T2C SPA2 F O3 1	T2C SPA2 F O3 2	T2C SPA2 F O3 3
A01	17.953	19.584	19.075	19.3295	18.8208	18.982	16.7	20.18	20.706	18.7555	20.443	19.9912	17.068	17.2217	18.9814	20.92	20.2345	20.9297	19.354	18.287	20.423	18.721	21.072	19.95	15.513	20.224	21.198	20.0549	18.5613	19.9144	18.259	21.037	16.8912	21.198	18.725	18.245
A02	18.465	20.978	20.505	20.7415	19.7879	20.1667	17.13	21.302	22.139	19.5757	21.7205	21.0611	17.431	17.6261	19.756	21.677	21.0389	21.9591	19.669	20.242	21.997	20.181	21.959	21.385	15.943	21.478	20.967	20.9874	20.5456	21.2831	18.219	22.887	18.5287	20.967	20.515	19.09
A03	17.543	19.043	18.918	18.9805	18.4372	18.6176	16.2	19.964	20.793	18.4307	20.3785	19.7927	16.483	16.6683	18.5909	20.215	19.7093	20.5403	18.587	18.976	20.682	18.931	20.765	19.948	15	20.001	20.011	19.862	19.2606	19.7938	17.36	21.544	16.3008	20.011	18.998	18.517
A04	18.52	20.112	19.44	19.776	19.3332	19.4589	17.041	20.67	20.949	19.1028	20.8095	20.3552	17.396	17.5629	19.4032	21.142	20.5248	21.2275	19.286	19.386	21.179	19.734	21.615	20.436	15.653	20.628	20.126	20.765	19.6768	20.5005	18.414	22.264	17.3865	20.126	19.608	18.947
A05	23.402	26.061	25.169	25.615	24.7425	25.0563	21.8	26.074	25.461	24.1358	25.7675	25.4507	22.504	22.595	24.6995	25.931	25.534	26.1594	23.738	23.831	25.114	24.025	26.843	26.247	21.15	26.134	26.395	24.7219	24.1885	25.3687	23.034	25.417	22.1528	26.395	24.019	22.538
A06	18.959	20.716	20.545	20.6305	19.9843	20.2085	17.989	21.48	21.952	20.0235	21.716	21.2871	18.331	18.5232	20.3016	22.094	21.4799	22.1679	20.277	20.354	21.948	20.35	22.15	21.329	16.676	21.494	21.058	21.4311	20.6593	21.3715	19.271	22.717	17.48	21.058	20.339	19.574
A07	17.613	18.956	17.955	18.4555	18.2104	18.2428	16.611	19.318	19.688	18.245	19.503	19.2515	16.987	17.135	18.4999	20.883	19.9553	20.4353	18.527	17.703	19.204	17.739	20.616	18.954	15.392	19.979	20.814	19.2775	17.9685	19.3866	18.077	19.706	16.4265	20.814	17.695	17.97
A08	18.18	19.773	18.437	19.105	18.8243	18.8715	16.472	19.789	19.663	18.2995	19.726	19.393	16.873	17.0059	18.6734	20.69	19.8846	20.4505	18.615	18.153	19.857	18.554	21.151	19.12	15.234	19.918	19.244	19.869	18.4253	19.7761	17.991	20.939	16.8587	19.244	18.291	18.009
A09	19.815	21.735	20.098	20.9165	20.5639	20.6384	17.425	21.697	21.542	19.9728	21.6195	21.212	18.326	18.233	20.2645	22.492	21.657	22.3204	20.762	18.641	21.293	20.322	23.418	20.948	16.651	21.547	21.04	21.5411	18.9206	22.0802	19.605	22.603	17.5847	21.04	20.065	18.768
A10	24.357	25.216	23.611	24.4135	24.6288	24.3992	23.88	25.667	25.288	24.7127	25.4775	25.597	23.948	24.3923	25.4051	26.407	26.0711	26.2536	24.988	26.471	24.519	23.912	27.903	25.577	21.624	25.429	25.094	25.3818	26.8681	26.3016	24.462	25.298	23.7794	25.094	23.926	24.589
A11	22.549	25.317	21.236	23.2765	23.1382	23.0928	19.504	24.75	22.995	21.9642	23.8725	23.3767	20.056	20.1756	22.7997	27.802	25.3808	26.1473	24.013	19.924	21.46	22.03	28.27	21.863	18.419	25.14	25.158	22.8478	20.2229	25.3921	22.261	22.536	20.2298	25.158	21.153	19.549
A12	30.127	32.698	29.591	31.1445	30.937	30.8876	27.32	32.462	31.22	30.0955	31.841	31.5876	28.35	28.3917	30.8833	33.348	32.3562	32.9856	32.585	28.181	30.921	29.448	35.84	30.53	26.638	32.093	32.045	31.5217	28.6037	32.4184	30.483	31.316	27.5413	32.045	30.533	27.373
A13	23.075	26.201	21.861	24.031	23.7837	23.7896	20.164	25.432	23.514	22.5245	24.473	23.9687	20.576	20.7774	23.4513	28.306	25.9236	26.7062	24.583	20.308	22.57	22.829	28.912	22.752	19.165	25.681	25.599	23.5819	20.6126	25.9386	22.862	23.372	21.3923	25.599	21.877	20.077
A14	20.243	22.751	20.383	21.567	21.1074	21.2327	18.283	22.58	21.385	20.3433	21.9825	21.5861	18.704	18.8634	21.0325	23.482	22.3509	23.005	20.989	20.283	21.339	20.187	24.395	20.887	17.143	22.601	22.013	21.5696	20.5872	22.5945	20.205	22.07	18.5854	22.013	20.126	19.522
A15	22.625	25.072	22.533	23.8025	23.44	23.5052	19.658	24.637	23.621	22.6735	24.129	23.8693	21.218	20.8468	23.083	26.274	24.9632	25.5039	24.251	19.188	23.236	22.132	27.282	23.079	19.453	24.353	24.206	23.6356	19.4758	24.8924	22.587	23.746	19.4608	24.206	21.972	18.966
A16	21.817	24.927	21.904	23.4155	22.8344	23.0119	18.668	24.431	22.967	21.8355	23.699	23.2226	19.972	19.7064	22.3997	26.217	24.5068	25.2575	23.764	18.917	22.357	21.577	26.977	22.241	18.194	23.996	23.37	22.8401	19.2008	24.4592	21.747	23.025	18.8616	23.37	21.571	18.567
A17	25.315	27.984	25.373	26.6785	26.2499	26.3342	23.166	28.02	26.727	25.4032	27.3735	26.9161	23.433	23.7655	26.2811	28.469	27.4748	28.2563	26.364	25.812	26.475	25.719	29.513	26.265	22.065	28.202	27.627	26.9321	26.1992	28.3639	25.531	27.26	23.9732	27.627	24.925	24.198
A18	23.552	23.726	22.236	22.981	23.502	23.1252	22.328	27.104	24.224	24.6	25.664	25.6346	23.536	23.3906	25.626	24.689	25.1374	25.4786	23.584	23.584	23.269	22.367	25.567	24.046	21.173	24.142	23.404	24.3596	23.9378	24.5612	23.839	23.924	22.589	23.404	22.865	23.002
A19	24.786	25.178	24.211	24.6945	24.9881	24.7176	24.19	25.547	26.402	25.4877	25.9745	26.2457	25.001	25.0874	25.697	26.426	26.476	26.5147	25.59	25.513	25.24	24.412	26.835	25.97	22.891	25.924	26.131	26.0587	25.8957	26.2356	25.475	25.619	23.4253	26.131	24.678	24.486
A20	28.089	29.263	27.138	28.2005	28.4256	28.1723	25.485	29.768	28.329	28.1608	29.0485	29.1767	27.273	26.9066	28.7623	27	28.132	28.3605	27.489	27.835	28.418	27.009	31.409	28.049	24.614	29.994	28.46	27.6046	28.2525	28.1346	28.933	25.23	26.4103	28.46	27.396	26.667
A21	31.336	32.362	31.242	31.802	31.8824	31.6843	28.959	32.333	33.958	31.9872	33.1455	33.2177	30.829	30.4919	31.8836	34.719	34.0202	34.3394	32.525	30.112	32.512	31.015	34.775	33.561	29.404	32.645	32.965	32.5491	30.5637	33.1204	31.566	32.249	29.0929	32.965	32.347	29.422
A22	34.772	35.514	33.532	34.523	34.9952	34.5859	31.063	36.837	37.01	35.1368	36.9235	36.7507	33.35	32.8506	35.3665	34.562	35.5464	36.1717	36.086	33.041	34.954	33.042	39.766	38.198	31.631	38.125	35.552	35.6324	33.5366	37.0703	34.088	35.763	31.9424	35.552	36.233	31.975
A23	18.851	21.92	19.909	20.9145	20.0713	20.3935	17.324	21.774	20.114	19.3645	20.944	20.5573	17.785	17.9056	20.1374	21.842	21.0153	21.6497	19.237	20.55	20.289	19.588	23.291	19.984	16.172	21.537	21.171	20.7066	20.8583	21.67	18.744	21.827	17.7675	21.171	18.953	19.224
A24	19.934	21.321	19.242	20.2815	20.3071	20.1938	18.39	21.454	20.991	19.9183	21.2225	20.9818	18.614	18.872	20.4655	22.111	21.4349	21.9268	19.957	20.294	20.151	19.754	23.462	20.688	16.925	21.26	20.88	20.6271	20.5984	21.7776	19.486	20.945	18.8548	20.88	19.383	19.018
B01	17.156	17.822	15.999	16.9105	17.2048	16.9725	14.666	18.246	16.789	16.9147	17.5175	17.5604	16.312	15.7988	17.2777	19.146	18.391	18.5517	18.082	16.747	16.962	15.608	20.507	16.578	14.71	17.744	17.661	17.9486	16.9982	17.8469	17.269	17.918	15.8077	17.661	16.003	16.854
B02	18.254	17.916	16.357	17.1365	17.8778	17.4186	16.098	18.866	17.22	17.851	18.043	18.3059	17.659	17.2161	18.3117	20.059	19.3341	19.2796	18.366	17.411	17.781	16.293	19.357	17.267	15.826	18.294	18.19	18.4956	17.6722	18.0305	18.24	18.028	16.9819	18.19	16.645	17.735
B03	26.182	29.198	28.259	28.7285	27.7171	28.0856	21.04	29.235	29.097	26.944	29.166	28.6161	24.722	23.3386	26.6811	29.074	28.5692	29.4694	27.261	21.635	28.368	26.947	29.931	28.331	23.146	28.909	27.973	27.8102	21.9595	29.4533	25.834	28.668	20.8177	27.973	27.049	20.116
B04	29.672	31.169	30.498	30.8335	30.5495	30.5403	27.358	30.617	31.672	30.1137	31.1445	31.2417	29.083	28.7849	30.1465	31.793	31.5724	31.8464	30.789	29.731	31.425	30.375	31.545	32.341	27.981	31.613	30.939	31.2252	30.177	31.5578	29.336	31.865	27.0644	30.939	31.013	28.967
B05	21.113	22.844	20.335	21.5895	21.5624	21.4692	18.795	22.911	21.569	20.8195	22.24	21.9603	19.399	19.4789	21.5129	23.814	22.7631	23.3033	21.589	21.214	21.54	20.271	24.786	21.088	17.873	23.022	23.931	21.9629	21.5322	22.7001	21.091	21.965	19.7735	23.931	20.407	19.711
B06	23.883	25.687	23.68	24.6835	24.5221	24.4814	21.389	25.548	24.923	23.9767	25.2355	25.0982	22.718	22.4946	24.3816	26.995	25.9956	26.4286	24.712	21.942	24.933	23.372	27.57	24.32	20.928	26.039	25.341	25.2633	22.2711	25.8237	24.412	25.117	21.4759	25.341	23.48	21.625
B07	26.108	27.277	25.635	26.456	26.5431	26.3681	24.222	27.186	27.289	26.2473	27.2375	27.2772	25.257	25.2343	26.6033	27.82	27.5743	27.8591	26.358	25.106	27.004	25.987	28.33	27.374	23.431	27.347	26.597	27.3374	25.4826	27.6427	25.629	27.951	24.4786	26.597	25.805	25.239
B08	30.711	33.475	30.384	31.9295	31.6274	31.6219	29.043	32.495	33.911	31.4035	33.203	32.9493	29.604	29.91	31.6705	33.892	33.3007	33.9501	32.527	29.96	30.936	30.222	34.927	32.823	28.213	33.164	32.037	32.0005	30.4094	33.2873	31.005	31.734	28.2647	32.037	31.415	29.011
B09	33.619	Undetermined	35.219	35.219	34.7552	34.815	31.348	34.886	35.69	34.403	35.288	35.5424	33.518	33.0817	34.4936	Undetermined	35.0911	35.7115	Undetermined	32.304	36.494	33.549	Undetermined	36.94	31.065	Undetermined	34.576	35.5628	32.7886	36.2482	34.301	35.419	36.1317	34.576	36.243	31.066
B10	31.711	33.954	31.225	32.5895	32.4674	32.3677	29.707	34.178	34.076	32.5405	34.127	34.0004	30.954	30.9371	33.0459	34.574	34.2284	34.7627	33.615	30.913	31.986	31.369	37.891	33.694	28.865	34.927	33.387	33.1718	31.3767	34.9908	32.531	32.512	29.9984	33.387	32.392	29.602
B11	30.136	30.802	28.178	29.49	30.1144	29.6531	28.726	30.965	31.163	30.0305	31.064	31.1582	28.997	29.4387	30.6549	31.631	31.4474	31.7237	31.527	28.972	29.691	29.634	32.389	31.16	27.829	31.148	29.977	30.7842	29.4066	30.9899	29.858	30.497	28.5197	29.977	29.475	28.349
B12	26.96	29.32	26.307	27.8135	27.6563	27.598	26.212	28.437	29.682	27.8672	29.0595	29.0326	26.675	26.9724	28.1203	30.853	29.9473	30.3157	26.965	25.794	27.14	26.335	30.387	28.892	24.981	29.164	28.082	27.6139	26.1809	28.3187	26.357	27.774	24.6054	28.082	27.074	26.39
B13	26.1	29.03	25.63	27.33	26.976	27.0195	25.813	28.039	29.181	27.669	28.61	28.7023	26.728	26.7959	27.8287	30.581	29.7075	29.9506	26.263	25.933	26.307	25.448	31.958	28.176	25	28.875	28.702	26.8391	26.322	28.0862	25.609	27.003	24.112	28.702	26.671	26.336
B14	29.198	30.676	28.907	29.7915	29.7867	29.6417	27.938	31.118	32.562	30.2595	31.84	31.6707	28.679	28.8747	30.4463	32.842	32.1818	32.7291	28.759	29.045	29.867	29.19	33.524	29.537	26.658	31.526	31.639	29.9685	29.4807	31.8895	28.106	30.631	27.0979	31.639	28.134	28.712
B15	28.12	29.974	27.596	28.785	28.7337	28.6171	25.466	29.938	29.365	28.1157	29.6515	29.4613	26.58	26.5435	28.6643	30.71	30.0011	30.5429	28.854	25.231	27.775	27.475	30.579	28.648	24.448	29.883	28.128	29.17	25.6095	30.224	28.135	29.052	25.2688	28.128	28.045	25.376
B16	25.103	25.954	27.053	26.5035	26.0543	26.1499	23.673	26.083	28.265	25.7765	27.174	27.0048	24.379	24.5065	25.6742	26.375	26.5973	27.0958	25.508	25.262	27.342	26.255	26.937	27.646	22.626	26.113	24.858	27.0852	25.6409	27.1835	25.149	27.932	22.5023	24.858	25.756	24.759
B17	23.764	25.515	23.158	24.3365	24.2879	24.192	21.906	25.451	25.007	23.6025	25.229	24.9041	21.976	22.3798	24.2741	26.954	25.7838	26.4046	24.748	21.447	23.892	23.377	27.83	24.227	20.566	25.256	24.573	24.9699	21.7687	26.091	23.935	25.015	21.6236	24.573	23.702	21.862
B18	21.766	24.784	20.671	22.7275	22.4644	22.4847	18.806	24.522	21.382	21.0275	22.952	22.4295	19.103	19.3336	22.2567	26.753	24.3681	25.1507	23.04	19.554	20.81	20.934	27.566	20.892	17.984	24.808	24.838	22.0113	19.8473	24.0713	21.043	22.106	22.0492	24.838	20.066	19.244
B19	22.114	26.449	26.126	26.2875	24.4219	25.2338	17.334	23.288	24.698	21.87	23.993	23.3901	19.747	18.9113	21.4161	25.71	24.2658	25.1497	23.572	15.158	24.883	22.092	25.4	25.632	17.468	23.38	21.537	23.5115	15.3854	24.2372	22.232	23.853	17.2117	21.537	22.862	16.075
B20	26.229	29.937	30.358	30.1475	28.4505	29.1582	20.462	27.617	28.831	25.746	28.224	27.5247	23.268	22.3023	25.334	29.14	27.9919	29.0262	27.753	20.826	28.982	27.105	29.455	29.288	20.883	27.67	25.394	27.5268	21.1384	28.8111	26.001	27.954	21.3252	25.394	27.014	20.264
B21	21.148	23.338	21.308	22.323	21.947	22.0263	19.703	23.379	24.273	21.6615	23.826	23.1986	19.497	19.992	22.0108	25.784	24.1972	25.1027	22.779	20.763	21.989	21.73	26.109	22.644	17.469	23.258	23.136	22.728	21.0744	24.492	21.572	22.979	20.0154	23.136	21.075	19.451
B22	28.443	30.502	28.228	29.365	29.1884	29.1322	26.192	30.866	31.07	28.795	30.968	30.4791	26.622	26.9351	29.3341	32.15	31.0819	31.9377	30.175	27.062	29.67	28.744	33.159	29.409	24.578	30.852	30.51	30.3341	27.4679	31.4751	28.887	30.575	26.8078	30.51	28.51	25.655
B23	26.499	31.458	36.194	33.826	30.4275	31.9761	24.586	28.627	32.689	27.9925	30.658	29.9118	25.327	25.4556	27.4469	31.993	30.5926	31.7014	28.507	27.725	32.864	29.165	30.097	32.755	24.186	27.441	27.076	30.8616	28.1409	31.4408	27.325	33.131	25.3274	27.076	Undetermined	29.37
B24	21.87	23.339	22.411	22.875	22.5912	22.6213	20.728	24.133	25.007	22.5425	24.57	24.0274	20.515	21.0339	22.9222	24.634	24.06	24.8972	23.044	23.069	22.718	22.052	25.96	23.855	18.443	23.488	23.681	22.9335	23.415	25.051	21.938	23.019	21.076	23.681	21.939	20.493
C01	32.027	34.246	33.581	33.9135	33.2905	33.4372	31.505	35.972	35.47	34.029	35.721	35.5725	32.337	32.5594	34.7797	Undetermined	34.7096	36.1497	34.056	33.241	33.61	34.518	34.463	35.688	29.711	33.963	35.761	34.7761	33.7396	37.1519	32.986	35.181	31.3639	35.761	33.338	31.734
C02	23.201	22.931	24.109	23.52	23.5925	23.4395	20.154	23.231	24.225	23.1015	23.728	23.883	22.475	21.7408	22.8232	23.521	23.7775	23.908	23.83	22.782	24.498	24.457	22.95	24.483	20.909	22.833	21.495	25.0662	23.1237	24.4083	23.059	26.061	19.7827	21.495	23.536	21.916
C03	22.191	23.265	21.56	22.4125	22.5237	22.3566	19.251	23.025	21.924	21.3742	22.4745	22.3629	20.274	20.1578	21.9152	24.019	23.1506	23.5257	22.038	21.418	22.529	20.998	23.541	21.754	18.552	23.274	22.227	22.9661	21.7393	22.6366	21.92	23.1	19.6765	22.227	21.275	20.229
C04	30.429	31.843	31.064	31.4535	31.2455	31.1948	27.532	32.952	30.907	30.2933	31.9295	31.7336	28.657	28.6564	31.2663	33.869	32.7227	33.294	31.979	30.344	32.272	30.974	33.269	30.681	27.172	34.136	31.691	34.7486	30.7992	32.2904	31.569	36.517	28.9689	31.691	30.596	28.638
C05	31.219	32.483	31.571	32.027	31.9352	31.823	27.738	32.643	34.182	31.1782	33.4125	32.9413	28.944	28.9078	31.237	34.159	33.322	34.1912	31.788	27.441	31.967	32.02	32.965	32.833	26.55	32.58	31.168	32.5784	27.8526	33.0918	30.28	33.567	27.0435	31.168	31.785	26.984
C06	20.194	22.087	20.465	21.276	20.9369	21.0028	18.438	22.075	21.915	20.536	21.995	21.6908	19.077	19.1327	20.9129	24.027	22.7271	23.2871	21.132	20.935	21.073	20.505	24.195	21.066	17.599	22.431	21.929	21.3624	21.249	22.4193	20.117	21.754	19.2	21.929	20.028	19.923
C07	22.145	24.286	22.855	23.5705	23.0792	23.2106	20.442	24.378	23.866	22.545	24.122	23.8002	20.968	21.1191	23.0898	25.523	24.5147	25.1204	23.18	22.961	23.978	23.356	26.156	23.328	19.357	24.265	24.317	24.1513	23.3054	24.6142	21.958	25.364	20.0157	24.317	22.673	23.055
C08	29.187	30.856	29.584	30.22	29.9954	29.9592	26.598	30.848	31.253	29.5123	31.0505	30.887	27.974	27.8317	29.78	30.811	30.7649	31.3019	29.354	27.983	30.291	29.535	31.639	30.868	25.969	31.175	29.844	30.8433	28.4027	31.5172	28.695	31.752	25.1414	29.844	29.033	27.101
C09	22.166	23.437	24.963	24.2	23.4047	23.6865	19.49	22.359	24.426	22.2662	23.3925	23.286	21.14	20.7213	21.8633	21.934	22.5421	22.9352	21.882	19.416	24.718	22.125	22.099	24.951	18.938	22.195	19.916	24.0361	19.7072	22.6392	22.404	24.703	18.0803	19.916	22.982	19.869
C10	24.241	26.027	25.002	25.5145	25.1202	25.193	22.458	25.681	25.702	24.3072	25.6915	25.4994	22.923	23.1443	24.7788	26.238	25.7781	26.2763	24.512	25.639	25.512	25.217	26.859	25.529	21.984	26.142	25.701	25.6814	26.0236	26.8164	24.213	26.124	23.1012	25.701	24.335	24.024
C11	21.464	23.211	22.203	22.707	22.3001	22.3932	19.454	23.548	22.905	21.7007	23.2265	22.9129	20.175	20.2108	22.2076	23.789	23.1998	23.7898	22.166	23.326	22.943	21.632	25.023	22.585	18.469	23.526	23.203	22.8334	23.6759	23.6579	21.336	23.415	19.9185	23.203	21.534	21.34
C12	21.401	22.607	20.039	21.323	21.576	21.3427	19.905	22.862	21.711	21.2218	22.2865	22.1892	20.157	20.4316	21.9715	24.646	23.3926	23.7478	21.914	21.274	21.179	20.129	24.932	21.248	18.586	22.949	22.398	21.9531	21.5931	22.6143	21.403	21.64	20.1401	22.398	20.459	20.907
C13	27.427	29.173	27.82	28.4965	28.236	28.2265	26.129	29.097	29.987	27.989	29.542	29.3408	26.436	26.8081	28.3719	32.411	30.804	31.3482	28.12	28.262	28.456	27.734	31.748	28.053	25.292	29.451	29.99	28.3565	28.6859	30.3056	26.671	28.908	13.1466	29.99	28.207	27.83
C14	22.974	24.288	23.707	23.9975	23.7155	23.7391	21.749	24.921	24.982	23.9567	24.9515	24.9432	22.962	22.8026	24.2197	25.398	25.1709	25.4768	24.304	20.648	24.862	23.035	25.28	24.428	21.508	24.988	23.685	24.3147	20.9577	24.5726	22.814	24.842	20.6677	23.685	23.003	21.398
C15	29.507	30.543	29.973	30.258	30.1776	30.0684	27.04	29.656	31.434	29.1995	30.545	30.4697	27.854	27.9959	29.2584	29.794	30.0867	30.5315	28.983	26.126	31.244	28.814	30.099	30.778	25.316	29.823	28.095	29.8996	26.5179	29.8808	28.408	30.201	29.931	28.095	28.989	25.972
C16	23.4	26.109	23.242	24.6755	24.2717	24.3535	20.156	25.564	24.814	23.102	25.189	24.6284	21.015	20.9972	23.6298	26.789	25.4444	26.3009	25.138	19.855	23.545	23.365	28.219	23.915	19.27	25.408	24.676	24.447	20.1528	26.1217	22.973	24.943	20.1911	24.676	23.159	19.775
C17	20.885	24.572	22.379	23.4755	22.3891	22.8215	18.222	24.072	22.923	21.5352	23.4975	22.9667	19.573	19.2755	21.9988	24.215	23.3326	24.1425	21.491	19.163	23.1	21.655	25.191	22.818	17.843	23.522	22.845	22.8221	19.4504	23.7552	20.665	24.051	18.9889	22.845	21.26	18.764
C18	17.467	19.003	17.336	18.1695	17.9929	17.9921	15.117	19.012	18.461	17.8317	18.7365	18.6498	16.927	16.3424	17.9424	19.986	19.2871	19.5936	18.034	15.24	18.17	16.677	20.424	17.963	14.286	18.618	17.963	18.2156	15.4686	18.6675	17.046	18.655	15.4973	17.963	17.044	15.745
C19	21.731	23.907	21.399	22.653	22.4093	22.4202	18.691	23.497	22.538	21.5072	23.0175	22.7076	19.997	19.7309	21.9381	25.072	23.7554	24.3333	22.714	18.015	22.118	21.018	25.999	21.96	18.324	23.149	22.902	22.5064	18.2852	23.8087	21.49	22.629	18.5114	22.902	21.017	18.083
C20	23.03	24.624	22.598	23.611	23.5508	23.4643	18.481	24.725	23.492	22.4032	24.1085	23.721	20.698	19.9813	22.6884	25.619	24.4913	25.1621	24.113	19.061	23.845	22.462	26.959	23.249	18.98	24.768	23.995	24.7516	19.3469	24.6704	23.057	25.452	18.3312	23.995	22.437	18.21
C21	23.606	26.338	24.992	25.665	24.8716	25.1452	20.329	26.032	26.569	24.2482	26.3005	25.7799	22.196	21.6878	24.2178	26.379	25.8199	26.6558	24.549	20.509	26.695	25.265	26.394	26.027	20.722	26.783	25.844	26.0866	20.8166	26.456	23.402	27.706	20.0564	25.844	25.02	20.517
C22	23.609	25.259	23.66	24.4595	24.2703	24.2448	19.462	25.614	24.388	23.114	25.001	24.5387	21.227	20.7514	23.5304	26.579	25.3434	26.0995	25.285	21.02	24.564	23.193	27.572	24.158	19.97	25.401	24.813	25.7636	21.3353	25.4706	24.129	26.366	19.0911	24.813	23.572	19.278
C23	23.148	25.937	24.042	24.9895	24.3002	24.5246	20.078	25.569	25.629	23.7825	25.599	25.1846	21.966	21.4424	23.8583	25.891	25.3335	26.0539	24.098	20.058	25.727	24.626	25.981	25.191	20.511	25.987	25.163	25.563	20.3589	25.8929	23.074	27.011	19.3737	25.163	24.283	20.143
C24	24.358	26.282	23.776	25.029	24.9371	24.8596	22.149	26.323	25.395	24.1945	25.859	25.5273	22.53	22.7863	24.923	27.036	26.1276	26.7649	24.8	24.833	25.13	23.959	28.638	24.482	21.255	26.638	26.309	25.5344	25.2055	26.3869	24.138	25.912	22.5136	26.309	23.989	24.04
D01	31.421	31.483	31.311	31.397	31.7232	31.4031	28.686	32.566	32.901	31.1798	32.7335	32.5958	29.626	29.7391	31.6198	31.608	32.0218	32.5568	32.897	31.271	32.429	31.947	33.387	32.636	28.322	32.668	33.184	32.773	31.7401	32.6352	30.392	33.835	30.0077	33.184	32.024	30.012
D02	24.092	25.789	23.909	24.849	24.7114	24.6579	22.208	25.852	25.589	24.1187	25.7205	25.418	22.517	22.8097	24.6958	26.696	25.9155	26.5227	24.306	25.134	25.421	24.094	27.285	24.822	21.27	26.282	26.152	25.7008	25.511	25.8284	23.926	26.443	22.0955	26.152	23.926	24.396
D03	28.26	29.618	29.035	29.3265	29.0759	29.0572	26.194	30.184	30.408	28.6025	30.296	30.0382	26.909	27.0825	29.0628	30.03	29.9026	30.525	28.994	29.99	29.968	28.831	31.239	29.527	25.36	29.869	30.05	30.2824	30.4398	30.9499	28.132	31.215	26.153	30.05	28.854	28.035
D04	32.571	31.326	30.133	30.7295	31.976	31.1944	30.205	31.247	33.692	31.6782	32.4695	32.7154	30.887	31.1569	31.67	32.264	32.6105	32.7552	30.837	29.309	31.706	31.298	32.078	34.427	29.133	31.427	29.959	32.6181	29.7486	32.5322	32.383	31.582	29.7598	29.959	33.414	29.075
D05	23.927	25.415	24.061	24.738	24.5718	24.5332	21.937	25.735	24.944	24.1097	25.3395	25.2191	22.88	22.8567	24.6603	26.838	25.9834	26.4018	24.442	23.118	24.59	23.706	27.248	24.675	20.955	25.496	24.683	24.9706	23.4648	25.9184	23.402	25.539	21.9109	24.683	23.807	22.97
D06	23.641	25.13	24.483	24.8065	24.4602	24.5122	21.993	25.164	25.808	24.016	25.486	25.246	22.546	22.7149	24.2985	25.723	25.3669	25.9118	24.071	23.475	25.398	24.441	26.017	25.284	20.981	25.221	24.396	25.5961	23.8271	25.8118	23.475	26.682	21.9719	24.396	24.566	23.764
D07	25.645	27.69	25.582	26.636	26.397	26.3858	23.239	27.89	27.167	25.7112	27.5285	27.1523	23.894	24.0378	26.3534	28.407	27.6003	28.3034	26.754	25.835	26.536	25.574	29.341	26.458	22.03	27.744	26.97	27.1242	26.2225	28.1039	25.526	27.638	23.4607	26.97	25.92	24.496
D08	24.962	27.339	24.532	25.9355	25.6984	25.6897	21.884	26.814	25.732	24.598	26.273	25.9442	22.923	22.8516	25.2053	28.495	27.0774	27.7126	26.627	20.247	25.12	25.332	29.278	24.987	21.788	26.513	25.919	26.0942	20.5507	27.3967	25.164	25.993	21.8051	25.919	24.738	21.049
D09	26.196	28.807	25.548	27.1775	26.9487	26.9297	24.771	27.984	27.295	26.3627	27.6395	27.5411	25.086	25.4271	27.1061	30.781	29.1433	29.5608	26.468	25.151	26.105	25.213	31.505	26.422	23.355	28.965	28.193	26.8886	25.5283	28.7981	26.063	26.654	24.8154	28.193	25.802	25.482
D10	20.099	22.385	20.474	21.4295	20.9652	21.0936	18.228	22.418	20.956	20.31	21.687	21.4185	18.933	18.9521	20.9953	22.498	21.8321	22.3576	20.362	21.023	21.03	19.857	23.678	21.038	17.181	22.494	21.66	21.0988	21.3383	22.0912	19.795	21.558	19.1815	21.66	19.713	19.364
D11	24.949	26.593	23.63	25.1115	25.2797	25.0705	22.746	26.425	25.067	24.4825	25.746	25.6165	23.219	23.4422	25.3076	27.992	26.762	27.1914	25.256	23.482	25.025	23.743	28.084	24.564	21.469	26.788	25.888	25.597	23.8342	26.4737	25.033	25.156	23.2885	25.888	24.032	23.464
D12	30.624	33.234	29.497	31.3655	31.301	31.1783	27.42	32.057	31.42	29.7728	31.7385	31.3707	27.807	28.1658	30.5631	33.031	32.0299	32.7734	31.092	29.938	30.544	29.578	33.454	31.129	26.317	32.203	31.443	31.3226	30.3871	32.5504	29.687	31.71	28.6296	31.443	29.798	28.97
D13	26.05	27.925	26.842	27.3835	26.9772	27.0468	23.753	27.877	27.776	26.1857	27.8265	27.5462	24.545	24.632	26.6483	28.325	27.8005	28.4127	27.335	26.431	26.639	25.991	29.976	27.193	22.568	28.038	27.53	27.378	26.8275	28.6603	26	27.666	25.1471	27.53	26.601	24.532
D14	27.104	29.194	28.195	28.6945	28.1703	28.2929	25.122	28.639	29.294	27.2833	28.9665	28.6874	25.6	25.8682	27.6624	29.346	28.8809	29.5061	28.209	28.308	27.399	27.156	30.768	28.905	23.452	29.247	28.409	28.525	28.7326	29.7861	26.968	28.944	25.4824	28.409	27.593	25.669
D15	23.259	24.864	22.069	23.4665	23.5953	23.4141	21.26	24.797	23.382	22.8443	24.0895	23.9362	21.599	21.8581	23.6775	26.061	24.9417	25.3762	23.625	22.154	23.198	22.132	26.864	22.833	20.128	24.976	24.233	23.7119	22.4863	24.9496	23.307	23.188	21.3267	24.233	22.117	21.816
D16	18.198	20.013	18.186	19.0995	18.8307	18.8719	16.273	20.006	19.451	18.5448	19.7285	19.5194	17.361	17.1533	18.8584	21.276	20.3086	20.7483	19.183	16.808	19.071	17.9	21.906	19.164	15.456	19.82	19.288	19.4502	17.0601	20.0226	18.319	19.804	16.4583	19.288	18.109	16.948
D17	32.503	34.634	31.283	32.9585	33.0558	32.8435	28.934	36.59	35.166	33.59	35.878	35.4287	31.302	30.7204	34.16	Undetermined	34.2618	36.3085	32.328	28.146	33.064	31.8	34.631	35.575	30.903	33.212	33.982	33.3995	28.5682	33.1999	32.063	33.413	27.8161	33.982	37.058	28.365
D18	32.299	34.982	32.134	33.558	33.2515	33.2401	29.365	33.98	37.01	33.3565	35.495	35.1143	31.218	30.8973	32.9252	34.627	34.6716	35.4817	31.338	29.523	32.528	31.372	34.909	34.725	29.214	33.958	33.992	32.9002	29.9658	33.5691	31.939	32.565	28.4861	33.992	33.105	29.291
D19	31.41	33.976	36.036	35.006	33.5221	34.0981	28.944	32.498	34.885	32.6178	33.6915	33.8177	31.544	30.8489	32.1485	35.983	34.9864	35.2553	32.173	32.315	34.365	33.348	35.943	33.832	30.437	34.264	34.992	33.3418	32.7997	36.6382	31.655	33.701	29.4318	34.992	33.433	31.514
D20	23.446	23.859	21.101	22.48	23.1975	22.7239	23.374	24.065	26.361	23.6065	25.213	24.8979	22	23.1407	23.9569	25.6	25.0953	25.7114	23.188	23.232	22.885	22.386	25.497	24.472	19.96	23.955	23.556	23.9843	23.5805	24.5606	22.949	24.068	22.6076	23.556	22.009	21.87
D21	27.33	29.253	25.314	27.2835	27.58	27.2952	26.304	29.222	30.153	27.3077	29.6875	29.0676	24.928	26.1283	28.0903	30.44	29.4514	30.4245	28.037	25.951	26.07	26.434	31.337	28.063	22.991	29.118	29.037	27.8786	26.3403	29.6395	26.976	27.681	25.9808	29.037	25.825	24.274
D22	27.53	28.971	25.188	27.0795	27.58	27.1932	26.105	29.107	30.994	27.4432	30.0505	29.3218	24.836	25.9799	27.9566	30.153	29.3741	30.463	27.993	25.647	26.169	26.178	31.44	28.1	22.666	28.678	28.516	27.6095	26.0317	29.7877	26.595	27.532	26.0269	28.516	25.622	23.997
D23	21.047	24.401	20.604	22.5025	21.9852	22.135	17.994	23.487	21.577	20.6425	22.532	22.019	18.753	18.741	21.4307	26.311	23.9463	24.7146	22.578	17.409	20.886	21.334	27.008	20.761	17.492	23.552	23.156	21.5947	17.6701	24.3604	20.682	21.651	18.1546	23.156	20.015	17.472
D24	21.095	24.309	20.363	22.336	21.9264	22.0227	17.975	23.572	21.525	20.6902	22.5485	22.0518	18.832	18.7716	21.4894	26.389	24.0104	24.7624	22.62	17.528	20.853	21.314	27.028	20.612	17.466	23.883	23.332	21.5509	17.7909	24.2835	20.684	21.564	18.1576	23.332	19.91	17.483
E01	24.864	24.979	23.407	24.193	24.7771	24.3624	23.725	25.38	26.916	25.0895	26.148	26.1311	24.031	24.3556	25.2408	28.406	27.2827	27.6043	25.002	23.81	24.587	23.426	27.717	26.685	22.004	25.963	25.14	25.5358	24.1671	25.7904	25.184	24.889	24.0807	25.14	24.603	23.871
E02	19.549	21.962	19.554	20.758	20.349	20.4528	17.833	21.865	20.761	19.692	21.313	20.9125	18.071	18.311	20.3893	23.219	21.8846	22.5332	20.407	19.239	20.119	19.352	24.108	19.866	16.757	22.216	21.965	20.3034	19.5276	21.9383	19.155	20.641	17.6834	21.965	19.119	18.503
E03	18.048	19.507	17.942	18.7245	18.5667	18.5537	16.894	19.839	18.928	18.2372	19.3835	19.1866	17.091	17.3324	18.8645	20.342	19.6754	20.1011	18.403	19.201	18.814	17.606	21.348	18.261	15.734	20.208	20.296	18.6845	19.489	19.6258	17.845	18.782	17.2177	20.296	17.371	17.967
E04	19.136	20.426	19.112	19.769	19.6439	19.6092	17.808	20.75	19.934	19.205	20.342	20.169	18.068	18.2968	19.8162	20.99	20.4994	20.914	19.772	20.269	19.98	19.065	21.956	19.299	16.648	21.197	20.778	19.98	20.573	20.6648	18.944	20.22	17.8237	20.778	18.447	18.589
E05	22.833	24.382	22.543	23.4625	23.3761	23.3036	21.243	25.155	23.523	22.9815	24.339	24.1335	21.624	21.8622	23.8612	25.276	24.6113	25.1052	23.726	23.008	22.591	22.126	26.849	22.954	20.092	24.977	25.116	23.5864	23.3531	24.4712	22.772	23.469	21.3537	25.116	22.02	22.01
E06	29.858	32.404	29.672	31.038	30.7466	30.7401	27.142	31.832	31.476	30.3865	31.654	31.6407	29.119	28.6931	30.7165	31.776	31.7029	32.0956	29.918	27.593	30.62	30.129	32.485	33.054	27.251	30.976	30.92	30.9014	28.0069	32.1121	29.575	31.002	26.3217	30.92	29.143	26.931
E07	33.081	38.633	35.324	36.9785	35.3606	35.9945	31.328	34.499	37.622	34.7362	36.0605	36.1063	33.412	33.0174	34.2646	37.301	36.739	37.1209	32.998	33.14	36.05	33.266	35.041	36.28	31.173	34.674	35.928	34.8281	33.6371	35.3553	32.532	35.727	30.7849	35.928	35.007	6.739
E08	22.497	25.312	23.593	24.4525	23.6997	23.9588	22.092	24.96	25.84	23.737	25.4	25.0599	22.074	22.5247	24.0985	25.956	25.3434	25.9861	23.097	23.195	21.721	22.608	28.755	25.247	21.014	25.273	25.447	23.7307	23.5429	26.2111	22.456	24.059	21.1063	25.447	23.155	21.953
E09	29.988	31.561	29.683	30.622	30.6049	30.4619	28.99	33.429	35.957	32.5425	34.693	34.2901	30.392	30.2848	32.3348	32.082	32.9585	33.7882	30.939	29.957	31.12	30.184	34.139	35.08	28.608	33.117	31.891	31.2018	30.4064	32.6035	31.054	30.135	29.089	31.891	33.101	29.288
E10	Undetermined	Undetermined	Undetermined	Undetermined	Undetermined	Undetermined	Undetermined	39.225	36.521	37.8445	37.873	38.6159	37.816	38.5723	39.4821	35.164	37.2343	36.9567	33.661	Undetermined	36.856	36.06	33.927	35.252	Undetermined	Undetermined	Undetermined	Undetermined	Undetermined	34.3907	Undetermined	Undetermined	36.9707	Undetermined	37.049	35.291
E11	27.426	30.322	30.895	30.6085	29.2915	29.805	25.926	30.597	30.294	29.1593	30.4455	30.3984	27.873	27.4375	29.4525	30.519	30.4359	30.848	29.077	29.195	30.987	29.288	31.391	29.667	26.69	30.944	30.179	30.4377	29.6329	31.3232	27.588	32.05	26.0292	30.179	29.358	27.922
E12	21.109	23.979	21.017	22.498	22.0146	22.1473	18.042	23.533	22.036	21.1298	22.7845	22.3963	19.475	19.1337	21.6533	24.972	23.5119	24.1648	22.27	17.306	21.77	20.886	26.116	21.441	17.821	23.084	22.376	22.0579	17.5656	23.6512	20.964	22.274	18.4429	22.376	20.768	17.387
E13	22.608	25.051	22.618	23.8345	23.4473	23.5248	19.669	24.546	24.307	22.8422	24.4265	24.1071	21.258	20.8728	23.05	26.646	25.239	25.8427	23.87	18.48	23.36	22.248	27.209	23.376	19.693	24.401	24.289	23.8479	18.7572	25.1056	22.836	23.914	19.2008	24.289	22.398	18.807
E14	15.865	16.949	14.985	15.967	16.0747	15.9412	14.42	17.342	16.354	15.9155	16.848	16.7094	14.983	14.9955	16.4113	19.157	17.887	18.2185	16.402	14.99	16.293	14.627	18.358	15.861	13.384	17.659	16.859	16.1345	15.2149	16.653	15.34	16.287	14.8129	16.859	15.201	14.642
E15	27.282	27.994	27.809	27.9015	27.8646	27.7451	24.4	28.313	28.697	26.6085	28.505	28.1079	24.712	25.0471	27.0803	27.469	27.5795	28.3228	28.831	26.303	28.847	27.793	29.464	28.013	23.483	27.49	27.84	29.4607	26.6975	28.717	26.613	31.109	25.3166	27.84	27.58	25.444
E16	25.28	27.585	26.167	26.876	26.3308	26.473	23.293	27.57	27.19	25.867	27.38	27.156	24.354	24.3	26.324	28.141	27.5441	28.0936	26.594	25.219	26.529	24.839	28.852	26.697	22.793	27.927	27.071	26.6634	25.5973	27.5574	24.994	27.265	23.0232	27.071	26.428	23.616
E17	30.219	32.573	30.853	31.713	31.2682	31.3358	27.531	32.293	32.878	30.9907	32.5855	32.4239	29.396	29.0328	31.1228	31.996	32.1232	32.6782	30.438	27.914	31.233	30.85	32.741	32.21	27.586	31.11	31.047	31.4379	28.3327	33.1438	29.997	31.63	26.2137	31.047	29.932	27.298
E18	27.334	29.579	25.436	27.5075	27.6941	27.4637	26.652	29.149	28.882	27.5533	29.0155	28.8501	26.091	26.8989	28.4443	30.185	29.4465	29.9555	27.738	26.611	26.357	26.808	29.912	27.392	23.994	29.082	28.458	27.2561	27.0102	29.8033	26.859	26.587	26.7613	28.458	25.876	23.59
E19	27.992	28.848	28.473	28.6605	28.6062	28.4917	26.715	29.473	28.813	28.4565	29.143	29.3757	27.77	27.7873	29.0596	30.74	30.1902	30.3008	27.347	27.839	28.156	27.88	30.633	28.464	25.609	29.315	29.153	28.3242	28.2566	29.5173	27.012	28.511	26.6763	29.153	27.328	27.382
E20	31.608	32.691	32.473	32.582	32.4111	32.3361	29.131	32.904	34.047	31.9382	33.4755	33.361	30.401	30.3613	32.1071	34.256	33.7591	34.2721	33.827	30.826	33.049	31.842	34.814	33.062	30.281	34.17	33.254	33.8396	31.2884	34.6419	31.572	34.749	29.0313	33.254	33.196	29.739
E21	31.075	31.815	31.944	31.8795	31.788	31.6764	30.47	30.451	34.85	31.8858	32.6505	32.9135	31.121	31.4114	31.3952	32.821	33.0004	33.1286	33.418	31.222	32.747	31.892	31.587	32.833	30.781	31.271	31.179	32.9215	31.6903	32.8141	31.967	32.579	29.1207	31.179	32.277	29.691
E22	33.261	35.617	33.054	34.3355	34.1309	34.0642	32.769	33.922	35.38	33.6535	34.651	34.8353	32.656	33.3667	34.149	38.596	36.8472	37.063	33.262	32.977	34.265	34.152	36.324	33.819	33.841	34.818	34.615	35.4127	33.4717	35.478	33.912	35.509	32.2847	34.615	34.963	31.378
E23	25.622	26.368	24.155	25.2615	25.698	25.3525	23.973	26.538	26.639	25.5382	26.5885	26.5846	24.488	24.7151	26.011	28.524	27.5717	27.8869	25.632	25.353	25.239	24.422	28.198	25.652	22.762	27.005	26.494	25.8808	25.7333	26.7041	25.079	25.662	22.829	26.494	24.469	24.34
E24	20.323	23.876	20.899	22.3875	21.5585	21.8663	17.395	23.127	21.449	20.199	22.288	21.6684	18.11	18.1075	20.9265	24.727	22.9123	23.7896	21.551	19.823	20.568	20.646	26.265	20.72	16.529	23.039	22.703	21.204	20.1203	23.7931	19.578	21.975	17.5178	22.703	19.753	18.395
F01	23.965	26.963	25.149	26.056	25.2502	25.5281	22.4	26.459	26.19	24.6028	26.3245	25.9729	22.881	23.0933	25.1478	27.345	26.4934	27.1568	24.936	25.074	25.47	24.393	28.522	25.698	21.093	26.57	26.038	25.4042	25.4501	27.2277	23.659	26.129	22.5968	26.038	24.488	23.926
F02	24.587	25.966	25.393	25.6795	25.3791	25.4037	23.147	26.137	26.475	24.9205	26.306	26.1255	23.535	23.8078	25.347	26.515	26.2321	26.7274	24.632	25.667	26.39	25.87	26.868	25.996	21.969	26.169	25.73	26.6746	26.052	26.8356	24.446	27.824	22.7309	25.73	25.065	24.63
F03	26.72	28.923	26.873	27.898	27.5762	27.6006	24.79	28.96	28.179	26.8047	28.5695	28.2409	25.04	25.4133	27.5944	29.544	28.7379	29.4054	27.023	27.178	27.95	26.525	30.015	27.604	23.773	29.329	28.556	27.9186	27.5857	29.0857	26.474	28.251	25.4698	28.556	26.509	26.353
F04	22.829	24.539	23.648	24.0935	23.6895	23.7742	21.115	24.637	24.404	23.0822	24.5205	24.2774	21.644	21.8071	23.5704	25.077	24.5612	25.0963	23.289	23.901	24.375	23.761	25.845	23.975	20.193	24.743	24.084	24.7921	24.2595	25.2829	22.454	26.122	21.2334	24.084	22.931	22.54
F05	31.02	33.709	31.801	32.755	32.1977	32.317	28.655	32.656	32.873	30.6782	32.7645	32.3558	28.592	29.196	31.3899	32.976	32.4637	33.2647	31.911	30.188	31.113	30.664	34.92	32.548	27.287	32.976	33.126	33.0854	30.6408	33.5338	31.336	33.516	31.9594	33.126	31.805	29.15
F06	23.196	23.965	25.631	24.798	24.229	24.3935	20.854	22.811	23.973	22.4115	23.392	23.3598	21.431	21.5653	22.521	22.605	22.9584	23.2745	22.776	19.889	25.6	23.192	22.63	24.305	18.122	23.164	20.923	24.351	20.1873	23.2274	23.253	24.482	19.4546	20.923	22.947	21.242
F07	22.486	24.568	23.584	24.076	23.5059	23.6746	21.463	24.959	24.554	23.2593	24.7565	24.488	21.762	22.0448	23.8544	25.136	24.6816	25.2456	23.585	24.299	24.744	23.357	26.315	23.959	20.024	25.077	24.741	24.3719	24.6635	25.103	22.402	25.357	21.4252	24.741	22.915	22.993
F08	17.887	18.53	18.511	18.5205	18.3826	18.3606	16.12	19.142	19.286	18.013	19.214	18.9858	16.812	16.7953	18.2382	19.527	19.1454	19.6029	18.02	19.267	19.171	18.13	19.793	18.945	15.17	18.873	18.409	19.1006	19.556	19.3216	17.536	19.893	16.6259	18.409	18.127	17.91
F09	19.112	19.632	19.354	19.493	19.4936	19.3968	17.721	20.154	20.779	19.3197	20.4665	20.291	18.173	18.3059	19.5184	20.734	20.4274	20.8475	19.198	20.299	20.266	19.205	21.061	20.307	16.579	20.215	19.653	20.4265	20.6035	20.4459	18.996	21.036	18.4409	19.653	19.148	19.203
F10	30.251	31.836	31.247	31.5415	31.1988	31.2157	28.148	31.883	32.969	30.6735	32.426	32.1807	28.921	29.1052	30.9515	32.356	32.145	32.7797	30.346	31.393	32.52	31.039	33.241	32.09	28.261	32.337	31.711	31.6168	31.8639	32.8588	29.673	32.295	29.4636	31.711	31.398	30.016
F11	17.781	19.336	17.939	18.6375	18.3871	18.4213	16.14	19.473	19.061	17.86	19.267	18.9348	16.453	16.6224	18.3184	20.043	19.3305	19.8909	18.895	18.762	18.661	17.701	21.242	18.757	15.263	19.379	18.927	19.194	19.0434	19.5811	18.026	19.594	16.0567	18.927	18.129	17.452
F12	21.586	23.914	21.922	22.918	22.4679	22.5817	19.298	23.89	22.692	21.84	23.291	23.0168	20.389	20.2404	22.3962	23.903	23.3289	23.8802	21.95	19.761	22.94	21.601	24.676	22.483	18.766	22.87	22.608	22.8928	20.0574	23.7416	21.42	23.448	19.3086	22.608	21.734	19.404
F13	17.514	18.494	17.355	17.9245	17.8944	17.8209	16.261	18.605	19.158	17.5943	18.8815	18.6026	16.307	16.6097	17.8715	19.902	19.1231	19.6245	17.792	17.378	18.198	17.054	20.155	17.987	14.986	18.844	18.324	18.6703	17.6387	18.8521	17.514	19.079	16.2391	18.324	16.985	17.483
F14	17.627	19.023	17.689	18.356	18.1678	18.1719	16.509	19.125	19.33	18.0262	19.2275	18.9994	16.825	17.0003	18.3336	21.291	20.0518	20.5024	18.259	18.05	18.937	17.384	20.966	18.502	15.415	19.759	19.063	18.9194	18.3208	19.306	18.042	19.045	16.34	19.063	17.321	18.071
F15	18.085	20.048	17.98	19.014	18.7304	18.7795	16.096	19.903	18.752	17.9533	19.3275	19.0132	16.579	16.6642	18.5579	21.449	20.0951	20.6329	18.641	18.112	18.734	18.018	21.975	18.437	15.155	19.855	19.555	19.4425	18.3837	20.11	17.851	20.248	16.4792	19.555	17.83	17.927
F16	20.189	22.154	19.975	21.0645	20.8286	20.8435	18.417	21.807	21.356	20.1343	21.5815	21.275	18.687	18.923	20.6705	23.397	22.2009	22.7591	20.549	19.595	20.704	20.349	23.867	19.665	17.311	22.018	21.612	21.5162	19.8889	22.3787	19.983	22.184	18.2595	21.612	19.708	19.961
F17	27.74	29.409	28.228	28.8185	28.5566	28.5462	26.093	29.578	29.407	27.8353	29.4925	29.2372	26.178	26.6582	28.5399	30.255	29.626	30.2322	27.652	28.62	29.021	27.889	31.493	28.993	24.797	29.545	29.035	29.1981	29.0493	30.159	27.332	29.894	26.8859	29.035	27.892	27.257
F18	23.437	25.924	23.741	24.8325	24.3691	24.4802	21.225	25.8	24.497	23.5227	25.1485	24.8223	21.897	21.9922	24.2546	26.5	25.5116	26.1341	24.062	24.164	24.466	23.374	27.518	24.194	20.231	26.062	25.304	24.5619	24.5265	25.883	23.178	24.965	21.5362	25.304	23.291	22.655
F19	33.096	35.016	33.927	34.4715	34.1147	34.1242	30.357	33.08	37.293	34.0887	35.1865	35.3304	32.991	32.3075	33.1841	34.971	35.2205	35.4997	33.975	33.056	34.957	35.269	Undetermined	36.085	31.407	36.207	36.583	37.551	33.5518	35.8072	34.995	38.599	30.0626	36.583	36.334	30.578
F20	34.922	Undetermined	38.139	38.139	36.8797	37.3268	30.296	36.251	Undetermined	34.818	36.251	36.2452	33.385	32.4773	34.8796	Undetermined	35.5144	36.686	Undetermined	31.364	Undetermined	35.179	Undetermined	Undetermined	35.025	Undetermined	Undetermined	#VALUE!	31.8345	37.6875	33.63	Undetermined	30.8585	Undetermined	Undetermined	30.288
F21	29.226	31.508	30.61	31.059	30.4348	30.5962	26.21	30.458	32.039	29.9877	31.2485	31.2305	28.727	28.0179	29.6765	31.256	31.2343	31.6273	30.295	28.421	31.999	30.475	32.682	31.469	27.822	31.78	30.743	31.4927	28.8473	31.5526	29.105	32.611	26.8006	30.743	31.397	27.414
F22	17.777	19.976	17.736	18.856	18.4943	18.5836	15.535	19.687	19.189	17.6515	19.438	18.9156	15.865	16.014	18.1183	21.226	19.8275	20.576	19.29	17	18.424	18.044	21.999	18.265	14.336	19.894	19.252	18.972	17.255	20.1505	17.263	19.911	15.5152	19.252	17.626	16.641
F23	21.577	23.852	21.271	22.5615	22.285	22.3129	19.457	23.889	23.03	21.6938	23.4595	23.0282	19.928	20.0864	22.3175	25.704	24.1729	24.8767	22.799	19.967	21.678	20.087	25.943	21.832	18.533	24.026	23.422	22.1717	20.2665	23.7042	20.915	22.543	19.2716	23.422	21.112	19.565
F24	17.528	19.968	17.652	18.81	18.3443	18.4863	15.423	19.768	19.164	17.4905	19.466	18.8478	15.515	15.7784	18.0398	21.488	19.879	20.7227	18.79	16.985	18.28	18.047	22.181	18.214	14.261	19.901	19.38	18.7023	17.2398	20.3096	17.137	19.511	15.2776	19.38	17.693	16.45
G01	24.902	28.09	23.778	25.934	25.667	25.6734	21.557	26.875	24.766	24.1523	25.8205	25.4861	22.484	22.4609	25.038	29.853	27.5427	28.1708	25.795	21.721	23.918	24.408	30.151	23.953	21.024	27.055	26.605	25.0943	22.0468	27.6728	24.159	25.037	22.3137	26.605	23.046	21.902
G02	36.124	Undetermined	Undetermined	Undetermined	Undetermined	Undetermined	33.62	36.63	Undetermined	35.659	36.63	36.8674	34.688	34.8371	36.2695	Undetermined	36.3722	37.0696	Undetermined	34.79	Undetermined	35.44	35.773	36.643	33.738	Undetermined	Undetermined	35.4358	35.3118	37.0573	34.485	34.992	33.1103	Undetermined	37.306	32.963
G03	33.288	34.574	31.627	33.1005	33.5271	33.1478	31.259	Undetermined	34.385	32.799	34.385	34.2638	31.213	31.8607	32.3386	36.991	35.5929	36.1163	35.502	31.282	31.645	31.587	34.386	33.703	32.437	36.774	35.618	32.7854	31.7512	32.8957	31.416	32.855	30.536	35.618	33.703	28.966
G04	17.846	19.598	16.967	18.2825	18.2427	18.1723	15.894	19.54	18.055	17.6088	18.7975	18.5672	16.42	16.4801	18.2802	20.501	19.436	19.885	18.337	17.279	17.899	16.98	21.727	17.395	14.935	19.511	19.253	18.5454	17.5382	19.291	17.847	18.51	16.1932	19.253	16.967	16.885
G05	18.71	20.593	19.265	19.929	19.5066	19.6212	16.807	20.434	19.938	18.659	20.186	19.8109	17.132	17.3089	19.1545	21.421	20.4408	21.0531	18.967	20.228	19.463	18.369	22.761	19.687	15.444	20.634	20.461	19.6943	20.5314	20.7048	18.47	20.13	17.34	20.461	18.211	18.483
G06	27.021	27.899	27.828	27.8635	27.7125	27.6508	25.003	28.515	28.621	27.4045	28.568	28.546	26.241	26.1344	27.7346	28.412	28.4664	28.8319	27.364	26.772	29.081	27.948	29.214	28.504	24.138	28.205	27.906	28.9204	27.1736	28.729	26.512	30.159	26.1765	27.906	28.184	26.36
G07	18.2	19.784	18.237	19.0105	18.7873	18.8059	16.393	19.726	19.931	18.4012	19.8285	19.4972	16.974	17.0172	18.6472	19.998	19.5836	20.1522	18.324	19.244	18.711	17.969	21.244	18.434	15.414	19.677	19.437	19.0476	19.5327	19.7387	17.99	19.345	17.292	19.437	17.317	18.098
G08	18.789	20.344	18.387	19.3655	19.2651	19.2199	17.11	20.42	19.252	18.567	19.836	19.5855	17.298	17.5481	19.2688	20.864	20.1098	20.5942	19.08	18.87	19.184	18.2	22.318	18.731	16.006	20.385	19.983	19.8052	19.1531	20.567	18.869	19.954	17.4715	19.983	18.196	18.295
G09	18.068	20.147	17.393	18.77	18.5997	18.5928	16.115	19.963	18.725	18.0075	19.344	19.0493	16.671	16.7209	18.6171	21.031	19.9096	20.4297	18.78	17.28	18.202	17.413	22.351	17.96	15.126	19.979	19.923	18.9378	17.5392	19.9004	18.111	19.013	16.67	19.923	17.26	17.128
G10	20.319	23.104	20.974	22.039	21.3822	21.6047	18.22	22.985	21.107	20.0735	22.046	21.4809	18.101	18.5237	21.0657	24.044	22.4999	23.3215	21.577	21.366	21.524	20.157	25.089	20.658	16.83	23.237	22.857	21.9576	21.6865	22.7396	20.849	22.192	18.7683	22.857	20.204	19.545
G11	27.39	28.957	26.823	27.89	27.9139	27.7638	24.162	29.379	27.662	26.2518	28.5205	27.9338	23.983	24.5539	27.371	31.659	29.5345	30.4508	28.429	27.103	27.535	26.178	31.555	26.749	22.717	29.546	29.121	28.0663	27.5095	29.2542	27.518	27.514	24.9769	29.121	26.211	24.824
G12	28.171	30.217	27.286	28.7515	28.743	28.6049	24.341	29.961	28.864	27.3558	29.4125	28.9518	25.299	25.3164	28.0533	33.34	30.9548	31.7528	28.214	25.633	27.408	27.052	31.798	27.823	24.209	30.433	29.98	28.047	26.0175	30.6634	27.334	27.657	25.383	29.98	27.442	24.83
G13	22.904	24.241	24.274	24.2575	23.8098	23.9158	21.345	24.263	25.416	23.4267	24.8395	24.6158	22.014	22.1131	23.5359	24.449	24.4166	24.94	23.397	24.346	25.355	24.082	24.954	25.027	20.505	24.647	23.733	24.9678	24.7112	24.8113	22.443	26.474	21.8982	23.733	24.515	22.615
G14	20.825	22.163	20.117	21.14	21.1908	21.0605	18.817	22.175	21.175	20.3975	21.675	21.457	19.12	19.3479	21.0729	23.513	22.3944	22.8651	21.073	20.077	20.875	19.454	23.959	20.479	17.615	22.263	21.705	21.6144	20.3782	22.0272	21.332	21.052	19.7827	21.705	20.111	19.992
G15	23.568	25.748	24.328	25.038	24.5387	24.6669	21.925	25.812	25.582	23.9485	25.697	25.3192	22.2	22.5038	24.5202	26.162	25.5564	26.2407	24.635	23.728	25.199	24.462	27.341	24.967	21.1	25.974	25.367	25.9315	24.0839	26.3858	23.973	26.845	21.6742	25.367	24.539	23.409
G16	26.194	29.613	27.359	28.486	27.6019	27.9073	23.732	29.253	28.208	26.6803	28.7305	28.2595	24.63	24.6646	27.3632	29.296	28.5479	29.3614	28.02	26.801	27.977	26.399	31.611	27.942	23.414	29.193	28.638	27.9016	27.203	29.2443	25.963	28.719	24.3778	28.638	26.518	24.779
G17	24.294	28.332	26.094	27.213	25.9964	26.476	22.139	27.89	26.783	24.9507	27.3365	26.6665	22.565	22.799	25.7247	27.955	26.9819	27.9775	25.592	26.046	26.51	25.704	28.697	26.287	21.175	27.99	27.673	26.407	26.4367	28.185	23.962	27.779	22.8197	27.673	25.043	23.858
G18	28.051	31.228	27.179	29.2035	28.9078	28.9125	23.906	30.678	28.346	26.8075	29.512	28.7229	24.103	24.4846	27.995	31.609	29.7924	30.9272	29.618	24.625	27.05	28.286	33.614	27.867	23.581	30.882	30.56	28.5376	24.9944	30.978	27.512	28.435	24.7014	30.56	26.821	24.4
G19	26.416	28.48	27.392	27.936	27.4402	27.5522	24.755	28.823	28.656	26.8362	28.7395	28.3436	24.933	25.3409	27.4882	29.409	28.6851	29.4231	27.284	26.811	27.862	27.593	30.741	28.079	23.647	28.901	28.275	27.9956	27.2132	29.627	25.938	28.926	25.263	28.275	27.41	26.194
G20	27.1	27.311	24.595	25.953	26.7975	26.2426	24.161	27.594	26.397	26.7417	26.9955	27.406	26.488	25.831	27.1132	29.617	28.743	28.6459	27.004	26.456	26.071	25.508	29.928	26.171	24.896	27.587	26.98	27.7325	26.8528	27.832	27.529	26.855	24.7997	26.98	25.468	26.234
G21	26.574	27.571	25.166	26.3685	26.737	26.4204	23.309	27.442	26.778	26.0665	27.11	27.12	25.023	24.6493	26.4363	28.665	27.9131	28.2221	27.568	24.648	26.011	25.423	29.204	26.427	23	27.222	26.702	27.8713	25.0177	27.9126	26.982	27.661	23.6291	26.702	25.846	24.442
G22	24.34	26.601	25.337	25.969	25.3979	25.5577	22.344	26.608	25.815	24.3953	26.2115	25.8094	22.579	22.9107	25.1308	26.656	26.0361	26.751	25.667	24.935	25.57	24.536	28.308	25.316	21.459	26.468	25.792	25.6741	25.309	26.988	24.381	25.945	22.6381	25.792	24.58	23.062
G23	25.326	27.407	26.988	27.1975	26.515	26.725	22.503	25.982	27.483	25.3783	26.7325	26.5765	24.024	23.7288	25.2282	26.178	26.2937	26.7727	25.141	22.92	27.314	25.434	26.124	27.393	21.983	26.228	24.19	27.0851	23.2638	26.807	25.059	28.02	21.4937	24.19	25.837	22.509
G24	25.043	27.557	25.079	26.318	25.9309	25.9961	22.289	27.828	26.387	25.0378	27.1075	26.5941	22.968	23.0811	25.8364	27.67	26.881	27.7174	26.868	24.244	25.932	24.702	29.679	25.37	21.574	27.694	27.326	26.0143	24.6077	27.4846	24.813	26.182	23.8791	27.326	24.776	23.002
H01	29.151	30.807	30.453	30.63	30.182	30.2566	26.985	30.161	31.788	29.9967	30.9745	31.0953	29.019	28.562	29.8019	31.267	31.2445	31.4942	30.395	28.629	31.001	30.188	31.249	30.702	28.503	30.579	29.932	31.7293	29.0584	31.4709	29.647	32.539	26.2329	29.932	31.197	28.031
H02	21.96	25.15	23.26	24.205	23.3021	23.6382	20.219	24.911	24.615	22.836	24.763	24.2755	20.909	20.9753	23.2873	25.731	24.7692	25.55	23.77	22.111	23.629	22.609	26.39	23.87	19.283	25.198	23.893	23.7149	22.4427	25.0375	21.558	24.909	19.4791	23.893	22.946	21.003
H03	18.961	23.179	21.795	22.487	20.9136	21.5968	17.086	23.385	21.6	20.1348	22.4925	21.7399	17.777	17.7801	20.8913	24.259	22.6408	23.6563	19.999	19.554	20.432	19.987	26.123	20.969	15.941	23.316	23.164	20.0378	19.8473	22.5503	17.492	21.756	17.7347	23.164	20.102	19.353
H04	22.973	23.702	25.419	24.5605	23.9965	24.1597	21.548	24.489	24.673	23.456	24.581	24.4989	22.331	22.3783	23.7851	24.289	24.35	24.7282	22.532	25.461	24.104	24.274	25.968	24.494	20.776	24	23.987	23.8015	25.8429	25.219	21.603	25.033	21.8195	23.987	23.3	24.453
H05	21.864	23.037	22.816	22.9265	22.6139	22.6582	20.778	23.803	24.339	22.518	24.071	23.7604	20.965	21.2889	22.8842	23.612	23.5263	24.1276	21.794	23.298	23.499	22.456	25.021	22.973	19.55	23.854	23.906	22.7999	23.6475	24.0869	21.026	23.654	20.364	23.906	22.162	21.974
H06	29.365	30.841	28.504	29.6725	29.8124	29.5949	27.275	30.154	31.396	29.32	30.775	30.6485	27.865	28.1214	29.5748	31.859	31.2013	31.6928	30.845	29.174	29.587	29.102	31.975	30.072	25.983	31.118	29.119	29.5773	29.6116	31.2941	28.34	29.642	27.9373	29.119	28.497	27.387
H07	27.821	28.654	25.497	27.0755	27.7265	27.2637	25.795	28.259	28.985	27.7155	28.622	28.7321	26.809	26.828	27.9567	30.994	29.9418	30.1657	28.034	27.574	27.19	26.399	31.367	28.391	24.761	29.02	27.509	27.5948	27.9876	28.6458	27.085	27.023	26.6762	27.509	26.297	26.225
H08	22.92	23.982	24.099	24.0405	23.7095	23.7576	21.394	24.501	24.684	23.0338	24.5925	24.2894	21.475	21.8632	23.5298	24.757	24.3733	24.9708	23.805	23.294	24.071	23.016	24.98	24.441	20.534	24.511	23.62	23.7785	23.6434	24.8607	22.826	23.789	20.8707	23.62	23.504	21.091
H09	26.985	30.239	28.347	29.293	28.4088	28.7103	24.928	30.042	28.932	27.2875	29.487	28.955	25.088	25.5082	28.1917	29.686	29.0565	29.9415	28.421	27.63	28.409	27.84	31.406	28.5	24.066	29.995	29.224	28.7532	28.0444	30.3415	26.863	29.49	25.1994	29.224	27.389	25.682
H10	30.346	32.298	30.412	31.355	31.154	31.1003	27.721	31.464	33.132	31.053	32.298	32.309	29.808	29.3398	30.8579	32.938	32.6354	33.0094	31.23	30.047	31.176	30.843	34.976	32.49	27.94	32.95	31.367	32.1319	30.4977	32.2764	29.871	33.101	28.0465	31.367	31.396	28.895
H11	28.376	30.897	29.74	30.3185	29.631	29.8281	26.177	30.103	31.588	29.5128	30.8455	30.7827	28.18	27.7221	29.3462	30.638	30.6769	31.1107	29.852	28.667	31.115	29.463	31.576	30.847	27.393	31.497	30.368	30.7636	29.097	31.316	28.16	32.122	26.647	30.368	30.006	27.924
H12	30.297	31.286	29.27	30.278	30.5905	30.2828	27.901	30.762	31.167	29.9438	30.9645	31.0632	28.923	28.9802	30.3192	31.684	31.4302	31.7001	29.59	30.546	30.16	29.96	32.738	30.533	27.224	31.179	29.639	30.379	31.0042	31.1875	29.236	30.32	29.108	29.639	29.286	28.65
H13	24.52	26.18	26.791	26.4855	25.748	25.9893	22.432	26.389	27.433	25.2125	26.911	26.583	23.514	23.4325	25.2844	26.289	26.2658	26.9192	25.193	24.968	27.594	25.92	26.552	27.661	21.801	26.417	25.408	26.4979	25.3425	26.8715	23.932	27.985	22.4092	25.408	26.451	23.292
H14	23.733	26.505	23.923	25.214	24.7108	24.8401	21.335	26.349	24.574	23.7572	25.4615	25.1016	22.053	22.1279	24.602	26.643	25.7041	26.3649	24.884	22.814	24.52	23.407	28.388	24.451	20.518	26.055	25.758	24.5495	23.1562	26.5621	23.279	24.842	21.3059	25.758	23.329	22.077
H15	20.972	22.607	21.928	22.2675	21.8295	21.9404	19.724	22.656	23.202	21.2965	22.929	22.555	19.664	20.0879	21.6925	23.813	23.0058	23.6515	21.368	21.755	22.191	22.676	24.91	22.442	18.895	22.942	22.755	22.0483	22.0813	24.0661	20.483	22.727	19.5213	22.755	20.675	20.925
H16	30.737	31.464	30.303	30.8835	31.1176	30.8465	27.864	31.836	32.109	30.4518	31.9725	31.8364	28.931	28.9655	30.8567	32.093	31.8978	32.4171	29.978	30.254	31.097	30.466	31.406	32.267	27.97	26.872	31.329	30.836	30.7078	32.0663	28.905	31.532	28.2942	31.329	30.17	29
H17	28.211	30.771	28.429	29.6	29.1876	29.2493	26.447	29.758	30.307	28.9703	30.0325	30.0914	27.908	27.7211	29.1706	29.602	29.8718	30.1751	28.269	28.108	28.534	30.533	29.368	30.994	27.252	30.392	29.817	29.2421	28.5296	31.4683	27.616	29.701	25.988	29.817	29.107	27.808
H18	19.401	22.578	24.844	23.711	21.75	22.6228	17.034	20.961	22.11	19.7623	21.5355	21.0619	17.989	17.8617	19.7025	22.901	21.7583	22.4849	20.856	20.401	23.228	18.566	22.883	23.111	15.89	18.012	18.326	22.4544	20.707	21.5514	19.992	23.997	17.8563	18.326	24.658	20.145
H19	27.645	28.687	27.127	27.907	28.0525	27.8409	24.988	28.15	30.746	28.286	29.448	29.4443	27.124	26.5771	27.774	30.542	30.0023	30.3549	27.905	22.99	27.75	27.324	30.01	30.069	24.591	28.652	27.048	29.1492	23.3348	29.0961	28.2	28.948	23.786	27.048	28.567	23.742
H20	22.544	25.901	23.628	24.7645	23.8797	24.2039	20.224	25.303	23.918	22.7388	24.6105	24.1481	20.867	20.9564	23.4767	26.15	24.9333	25.6848	23.489	22.769	23.714	23.462	26.955	23.597	19.515	25.119	24.639	24.5056	23.1105	25.8934	22.417	25.602	20.4689	24.639	22.364	21.947
H21	32.385	32.644	32.874	32.759	32.8958	32.6646	30.017	33.646	34.938	32.7395	34.292	34.1861	31.187	31.214	32.9165	32.137	33.087	33.6131	31.809	31.873	33.546	31.945	33.981	33.987	29.067	33.821	32.553	32.5328	32.3511	34.9289	30.408	33.353	29.7154	32.553	33.191	29.936
H22	28.165	30.609	30.09	30.3495	29.5389	29.798	25.572	29.432	31.177	28.9823	30.3045	30.2362	27.66	27.1483	28.7145	30.631	30.4028	30.8334	29.302	28.326	31.574	28.226	31.04	30.872	27.576	30.977	30.143	30.45	28.7509	30.6784	28.003	31.667	26.2617	30.143	29.975	27.612
H23	29.707	31.634	29.16	30.397	30.3491	30.2228	28.053	30.161	31.977	29.9645	31.069	31.1271	28.86	29.0256	30.0372	32.589	31.9023	32.2109	30.248	30.049	29.569	29.678	32.771	30.956	27.362	31.275	30.006	30.3996	30.4997	31.9046	29.444	30.156	29.008	30.006	29.302	28.408
H24	24.091	25.286	18.112	21.699	23.1359	22.3029	21.058	25.77	24.971	23.7987	25.3705	25.0763	22.227	22.0754	24.2815	26.049	25.4224	26.0183	25.941	23.405	23.953	23.287	27.883	24.735	20.38	25.235	24.895	25.2567	23.7561	25.962	24.199	25.313	21.5478	24.895	23.766	21.923
I01	30.962	33.203	31.783	32.493	32.0371	32.1065	29.843	33.812	32.315	31.5902	33.0635	32.9734	30.117	30.5796	32.6787	35.921	34.4307	34.9062	31.632	31.458	32.722	31.265	34.958	31.925	28.371	33.366	37.045	32.216	31.9299	33.6513	30.936	32.22	27.6315	37.045	31.196	29.709
I02	25.645	28.59	25.943	27.2665	26.7122	26.8571	23.287	27.96	26.986	25.631	27.473	27.083	23.789	24.0088	26.3741	29.098	27.9118	28.6249	26.681	25.102	26.168	25.257	30.736	25.945	22.071	28.281	27.395	27.3581	25.4785	28.3561	26.492	27.145	24.4399	27.395	25.787	24.957
I03	26.799	28.472	26.693	27.5825	27.4587	27.3847	24.783	28.194	27.965	26.8257	28.0795	28.0017	25.572	25.6811	27.3416	28.742	28.3396	28.7517	27.176	27.306	27.481	26.906	29.827	27.377	24.257	28.312	28.325	28.1742	27.7156	28.7773	27.032	28.2	25.4977	28.325	26.851	26.108
I04	28.893	29.351	28.632	28.9915	29.2312	28.9666	27.237	29.851	30.793	29.169	30.322	30.3404	28.016	28.179	29.4502	29.743	30.0451	30.3929	29.432	29.039	30.448	28.866	30.798	16.705	26.223	29.984	28.856	30.4642	29.4746	29.8953	28.849	30.865	27.8263	28.856	29.377	27.313
I05	25.29	26.887	26.887	26.887	26.3414	26.4838	24.029	27.11	27.283	26.0843	27.1965	27.1732	24.972	24.9905	26.441	26.988	27.0668	27.4174	25.568	27.61	26.606	25.825	27.979	27.542	22.987	26.97	26.27	26.5484	28.0241	27.5735	25.065	26.972	24.2239	26.27	25.785	25.3
I06	27.32	29.551	28.862	29.2065	28.5364	28.7302	25.441	30.38	29.05	28.24	29.715	29.5571	26.765	26.6251	28.9301	30.636	30.0268	30.5376	28.279	27.941	29.166	28.97	31.631	28.664	24.84	29.598	29.234	29.8702	28.3601	30.4439	27.016	31.509	25.5999	29.234	27.756	27.297
I07	20.268	22.139	21.369	21.754	21.2137	21.3788	18.3	21.961	22.548	20.3573	22.2545	21.732	18.46	18.7476	20.6596	22.133	21.67	22.4601	20.541	22.172	22.523	21.421	22.58	21.759	17.37	22.683	21.921	22.2113	22.5046	22.6418	20.15	23.37	18.583	21.921	20.96	20.004
I08	23.065	23.916	23.067	23.4915	23.5089	23.3838	21.595	24.331	23.886	23.1187	24.1085	24.0859	22.129	22.2992	23.6648	24.195	24.13	24.4416	23.141	23.856	24.241	23.779	24.974	23.53	20.963	24.406	23.973	25.1417	24.2138	24.3703	22.878	26.385	22.123	23.973	22.79	23.483
I09	23.203	24.238	22.761	23.4995	23.5833	23.4246	21.504	24.447	24.378	23.2578	24.4125	24.3118	22.103	22.2396	23.6934	25.66	24.9481	25.3367	23.636	21.487	24.277	22.53	25.192	23.748	20.4	24.829	23.607	24.2287	21.8093	24.4483	23.069	24.425	21.3562	23.607	22.919	20.917
I10	22.537	23.762	21.589	22.6755	22.8316	22.6405	21.393	24.129	23.113	22.464	23.621	23.5034	21.307	21.777	23.2973	25.836	24.633	25.0252	22.914	21.822	22.37	21.607	26.16	22.218	20.195	24.208	23.902	22.9617	22.1493	23.88	22.103	22.912	21.3785	23.902	21.983	22
I11	35.909	39.902	33.874	36.888	36.7576	36.6408	32.408	36.175	35.71	35.2977	35.9425	36.3325	34.653	34.2011	35.7159	35.165	35.936	35.9804	35.588	32.926	34.826	32.06	35.391	35.413	33.582	39.086	38.166	34.8646	33.4199	33.3091	33.097	35.244	32.8626	38.166	Undetermined	30.534
I12	30.917	32.26	29.73	30.995	31.2652	30.9753	28.407	31.959	32.961	30.9935	32.46	32.3613	29.527	29.5463	31.214	32.735	32.5015	32.9887	31.14	27.163	31.801	29.417	31.127	31.166	27.997	31.982	29.774	31.4954	27.5704	31.4969	31.404	30.362	27.833	29.774	30.194	27.562
I13	20.923	23.699	22.78	23.2395	22.2905	22.6546	18.977	23.811	23.283	21.681	23.547	23.0663	19.815	19.7839	22.1244	23.32	22.9505	23.7147	21.978	20.702	23.307	22.614	24.7	22.931	18.261	23.401	23.03	22.9182	21.0125	24.1472	20.528	24.372	19.2402	23.03	21.929	19.501
I14	22.292	23.96	22.243	23.1015	22.9197	22.8971	19.481	23.996	23.252	22.168	23.624	23.3539	20.712	20.4984	22.5809	24.681	23.893	24.4423	23.169	19.167	23.055	21.693	25.759	22.961	18.894	23.166	22.495	23.3784	19.4545	23.9455	21.997	23.825	19.2098	22.495	22.154	19.323
I15	25.428	27.953	25.684	26.8185	26.3775	26.4674	22.471	27.408	26.959	24.8028	27.1835	26.513	22.422	22.8954	25.529	28.75	27.3119	28.3024	27.228	25.039	25.757	25.362	30.529	25.489	21.768	28.216	27.883	26.6255	25.4146	28.6567	25.442	26.752	23.9831	27.883	25.399	23.294
I16	22.634	23.724	22.936	23.33	23.2083	23.1543	21.149	23.928	23.656	22.646	23.792	23.6834	21.5	21.751	23.1821	25.05	24.325	24.7141	22.866	22.036	24.089	22.767	25.14	23.473	19.961	24.414	23.565	23.9891	22.3665	24.2185	22.569	24.45	20.9272	23.565	22.453	22.17
I17	20.348	22.857	19.999	21.428	21.0915	21.1553	18.516	22.544	21.48	20.421	22.012	21.6408	18.83	19.0465	21.1072	23.453	22.3757	23.0053	21.45	21.967	20.748	19.97	25.432	21.701	17.226	22.81	22.316	21.1519	22.2965	23.0074	20.413	21.055	18.8981	22.316	19.832	19.501
I18	26.167	27.61	25.56	26.585	26.6377	26.4795	24.287	27.595	29.635	26.9215	28.615	28.3236	25.228	25.2526	26.8202	27.667	27.8401	28.4787	26.409	26.981	26.66	26.124	29.501	27.583	23.646	27.877	26.769	26.9124	27.3857	28.1351	25.595	27.159	24.8912	26.769	25.694	25.23
I19	28.018	29.468	31.387	30.4275	29.5029	29.8192	25.746	29.503	31.639	29.1145	30.571	30.4396	27.658	27.236	28.7951	30.005	30.1509	30.6515	29.391	27.903	30.94	28.495	30.155	30.977	26.814	29.852	29.383	30.8965	28.3215	29.9744	28.156	32.384	25.6126	29.383	30.105	27.262
I20	31.559	33.831	33.084	33.4575	32.8238	32.9782	28.072	34.219	33.372	31.8493	33.7955	33.4788	29.903	29.5672	32.3715	34.203	33.6866	34.4072	35.143	29.387	34.76	34.192	33.968	33.49	28.466	32.893	35.273	35.4766	29.8278	33.9862	30.511	38.968	28.4053	35.273	32.183	28.899
I21	22.353	23.733	25.411	24.572	23.686	24.0118	20.858	24.196	24.89	23.028	24.543	24.2612	21.513	21.6092	23.2461	23.928	23.9476	24.5263	22.187	24.992	24.099	24.515	25.916	24.427	20.045	23.769	23.875	23.3728	25.3669	25.4722	20.646	25.139	20.9758	23.875	23.236	23.992
I22	36.07	38.756	Undetermined	38.756	37.7737	38.0779	33.979	38.99	37.643	37.0102	38.3165	38.4166	35.704	35.5383	37.8231	36.205	37.3398	37.7079	36.428	34.885	36.537	36.181	37.569	39.537	34.031	39.148	35.745	#VALUE!	35.4083	35.5758	35.644	Undetermined	32.7055	35.745	Undetermined	33.784
I23	23.71	25.316	24.341	24.8285	24.5064	24.5461	21.139	25.431	25.253	23.958	25.342	25.143	22.574	22.2936	24.2202	24.834	24.8839	25.3891	24.989	22.105	24.865	23.604	26.831	24.687	20.994	25.422	24.658	25.0873	22.4366	25.8414	23.473	25.696	21.5579	24.658	23.611	20.852
I24	21.799	21.981	24.292	23.1365	22.6857	22.7988	19.126	22.841	24.884	22.9113	23.8625	23.8546	21.96	20.9539	22.2259	23.142	23.4872	23.7843	22.004	22.939	24	21.721	22.756	24.773	20.437	23.13	21.977	23.6698	23.2831	22.9055	21.18	25.192	17.8527	21.977	24.318	21.524
J01	22.281	25.413	26.853	26.133	24.4298	25.1605	19.922	25.772	27.421	24.8297	26.5965	26.2274	23.063	21.9224	24.2049	25.456	25.6457	26.3386	24.216	24.981	26.613	25.108	25.914	26.865	21.995	25.891	25.247	25.567	25.3557	25.4264	22.469	27.612	19.4149	25.247	26.843	22.637
J02	28.203	29.974	30.428	30.201	29.484	29.6966	26.073	29.419	32.287	29.65	30.853	30.8565	28.447	27.8052	29.0413	30.453	30.6525	31.0208	29.091	29.465	31.595	29.852	30.497	32.461	27.331	30.425	29.579	30.5972	29.907	30.5802	27.752	32.199	26.0919	29.579	30.509	28.046
J03	31.865	32.935	30.806	31.8705	32.1864	31.8691	30.213	32.933	32.432	31.8362	32.6825	32.9046	30.99	31.2135	32.5544	Undetermined	32.473	33.0747	31.573	31.916	31.082	30.141	33.996	31.29	28.856	33.059	32.432	31.985	32.3947	32.7309	31.422	31.295	30.7781	32.432	31.248	30.709
J04	29.467	30.512	28.98	29.746	29.9012	29.6756	26.882	30.61	30.287	29.2602	30.4485	30.4515	28.072	28.0265	29.758	30.897	30.6802	31.0408	29.502	27.594	29.685	28.709	31.781	29.932	26.447	30.646	29.701	30.3684	28.0079	30.9904	29.108	30.425	27.2915	29.701	28.536	26.859
J05	31.018	35.195	31.653	33.424	32.5312	32.8165	29.445	33.729	32.581	31.552	33.155	33.0006	29.949	30.2909	32.4901	33.959	33.4106	33.9597	32.756	31.103	32.057	31.829	33.709	32.862	29.626	32.779	32.716	32.969	31.5695	33.8073	31.232	33.392	28.5711	32.716	32.555	30.099
J06	28.401	31.582	27.704	29.643	29.306	29.3294	24.917	30.63	27.019	27.2518	28.8245	28.5989	25.679	25.804	28.6402	39.63	34.1097	34.638	29.373	24.991	27.201	26.988	34.555	25.838	24.172	30.971	30.534	28.8088	25.3659	31.2525	27.941	28.541	25.2238	30.534	26.947	23.916
J07	35.022	37.224	35.1	36.162	35.9422	35.8742	32.645	36.318	39.147	35.8462	37.7325	37.5252	33.96	33.9686	35.6704	Undetermined	36.5632	38.1853	35.848	33.892	Undetermined	35.521	38.287	37.89	33.812	Undetermined	34.983	37.5886	34.4004	37.9163	39.209	34.54	33.5932	34.983	Undetermined	33.617
J08	28.291	28.58	27.247	27.9135	28.3852	28.0088	25.929	29.377	28.823	28.5355	29.1	29.3941	27.971	27.489	28.8595	29.405	29.5497	29.6035	28.341	28.793	28.355	27.591	30.171	28.601	26.204	28.875	28.831	29.3757	29.2249	29.4549	28.628	28.968	26.1779	28.831	27.5	28.541
J09	28.34	29.279	28.649	28.964	28.9354	28.8065	25.919	29.276	29.885	28.7108	29.5805	29.7285	27.841	27.4176	28.772	29.662	29.7701	29.9767	28.682	27.577	29.826	28.246	30.316	29.826	26.634	29.84	28.972	29.7707	27.9907	29.5849	27.853	30.495	25.8738	28.972	29.131	26.902
J10	31.847	33.348	31.079	32.2135	32.3487	32.121	28.947	32.858	33.352	31.587	33.105	32.9929	30.069	30.0982	31.9503	34.18	33.5412	34.0462	34.973	30.62	31.448	32.985	34.665	32.414	28.748	33.971	32.977	32.6811	31.0793	34.4261	32.27	31.815	28.8677	32.977	31.427	28.668
J11	26.576	28.689	29.397	29.043	28.0753	28.4201	24.496	27.288	29.303	27.1747	28.2955	28.2898	26.054	25.7805	26.9323	27.777	28.0254	28.3727	26.916	27.058	29.455	26.204	28.049	29.556	24.062	25.008	24.981	29.1142	27.4639	28.1424	26.707	30.344	25.7561	24.981	29.004	25.93
J12	22.208	23.93	26.986	25.458	24.0551	24.6375	20.803	24.348	26.079	23.8592	25.2135	25.0271	22.505	22.0871	23.5658	25.359	25.1013	25.5897	24.502	24.438	27.505	25.478	24.963	25.162	20.838	24.771	23.523	26.045	24.8046	25.7904	22.256	28.749	19.8595	23.523	26.385	23.626
J13	27.639	29.6	28.096	28.848	28.5199	28.5428	25.331	29.214	28.812	27.6575	29.013	28.902	26.302	26.3328	28.19	29.899	29.3538	29.8095	28.134	27.125	28.961	27.879	30.712	28.838	24.943	29.271	28.841	28.8475	27.5319	30.1616	27.629	28.922	25.2593	28.841	28.053	26.338
J14	32.214	35.291	33.945	34.618	33.7381	34.011	29.537	34.53	37.166	33.563	35.848	35.3996	31.278	31.0157	33.2644	Undetermined	34.2343	36.2782	32.489	34.674	34.618	33.093	Undetermined	Undetermined	31.002	Undetermined	34.98	33.9521	35.1941	34.6507	32.163	34.388	29.3439	34.98	35.268	33.041
J15	26.074	27.897	29.104	28.5005	27.548	27.8879	23.66	27.083	29.241	26.784	28.162	28.0225	25.406	25.0237	26.4441	28.119	28.0005	28.4782	27.507	27.25	29.099	26.753	28.605	28.954	25.35	28.146	27.025	28.1182	27.6587	28.6889	25.985	29.118	22.6294	27.025	28.812	25.109
J16	26.018	28.65	28.744	28.697	27.6177	28.0206	23.547	28.425	28.488	26.9952	28.4565	28.2804	25.534	25.0313	27.1291	29.42	28.7718	29.2855	27.059	26.813	29.141	26.623	29.809	28.618	24.71	28.861	27.726	28.2036	27.2152	29.0992	25.792	29.473	25.9052	27.726	27.851	25.506
J17	26.318	27.786	29.321	28.5535	27.6989	27.9891	24.543	28.075	30.082	27.7582	29.0785	28.9867	26.438	26.0003	27.4432	28.595	28.7402	29.1828	26.856	26.334	29.728	28.066	28.574	29.469	24.783	28.91	27.948	29.3795	26.729	27.7607	25.924	31.627	23.745	27.948	29.301	26.558
J18	26.538	30.52	28.118	29.319	28.1939	28.6169	24.781	30.238	29.874	27.916	30.056	29.5657	25.776	25.7841	28.4312	30.056	29.5657	30.4167	28.394	27.471	28.982	29.077	31.231	29.277	24.551	30.312	29.066	29.5111	27.8831	30.9681	27.546	30.292	25.8013	29.066	27.359	26.003
J19	27.204	28.676	30.94	29.808	28.778	29.1506	24.145	27.421	30.625	27.222	29.023	28.685	25.421	25.2787	26.7451	27.659	27.9893	28.6811	27.277	24.862	30.44	27.901	26.695	30.11	23.742	27.377	25.308	29.1531	25.2349	29.0514	26.99	30.142	22.8357	25.308	29.756	24.994
J20	27.603	29.44	29.991	29.7155	28.9353	29.1821	25.248	28.208	31.975	28.4757	30.0915	29.8693	26.86	26.5751	27.8024	29.972	29.8084	30.3921	28.355	29.08	30.864	28.221	29.637	31.041	26.578	29.983	28.623	30.3347	29.5162	29.9182	27.223	32.208	25.4965	28.623	29.943	27.771
J21	28.568	29.516	26.095	27.8055	28.4724	27.998	26.809	28.983	30.397	28.563	29.69	29.709	27.436	27.665	28.7488	32.403	31.0927	31.4191	28.048	26.137	27.206	26.894	31.93	28.725	26	29.927	28.455	28.0657	26.5291	29.4232	27.728	27.307	27.9885	28.455	27.813	26.272
J22	28.535	28.815	26.028	27.4215	28.2636	27.7026	26.005	29	29.714	28.1275	29.357	29.3171	26.898	26.9805	28.4101	29.612	29.4471	29.8383	27.969	26.834	27.407	26.993	30.408	28.457	25.16	29.336	27.885	28.37	27.2365	28.846	27.684	27.941	27.4677	27.885	26.944	26.593
J23	28.204	28.336	29.571	28.9535	28.8608	28.7643	25.131	28.575	30.262	27.8328	29.4185	29.1981	26.247	26.2028	27.7997	28.767	28.8659	29.4419	29.171	25.273	29.836	27.839	30.102	29.719	25.306	28.441	28.103	29.9701	25.6521	29.8574	27.22	31.503	25.9236	28.103	29.286	24.955
J24	25.034	31.065	26.386	28.7255	27.1301	27.7935	23.178	30.857	27.956	26.7737	29.4065	28.6519	24.141	24.1327	27.9073	31.797	29.8711	30.969	26.983	27.029	27.837	25.635	31.863	27.211	22.941	31.361	30.94	26.2323	27.4344	29.0529	24.385	27.025	23.5805	30.94	26.743	24.955
K01	26.267	28.01	26.126	27.068	26.9302	26.8658	23.915	27.939	27.358	26.0247	27.6485	27.3734	24.401	24.6412	26.6844	29.433	28.2835	28.8832	27.018	25.659	27.376	26.498	29.003	26.949	23.117	28.431	27.437	28.6602	26.0439	28.041	26.373	29.79	24.0112	27.437	26.387	25.406
K02	26.82	28.295	28.947	28.621	27.9887	28.1663	25.093	28.248	30.072	28.0485	29.16	29.1763	26.937	26.5353	27.8025	28.795	28.9902	29.3252	27.836	27.572	29.639	27.103	28.835	29.626	25.897	28.723	27.93	29.1613	27.9856	28.6099	27.045	30.104	24.5185	27.93	29.306	26.539
K03	30.589	34.166	32.987	33.5765	32.3886	32.8222	29.054	33.003	34.49	32.1242	33.7465	33.5941	30.502	30.3736	32.1636	34.799	34.1309	34.684	32.644	31.453	32.968	31.766	35.616	33.283	29.104	34.633	33.538	33.3912	31.9248	33.6284	30.83	34.606	29.6785	33.538	32.108	30.633
K04	29.968	32.553	34.326	33.4395	32.0034	32.563	28.202	32.319	35.3	31.7018	33.8095	33.4107	29.594	29.476	31.3609	33.291	33.1463	33.9529	31.557	30.984	34.079	31.835	32.975	34.389	29.123	33.254	32.172	33.2796	31.4488	32.8858	29.639	35.557	27.8791	32.172	34.4	29.555
K05	32.291	33.589	30.83	32.2095	32.5732	32.2301	29.175	34.257	35.123	33.1355	34.69	34.591	31.581	30.9856	33.1106	34.885	34.6905	35.2049	33.937	32.792	33.243	29.949	34.549	34.176	31.01	34.476	34.107	34.2995	33.2839	35.1676	31.06	36.144	29.7403	34.107	32.267	27.924
K06	32.369	33.84	34.962	34.401	33.7087	33.888	30.21	33.847	36.946	33.4258	35.3965	35.0993	31.455	31.4491	33.1378	34.4	34.5911	35.317	33.617	32.918	34.913	33.786	35.012	34.399	31.574	34.131	33.933	35.7586	33.4118	34.2482	33.263	36.817	30.1093	33.933	35.025	31.91
K07	27.579	30.135	30.66	30.3975	29.264	29.6859	24.797	29.521	31.928	28.9042	30.7245	30.4107	27.084	26.4593	28.41	30.795	30.4466	31.1289	28.148	27.974	31.883	28.964	31.022	31.305	26.466	30.763	29.967	29.821	28.3936	30.9171	27.048	31.382	24.8294	29.967	29.917	27.514
K08	28.149	30.085	27.974	29.0295	28.8707	28.8072	27.66	30.181	29.826	28.8972	30.0035	30.0394	27.791	28.28	29.669	28.867	29.4598	29.7885	27.234	27.967	28.316	29.997	28.332	29.911	28.401	29.743	29.83	28.7641	28.3865	30.5453	27.418	28.967	27.7601	29.83	28.368	28.92
K09	31.135	35.301	32.909	34.105	32.9314	33.3551	28.774	33.101	35.074	32.0192	34.0875	33.7144	29.951	29.9498	31.9983	33.042	33.1812	33.9675	30.264	30.904	34.468	31.902	31.547	34.694	30.284	35.18	33.977	32.7303	31.3676	33.1568	30.077	34.061	29.727	33.977	33.069	30.253
K10	26.297	27.033	28.207	27.62	27.2215	27.286	23.77	27.01	28.966	27.1465	27.988	28.1186	26.305	25.5383	26.6682	27.585	27.9131	28.1199	27.114	27.232	29.535	26.939	27.968	28.639	25.159	27.841	26.753	28.4189	27.6405	27.8585	25.892	29.793	24.2072	26.753	27.997	26.173
K11	32.968	38.475	35.404	36.9395	35.2834	35.9368	31.657	37.911	Undetermined	34.7155	37.911	37.0395	31.52	32.2203	35.5916	35.941	36.0348	37.3691	37.706	33.233	34.293	33.165	36.96	36.382	31.566	36.205	35.29	35.9411	33.7315	33.0481	33.349	37.087	31.8862	35.29	32.561	32.314
K12	31.397	33.847	32.15	32.9985	32.5117	32.5942	28.892	33.077	35.381	32.324	34.229	33.942	30.419	30.2486	32.1377	34.307	33.9818	34.6792	32.084	29.923	32.635	31.604	33.599	33.212	30.071	34.139	32.988	33.6292	30.3718	34.319	31.749	34.167	28.917	32.988	33.203	29.493
K13	22.031	25.501	24.548	25.0245	23.7481	24.2687	20.417	25.842	26.094	23.9325	25.968	25.4493	21.897	21.5801	24.0667	25.833	25.3804	26.2113	23.188	23.561	26.282	23.938	26.311	25.604	21.278	26.236	25.978	25.955	23.9144	25.0474	22.042	28.784	20.3882	25.978	24.862	23.284
K14	30.663	32.006	32.47	32.238	31.7571	31.8404	28.673	33.181	33.413	31.4625	33.297	33.0273	29.628	29.7335	31.9291	32.867	32.808	33.479	31.621	31.029	32.658	31.159	33.822	32.956	29.159	32.989	32.507	32.8022	31.4944	32.8947	30.77	33.521	29.657	32.507	31.178	30.131
K15	29.237	32.856	33.995	33.4255	31.6236	32.368	28.11	31.58	33.425	31.1277	32.5025	32.4514	29.753	29.5101	31.0032	32.477	32.4384	32.8796	30.496	31.156	34.031	32.006	32.787	33.778	28.457	32.805	31.222	32.3041	31.6233	33.4474	29.338	33.958	27.9661	31.222	32.711	29.916
K16	30.854	31.337	32.828	32.0825	31.7768	31.7723	28.542	32.38	32.701	31.2683	32.5405	32.5425	29.996	29.8544	31.5839	31.658	32.0924	32.4844	32.225	30.285	32.622	30.211	33.334	33.236	28.38	31.642	31.683	32.6045	30.7393	31.9613	30.299	33.599	28.8623	31.683	34.47	28.856
K17	26.858	28.55	29.014	28.782	28.0886	28.2962	24.566	27.828	30.506	27.8685	29.167	29.0881	26.57	26.0794	27.358	28.955	28.98	29.4097	27.642	27.917	30.523	27.584	28.947	29.876	25.77	28.998	27.942	29.7987	28.3358	28.9931	26.698	31.682	24.665	27.942	28.74	26.864
K18	30.958	32.979	32.329	32.654	32.1156	32.2258	27.184	33.32	33.064	31.768	33.192	33.1296	30.344	29.3393	31.7996	33.937	33.5095	33.9673	31.194	27.476	31.976	31.423	35.812	32.29	28.376	33.235	32.465	32.0596	27.8881	34.6268	30.352	32.489	27.2986	32.465	30.93	26.706
K19	29.121	31.258	28.475	29.8665	29.785	29.6783	26.399	31.31	29.706	28.5945	30.508	30.1423	26.681	27.0708	29.6283	32.154	30.9817	31.707	30.416	26.4	29.268	28.886	33.097	28.94	25.398	32.58	30.298	30.2632	26.796	31.9072	29.074	30.254	26.8643	30.298	28.17	26.349
K20	32.491	33.178	30.118	31.648	32.3944	31.8608	30.904	33.472	34.32	32.6405	33.896	33.9336	31.385	31.7674	33.109	33.735	33.8515	34.2213	32.797	31.282	31.643	30.888	34.116	33.613	29.176	32.712	32.128	32.368	31.7512	33.8733	31.648	31.817	30.3633	32.128	32.48	30.575
K21	33.99	Undetermined	34.782	34.782	34.7259	34.582	30.423	35.679	35.564	34.1688	35.6215	35.593	32.716	32.2009	34.449	35.062	35.3077	35.7659	34.716	33.034	33.653	33.818	Undetermined	35.707	31.944	35.391	36.427	#VALUE!	33.5295	32.735	33.468	Undetermined	31.3888	36.427	34.643	31.475
K22	31.419	33.17	34.011	33.5905	32.8189	33.0423	29.178	33.413	35.163	32.6235	34.288	34.1249	30.959	30.6699	32.5221	33.661	33.8051	34.3822	32.926	32.018	34.73	32.957	33.685	34.346	30.809	35.86	33.424	33.6009	32.4983	33.331	30.67	35.17	30.1488	33.424	32.483	30.597
K23	36.995	37.356	35.864	36.61	37.1724	36.7072	29.818	Undetermined	Undetermined	Undetermined	Undetermined	Undetermined	30.563	30.7943	31.2562	35.691	36.4048	36.1193	37.19	32.283	32.625	34.919	Undetermined	33.621	31.185	Undetermined	38.96	35.7621	32.7672	37.0261	34.769	35.347	30.1544	38.96	34.683	30.758
K24	33.826	Undetermined	35.653	35.653	35.0778	35.1917	32.629	Undetermined	34.248	34.2895	34.248	34.9541	34.331	34.1496	34.6618	Undetermined	34.9753	34.659	36.012	34.674	Undetermined	33.141	Undetermined	Undetermined	31.826	35.5	34.845	#VALUE!	35.1941	36.0807	34.289	Undetermined	31.5579	34.845	34.957	33.974
L01	25.693	27.599	24.982	26.2905	26.2487	26.1396	22.627	28.294	26.305	25.2138	27.2995	26.7818	23.128	23.335	26.2017	30.35	28.3375	29.1706	26.821	24.926	25.663	24.874	30.147	25.395	21.893	27.891	28.262	26.579	25.2999	27.9765	25.35	26.752	23.4094	28.262	24.925	23.826
L02	25.202	27.091	30.029	28.56	27.133	27.7122	22.808	27.428	30.018	27.4635	28.723	28.6551	26.204	24.9961	26.6052	26.712	27.6295	28.0501	26.629	28.051	30.06	27.395	27.241	29.657	24.317	27.157	26.62	28.5256	28.4718	28.0998	25.109	30.768	22.3537	26.62	29.551	25.501
L03	29.294	32.493	32.606	32.5495	31.2147	31.7276	26.56	31.42	32.829	30.5792	32.1245	31.9789	29.034	28.3529	30.3348	32.116	31.9746	32.5057	30.576	30.468	32.518	31.01	32.931	31.906	28.306	31.944	31.581	32.5046	30.925	32.4657	29.37	34.316	27.5377	31.581	32.069	29.251
L04	25.21	27.963	25.074	26.5185	26.1164	26.1881	22.556	27.492	26.555	25.0712	27.0235	26.5683	23.119	23.2942	25.774	28.823	27.4861	28.2583	26.664	24.089	25.618	25.092	29.976	25.648	21.644	27.506	27.211	26.4838	24.4503	28.0129	24.984	26.926	22.907	27.211	25.335	23.251
L05	35.056	Undetermined	33.334	33.334	34.5456	33.7688	33.197	39.847	Undetermined	36.1385	39.847	38.7526	32.43	33.4698	37.2083	38.758	38.1972	39.7741	Undetermined	32.703	34.582	39.246	35.171	35.207	34.259	Undetermined	35.279	36.2384	33.1935	33.4391	35.493	35.562	31.4943	35.279	Undetermined	31.89
L06	38.134	Undetermined	36.59	36.59	37.7433	36.9798	32.747	Undetermined	Undetermined	34.895	Undetermined	35.5929	34.895	34.4974	35.0149	Undetermined	35.5929	Undetermined	Undetermined	32.91	Undetermined	36.722	34.886	37.818	34.113	Undetermined	Undetermined	35.4945	33.4036	35.2945	34.43	35.16	33.5252	Undetermined	35.282	32.927
L07	31.975	35.084	33.22	34.152	33.3833	33.6024	29.123	34.925	35.179	33.6575	35.052	35.0418	32.263	31.3069	33.6127	36.688	35.8762	36.3004	31.856	30.893	33.678	33.185	34.031	34.235	30.93	36.272	35.988	34.8691	31.3564	34.1364	32.289	36.045	28.5208	35.988	38.714	29.468
L08	33.139	38.135	35.77	36.9525	35.3771	35.9897	30.84	35.134	39.049	34.6722	37.0915	36.5995	32.253	32.1774	34.1606	37.441	36.7778	37.7134	37.047	31.861	35.837	34.334	33.765	38.099	32.43	Undetermined	34.051	36.5005	32.3389	36.4879	33.385	38.138	31.8263	34.051	34.663	31.624
L09	33.405	Undetermined	36.433	36.433	35.2531	35.6685	33.749	Undetermined	Undetermined	33.861	Undetermined	34.5382	33.861	34.4811	34.9983	Undetermined	34.5382	Undetermined	34.32	33.71	36.405	Undetermined	Undetermined	Undetermined	Undetermined	Undetermined	Undetermined	36.843	34.2156	35.3402	33.379	38.809	33.8139	Undetermined	Undetermined	34.058
L10	30.652	33.371	32.015	32.693	31.979	32.1777	28.841	32.035	34.407	31.729	33.221	33.1245	30.237	30.1298	31.5486	32.814	32.9169	33.4137	31.39	30.357	32.66	30.892	32.564	35.528	29.768	33.037	31.521	32.7731	30.8124	32.8853	30.382	33.845	29.5948	31.521	32.855	30.255
L11	26.742	26.598	26.607	26.6025	26.9397	26.6377	24.261	27.303	27.937	26.229	27.62	27.463	24.838	25.0405	26.5643	27.343	27.3217	27.8113	27.594	26.811	27.596	27.281	27.999	27.057	23.368	26.757	26.532	28.4807	27.2132	28.1195	25.94	29.866	25.8495	26.532	26.726	26.147
L12	25.251	28.375	25.959	27.167	26.4615	26.6833	22.8	28.309	26.753	25.5555	27.531	27.0741	23.58	23.6538	26.3711	28.964	27.8049	28.5865	26.832	25.541	26.415	25.615	30.39	26.319	22.037	28.53	27.946	26.5381	25.9241	28.6042	24.964	27.051	23.475	27.946	25.385	23.91
L13	28.8	30.682	31.41	31.046	30.211	30.4789	26.608	29.56	32.345	29.5427	30.9525	30.8526	28.133	27.9179	29.17	30.976	30.8646	31.3358	29.847	30.089	31.333	29.27	30.979	31.482	27.602	30.677	29.842	30.8166	30.5403	31.3477	28.889	31.51	26.3157	29.842	31.105	27.177
L14	29.649	30.108	29.836	29.972	30.107	29.8905	26.966	30.502	30.42	30.003	30.461	30.8366	29.545	28.8206	30.1062	30.838	31.0289	31.0173	30.33	27.453	30.261	29.045	31.778	30.218	27.124	30.608	29.878	29.7115	27.8648	30.7622	28.623	29.625	27.0422	29.878	29.614	25.093
L15	35.541	Undetermined	38.517	38.517	37.3844	37.7656	33.535	36.642	Undetermined	36.014	36.642	37.0546	35.386	35.1497	36.4343	Undetermined	36.7343	37.0817	36.088	Undetermined	Undetermined	Undetermined	Undetermined	37.051	33.958	Undetermined	33.819	#VALUE!	#VALUE!	35.7677	Undetermined	35.354	35.1005	33.819	Undetermined	36.784
L16	24.805	26.203	25.234	25.7185	25.5098	25.4879	22.289	26.005	26.159	24.8315	26.082	25.9659	23.581	23.3937	25.0698	26.862	26.3637	26.7897	25.231	23.413	25.666	24.993	27.514	27.19	21.665	25.947	24.941	26.1954	23.7642	26.7545	24.621	26.722	22.6051	24.941	25.053	23.075
L17	24.966	26.395	27.351	26.873	26.1692	26.3915	22.258	25.775	27.601	25.624	26.688	26.6791	24.56	23.8772	25.1985	26.558	26.6128	26.9425	25.678	26.873	27.604	26.129	27.555	27.376	23.344	26.74	25.894	26.8354	27.2761	27.6994	24.484	28.099	23.1394	25.894	26.427	24.851
L18	26.459	27.308	27.315	27.3115	27.1498	27.0963	24.593	27.683	29.022	26.8843	28.3525	28.1707	25.416	25.5046	26.9927	27.667	27.8211	28.3459	26.739	26.279	28.601	26.935	27.847	28.42	23.788	27.718	26.91	27.9398	26.6732	28.1876	26.266	28.496	23.4603	26.91	27.595	25.605
L19	31.286	35.877	33.895	34.886	33.3989	33.9771	24.287	37.28	35.475	33.2133	36.3775	35.4913	30.049	27.7114	32.9831	34.224	34.393	35.7244	34.182	23.227	34.07	30.786	33.922	34.204	26.883	32.733	30.76	33.5689	23.5754	33.0065	32.79	33.029	24.3338	30.76	32.263	23.043
L20	33.616	34.96	35.473	35.2165	34.7524	34.8124	27.958	38.975	Undetermined	36.2125	38.975	38.3456	33.45	31.3181	35.6737	Undetermined	36.9368	39.4427	34.653	27.745	36.165	34.479	35.622	Undetermined	30.698	34.348	33.843	38.0721	28.1612	35.348	35.357	39.256	27.6304	33.843	Undetermined	26.947
L21	21.963	23.726	22.507	23.1165	22.7594	22.8253	20.855	23.472	23.39	22.25	23.431	23.2973	21.069	21.3812	22.763	23.836	23.5039	23.9171	22.187	23.047	23.057	22.856	24.89	23.297	19.235	23.278	23.067	23.6665	23.3927	24.2206	21.871	24.508	21.8343	23.067	22.002	24.028
L22	22.142	23.175	21.376	22.2755	22.4302	22.2418	20.481	23.224	22.408	21.83	22.816	22.7695	20.844	21.0758	22.4821	24.668	23.714	24.0269	22.266	20.617	22.121	20.864	24.351	21.913	19.397	23.674	22.596	22.6286	20.9263	23.0178	21.942	22.423	20.193	22.596	21.228	20.458
L23	31.524	33.201	30.181	31.691	31.9227	31.6488	29.752	31.985	34.028	31.6247	33.0065	32.9619	30.243	30.5974	31.7606	34.208	33.5747	34.0105	33.057	29.771	32.078	31.24	35.622	32.253	27.908	33.321	31.451	32.7324	30.2176	34.5628	32.236	31.948	29.9234	31.451	32.042	28.002
L24	28.055	27.785	25.57	26.6775	27.6468	27.0253	25.545	27.935	28.552	27.4093	28.2435	28.3829	26.575	26.5812	27.667	29.26	28.9013	29.0968	27.628	26.565	26.977	26.355	29.953	27.992	24.73	28.394	27.148	27.9821	26.9635	28.0389	27.643	27.228	26.6235	27.148	26.362	25.981
M01	28.715	29.326	27.12	28.223	28.7561	28.3472	26.698	29.324	30.547	28.9612	29.9355	30.0373	27.987	27.8894	29.0358	29.844	29.9907	30.2484	28.245	28.428	28.934	27.936	30.887	29.629	26.191	30.068	28.476	29.4293	28.8544	29.1034	28.212	29.48	27.6001	28.476	27.694	27.616
M02	31.672	33.078	30.648	31.863	32.0842	31.8148	28.586	31.963	33.142	31.1638	32.5525	32.4953	29.775	29.7641	31.3265	33.414	32.9347	33.379	31.968	28.402	31.386	30.69	33.154	32.145	28.129	32.879	32.235	31.7941	28.828	32.4267	30.377	31.949	28.3459	32.235	31.334	27.961
M03	27.047	27.927	25.383	26.655	27.1215	26.754	24.792	28.202	26.583	26.5932	27.3925	27.5327	25.794	25.7989	27.4054	28.927	28.3153	28.4977	27.002	24.897	26.81	25.212	28.936	26.3	23.969	28.106	27.238	27.574	25.2705	27.5564	26.796	27.266	25.027	27.238	25.446	24.815
M04	24.669	27.574	26.14	26.857	26.0097	26.3046	22.374	27.313	26.817	25.089	27.065	26.5985	23.113	23.1984	25.6345	27.222	26.6786	27.4692	26.035	24.357	26.439	25.576	29.072	26.452	21.974	27.463	26.611	26.5277	24.7224	27.8403	24.303	27.679	22.3343	26.611	25.571	23.217
M05	27.19	28.968	27.24	28.104	27.9189	27.8732	26.154	28.952	30.103	27.7473	29.5275	29.2101	25.967	26.5817	28.1834	27.951	28.4061	29.0841	25.739	28.158	28.067	27.591	26.182	28.923	25.468	28.961	25.986	27.5624	28.5804	29.0633	25.374	28.638	26.9473	25.986	27.152	27.102
M06	29.953	30.417	27.809	29.113	29.8325	29.3251	27.731	29.575	30.958	29.3768	30.2665	30.4181	28.487	28.6712	29.5599	31.879	31.2404	31.4456	30.108	29.131	29.318	28.604	31.569	30.03	26.72	30.323	28.7	29.7807	29.568	30.8121	29.174	29.219	28.9074	28.7	28.474	27.59
M07	31.535	32.341	33.509	32.925	32.5453	32.5741	29.837	32.236	35.67	32.533	33.953	33.9079	31.113	31.0845	32.1352	35.558	34.7264	35.1726	32.003	29.998	33.994	31.784	31.252	33.93	29.387	32.547	30.953	33.7672	30.448	33.0283	31.65	34.532	28.6355	30.953	33.936	30.366
M08	31.071	33.453	33.306	33.3795	32.536	32.7967	27.146	33.519	34.783	32.0445	34.151	33.7597	29.938	29.1128	31.7857	34.069	33.7179	34.5193	31.453	31.03	32.611	31.961	30.162	34.364	29.265	34.052	31.54	32.9307	31.4955	34.905	30.945	33.599	28.8451	31.54	32.145	29.808
M09	22.089	25.346	23.047	24.1965	23.3636	23.6644	19.167	25.02	23.607	22.7122	24.3135	23.9831	21.111	20.5418	23.1226	26.209	24.9498	25.5644	22.857	22.131	23.279	22.601	28.229	22.587	19.517	25.439	24.838	23.0534	22.463	24.7874	20.817	24.351	20.8323	24.838	21.788	21.978
M10	25.454	29.967	27.859	28.913	27.438	28.0397	22.594	29.629	28.385	26.979	29.007	28.5529	24.951	24.248	27.3426	31.068	29.604	30.398	26.983	26.76	27.721	26.76	32.981	27.319	23.179	30.699	29.719	27.1196	27.1614	29.6239	24.234	28.896	27.1969	29.719	26.209	26.267
M11	26.589	30.781	28.726	29.7535	28.4371	28.9545	23.63	30.881	28.751	27.889	29.816	29.4296	25.962	25.2919	28.5078	30.823	29.9431	30.6833	28.077	27.21	28.611	27.935	31.897	27.857	24.21	30.514	30.133	28.194	27.6181	30.2364	25.253	29.983	25.3973	30.133	26.985	25.848
M12	22.627	25.679	23.046	24.3625	23.721	23.9243	20.765	24.943	24.03	22.7892	24.4865	24.1106	21.092	21.3471	23.4922	26.533	25.1543	25.8159	22.918	22.407	23.627	22.45	27.096	23.424	19.572	24.987	24.813	23.8607	22.7431	25.3885	22.942	23.835	21.439	24.813	22.482	22.147
M13	29.756	31.062	28.911	29.9865	30.1688	29.9283	27.275	31.583	30.072	29.2942	30.8275	30.6621	27.761	28.0684	30.2731	32.908	31.7231	32.2502	31.361	29.447	29.525	28.948	34.943	29.563	26.648	31.636	31.116	30.4516	29.8887	32.3242	29.291	30.407	28.1841	31.116	29.943	28.426
M14	30.111	31.622	30.35	30.986	30.8496	30.7651	28.79	32.144	31.249	30.4158	31.6965	31.6772	29.135	29.5418	31.3055	34.222	32.9653	33.3548	32.087	30.523	31.546	30.383	33.466	31.099	28.567	32.029	31.135	31.6632	30.9808	32.2338	30.805	31.275	29.1589	31.135	30.631	29.457
M15	27.178	27.602	27.582	27.592	27.6568	27.4875	26.137	27.604	30.191	27.8513	28.8975	28.9419	26.805	27.0004	27.7117	27.93	28.4484	28.7547	26.77	28.345	28.318	28.411	28.118	30.272	25.251	27.765	26.939	29.1072	28.7702	28.7877	26.844	30.196	26.4986	26.939	27.379	26.475
M16	27.637	28.616	28.418	28.517	28.3534	28.2948	25.092	28.029	30.57	28.3762	29.2995	29.4146	27.453	26.798	27.8247	30.034	29.7892	30.0228	27.336	24.743	27.78	27.556	28.752	30.338	24.84	28.983	27.054	28.8028	25.1141	28.873	28.079	28.394	25.2541	27.054	28.951	24.272
M17	28.32	31.145	29.345	30.245	29.5657	29.759	26.181	30.329	31.593	29.7285	30.961	30.9516	28.496	27.8853	29.5437	32.231	31.5993	31.9752	29.28	26.24	30.298	29.279	31.437	30.932	26.531	31.006	29.992	31.1462	26.6336	31.342	28.837	32.201	26.2518	29.992	30.961	26.25
M18	31.833	34.546	31.734	33.14	32.8048	32.81	29.63	33.832	35.401	32.6898	34.6165	34.3262	30.763	30.8004	32.801	36.056	35.0603	35.7603	33.21	30.586	33.856	31.798	34.879	32.945	29.98	35.486	33.036	33.1072	31.0448	33.3497	30.907	33.979	29.2658	33.036	33.11	29.883
M19	31.091	33.604	33.373	33.4885	32.6007	32.8832	28.619	32.687	34.808	32.1788	33.7475	33.6224	30.61	30.2068	31.9186	34.26	33.8838	34.4118	31.469	31.5	33.973	32.443	35.285	32.784	29.721	33.159	34.779	33.6633	31.9725	33.6549	30.51	35.448	29.6976	34.779	31.979	30.008
M20	28.845	30.29	32.305	31.2975	30.3597	30.6783	25.861	30.671	32.443	30.349	31.557	31.5721	29.141	28.051	29.8014	30.542	31.0544	31.4221	29.888	30.092	31.876	29.983	30.468	32.022	27.965	30.522	29.614	31.9787	30.5434	30.9119	29.066	33.593	26.4809	29.614	31.68	28.933
M21	29.347	33.185	32.193	32.689	31.3115	31.8452	28.028	31.798	33.403	31.0797	32.6005	32.4769	29.559	29.3694	31.0424	33.062	32.7123	33.2252	30.78	30.425	32.628	29.997	32.411	32.154	28.158	32.752	31.641	32.6575	30.8814	31.1984	29.167	34.812	27.7791	31.641	32.158	28.708
M22	32.066	35.096	33.872	34.484	33.5957	33.8735	29.72	33.496	34.334	33.0395	33.915	34.1468	32.164	31.5608	33.0163	34.964	34.6818	34.8528	34.045	32.386	32.944	32.103	36.886	33.516	30.263	33.294	32.416	33.6208	32.8718	35.1244	32.178	33.73	29.4338	32.416	32.057	31.144
M23	29.432	30.421	31.409	30.915	30.4678	30.5406	27.852	29.809	32.497	30.2365	31.153	31.3086	29.32	29.1577	29.9256	31.577	31.5249	31.7414	30.728	31.002	31.822	31.173	31.388	32.171	27.848	31.082	30.089	32.41	31.467	31.5359	29.764	33.746	27.7965	30.089	31.183	30.184
M24	29.544	31.277	30.424	30.8505	30.4927	30.5206	27.963	31.877	31.581	30.1755	31.729	31.5713	28.622	28.8584	30.8232	31.758	31.5861	32.1244	30.897	29.976	31.544	30.126	32.204	31.478	27.237	31.734	30.257	31.6348	30.4256	32.059	29.774	32.231	28.1198	30.257	30.67	28.958
N01	31.429	33.046	31.109	32.0775	32.0675	31.9138	29.685	32.168	33.215	31.7378	32.6915	32.8589	30.784	30.8392	31.9761	32.836	32.9326	33.1569	32.469	31.844	32.816	30.56	34.943	33.289	29.538	32.876	32.54	32.6644	32.3217	33.8785	31.826	32.218	30.6518	32.54	30.892	30.019
N02	23.641	25.726	24.487	25.1065	24.6102	24.7365	22.258	25.843	26.233	24.0705	26.038	25.5553	22.103	22.6241	24.5971	26.221	25.6487	26.4431	25.168	24.446	26.028	24.994	26.526	25.429	21.132	26.357	25.244	26.2465	24.8127	26.0239	23.892	27.536	22.3215	25.244	25.261	23.564
N03	26.315	27.979	26.864	27.4215	27.1314	27.1421	24.938	27.989	28.099	26.526	28.044	27.8307	25.008	25.4725	27.1317	28.186	27.9031	28.4524	27.268	26.982	28.146	26.818	28.727	27.413	24.004	28.553	27.893	28.0198	27.3867	28.5964	26.35	28.569	24.9915	27.893	26.968	25.493
N04	27.12	28.921	27.538	28.2295	27.946	27.9494	24.912	28.861	28.357	27.1245	28.609	28.4241	25.64	25.7815	27.7311	29.878	29.0713	29.5944	27.841	27.247	27.967	27.069	29.95	27.723	24.209	29.726	28.408	28.3982	27.6557	29.0316	26.874	28.79	24.9227	28.408	27.066	25.941
N05	32.066	34.664	34.497	34.5805	33.6439	33.9457	29.994	33.271	35.527	33.061	34.399	34.4046	31.723	31.4757	32.8589	35.118	34.7713	35.1756	34.081	32.255	35.44	34.29	34.159	34.986	31.061	34.802	33.139	34.5264	32.7388	35.1551	32.677	34.999	30.3628	33.139	35.573	30.546
N06	28.894	30.65	29.214	29.932	29.7019	29.6699	26.526	30.848	30.728	29.2275	30.788	30.6079	27.667	27.6384	29.6819	31.352	30.8955	31.4428	29.007	28.566	29.585	29.398	31.983	30.2	26.26	30.611	30.298	30.5209	28.9945	31.6831	28.28	31.533	27.2826	30.298	28.521	27.987
N07	25.307	27.32	25.196	26.258	26.0356	26.0179	22.984	27.342	26.246	25.1355	26.794	26.484	23.477	23.6951	25.9013	27.794	26.994	27.6215	25.944	24.27	26.278	25.037	28.413	25.983	22.017	27.504	26.534	26.4539	24.6341	27.3967	25.035	26.818	23.2766	26.534	25.367	23.784
N08	37.921	Undetermined	Undetermined	Undetermined	Undetermined	Undetermined	37.015	Undetermined	36.586	35.3495	36.586	36.6871	34.113	36.2753	36.8194	Undetermined	36.0565	37.025	34.177	34.286	35.138	Undetermined	Undetermined	Undetermined	32.202	Undetermined	Undetermined	#VALUE!	34.8003	36.5685	Undetermined	Undetermined	33.8251	Undetermined	33.599	34.951
N09	30.934	32.106	30.287	31.1965	31.3746	31.1302	29.057	30.934	33.303	31.1982	32.1185	32.2915	30.278	30.2608	31.0564	31.909	32.1847	32.3979	30.029	30.347	31.245	32.789	31.477	34.159	28.807	33.152	31.524	31.3901	30.8022	32.7236	29.729	31.8	29.3041	31.524	31.816	29.896
N10	28.551	30.151	27.35	28.7505	28.9363	28.7001	27.656	29.977	29.836	28.8968	29.9065	29.9897	27.887	28.3269	29.5892	29.317	29.689	29.9671	27.622	27.25	26.642	29.444	28.194	29.896	28.223	29.906	29.901	28.7117	27.6587	30.4247	27.406	28.877	27.8497	29.901	28.341	27.185
N11	31.119	33.259	34.81	34.0345	32.8879	33.2984	29.194	32.854	34.188	32.529	33.521	33.6855	31.537	30.9728	32.3921	35.473	34.681	34.911	31.989	31.495	34.69	33.261	36.178	33.372	30.013	34.525	32.831	33.8387	31.9674	35.9315	31.456	34.861	29.6923	32.831	36.123	30.206
N12	27.642	28.078	27.478	27.778	27.9864	27.7437	25.114	28.536	28.358	27.186	28.447	28.3728	25.925	26.0299	27.6922	29.534	28.9272	29.3384	27.65	28.013	28.882	27.084	29.967	28.032	24.317	28.44	28.03	29.985	28.4332	28.8964	28.049	30.719	26.4217	28.03	27.698	27.869
N13	30.192	32.745	32.94	32.8425	31.8192	32.1733	27.241	30.994	33.982	30.8965	32.488	32.3261	29.305	28.8385	30.365	32.489	32.3266	32.8784	30.412	31.809	33.974	31.323	32.343	32.493	28.89	32.319	31.657	32.5099	32.2861	32.864	29.251	34.443	27.8649	31.657	32.069	29.779
N14	36.349	38.118	36.148	37.133	37.1045	36.9351	35.033	Undetermined	Undetermined	34.995	Undetermined	35.6949	34.995	35.7143	36.25	Undetermined	35.6949	Undetermined	33.981	Undetermined	38.744	35.407	38.776	37.702	34.365	34.753	Undetermined	35.2458	#VALUE!	37.8986	33.611	35.48	34.4102	Undetermined	Undetermined	35.029
N15	24.345	27.124	23.323	25.2235	25.0277	25.0017	21.884	26.539	24.208	23.6187	25.3735	24.986	21.864	22.3115	24.7916	28.698	26.6815	27.3602	24.9	24.16	24.343	23.352	29.262	23.741	20.636	27.354	26.713	25.1515	24.5224	26.6973	24.415	24.897	23.6243	26.713	23.184	22.981
N16	30.725	31.759	31.001	31.38	31.3598	31.2146	28.614	30.819	32.881	31.111	31.85	32.1101	30.372	30.0829	30.9077	33.71	33.0587	33.1734	31.274	29.957	31.747	30.212	32.093	32.393	29.803	33.834	31.661	32.1962	30.4064	31.4948	30.753	32.361	28.8777	31.661	31.118	29.223
N17	28.99	30.53	30.53	30.53	30.0499	30.1412	30.808	30.226	32.507	30.6773	31.3665	31.6423	29.988	31.006	31.0752	32.853	32.4004	32.4951	28.371	29.692	30.446	28.719	32.643	31.051	28.265	30.716	29.803	31.2457	30.1374	31.4293	30.37	30.891	30.4869	29.803	32.324	30.132
N18	23.84	24.611	25.216	24.9135	24.6151	24.6425	21.181	25.165	25.906	24.2192	25.5355	25.3749	22.903	22.4828	24.1813	24.532	24.8631	25.3342	24.277	24.483	25.489	23.774	25.975	25.512	21.013	24.458	24.303	24.9057	24.8502	25.5564	22.837	25.967	22.0523	24.303	24.298	22.735
N19	28.963	30.589	31.353	30.971	30.2566	30.464	26.359	29.914	32.114	29.696	31.014	30.9621	28.378	27.9159	29.3487	31.137	31.0248	31.4484	29.927	29.484	31.528	29.978	29.906	31.726	27.694	30.445	30.006	31.2282	29.9263	31.2842	28.821	32.376	26.8573	30.006	30.591	28.308
N20	29.066	30.284	29.075	29.6795	29.6634	29.5246	26.09	29.889	32.141	29.8415	31.015	31.0368	28.668	27.9266	29.3414	31.114	31.0873	31.4373	29.413	25.06	29.511	29.288	31.839	32.262	26.278	30.697	28.807	30.9719	25.4359	31.2541	29.836	30.883	25.8406	28.807	30.526	25.149
N21	24.332	25.938	28.247	27.0925	25.9556	26.3955	22.999	26.186	28.301	25.9017	27.2435	27.1041	24.56	24.2551	25.5989	27.032	26.9962	27.4634	26.225	25.505	29.11	27.407	26.872	27.335	23.092	26.773	25.658	27.8938	25.8876	27.4331	24.378	30.258	21.9764	25.658	28.217	25.348
N22	31.042	32.988	32.293	32.6405	32.1517	32.2369	29.356	33.979	33.158	32.0553	33.5685	33.4681	30.542	30.548	32.7474	35.712	34.5613	35.0559	31.964	30.895	33.904	31.792	31.972	33.488	30.715	33.472	33.104	32.9868	31.3584	33.3081	30.334	34.307	29.6082	33.104	33.105	30.582
N23	30.819	33.251	32.623	32.937	32.1862	32.4023	28.41	32.308	34.571	31.9688	33.4395	33.3582	30.498	30.0431	31.6432	32.472	32.8648	33.3512	31.903	30.11	32.818	31.783	33.76	32.722	29.874	33.287	31.898	32.3667	30.5617	33.6944	30.592	32.85	29.265	31.898	32.328	29.239
N24	24.08	25.85	25.969	25.9095	25.2355	25.4476	22.163	25.948	27.419	24.5697	26.6835	26.1392	22.456	22.7557	24.7171	26.393	25.991	26.8567	24.666	24.827	26.893	24.965	26.458	27.348	21.024	26.43	25.752	26.2977	25.1994	26.4638	23.875	27.652	22.4244	25.752	25.677	23.497
O01	33.378	33.822	35.742	34.782	34.4138	34.4275	29.961	33.058	36.166	33.405	34.612	34.6887	32.198	31.7011	32.8652	35.2	34.9886	35.3249	33.612	33.716	36.294	32.945	34.497	35.48	30.471	33.801	34.424	34.6333	34.2217	34.6866	32.333	35.544	30.8437	34.424	34.732	31.093
O02	29.676	31.139	31.536	31.3375	30.8035	30.918	26.863	30.394	33.08	30.461	31.737	31.721	29.185	28.5845	29.9316	32.78	32.2529	32.6456	30.183	30.055	32.234	30.444	31.888	32.051	28.305	31.848	30.408	31.7752	30.5058	32.1381	28.866	33.394	26.8924	30.408	32.233	28.922
O03	27.065	29.506	27.372	28.439	28.0227	28.0921	25.178	29.256	29.069	27.3807	29.1625	28.8371	25.599	25.8963	27.9898	29.541	29.0301	29.704	27.615	28.202	28.293	27.273	29.835	28.532	23.89	29.439	29.249	28.4674	28.625	29.6332	26.853	28.945	26.2612	29.249	27.299	26.517
O04	33.039	35.118	34.76	34.939	34.3194	34.4593	29.913	34.866	36.27	33.53	35.568	35.24	31.492	31.3165	33.5876	36.936	35.9377	36.687	35	32.473	36.245	33.625	34.673	34.331	31.489	35.8	34.879	34.3424	32.9601	34.659	32.072	35.235	29.9767	34.879	33.894	31.393
O05	27.868	30.409	30.984	30.6965	29.5609	29.9824	26.006	29.514	32.163	29.1407	30.8385	30.5894	27.443	27.259	28.8123	30.728	30.5331	31.1526	29.547	29.574	31.158	28.868	30.94	30.966	27.471	30.925	29.904	30.4081	30.0176	30.8989	28.021	31.568	27.2988	29.904	30.544	27.627
O06	32.237	34.144	34.555	34.3495	33.6156	33.8161	29.524	33.506	35.556	33.3	34.531	34.5938	32.069	31.4124	32.9461	35.095	34.8815	35.2308	34.038	31.969	33.681	32.177	33.986	33.6	31.43	36.158	34.248	34.7356	32.4485	34.3829	32.564	35.516	29.9166	34.248	33.531	31.065
O07	28.597	29.799	31.214	30.5065	29.8377	30.0244	26.559	29.736	33.122	30.04	31.429	31.3492	28.651	28.1571	29.3807	31.191	31.2278	31.6857	30.262	30.327	31.978	29.092	30.667	32.172	27.973	30.831	29.873	31.0838	30.7819	30.6722	28.485	32.425	26.3406	29.873	31.274	28.086
O08	33.058	37.753	32.493	35.123	34.4211	34.6016	30.994	34.993	34.339	33.2965	34.666	34.6609	31.927	32.0897	34.0445	35.431	35.051	35.4691	33.129	31.923	35.163	33.124	Undetermined	34.151	33.013	36.288	36.083	34.6279	32.4018	36.594	33.49	34.399	31.5655	36.083	33.128	31.039
O09	32.065	37.736	33.868	35.802	34.2541	34.8585	29.974	34.901	37.349	33.451	36.125	35.4838	30.777	30.983	33.4361	33.187	33.9854	35.0719	31.406	32.485	34.642	32.743	31.865	34.891	31.725	33.982	34.399	33.5842	32.9723	34.3112	30.848	34.963	30.1371	34.399	34.677	31.34
O10	26.237	27.322	29.994	28.658	27.7099	28.0468	23.444	26.77	29.879	27.0542	28.3245	28.2432	25.784	25.1063	26.3272	27.233	27.6865	28.1121	26.897	27.802	30.292	27.699	27.993	29.482	24.7	28.077	26.269	28.9988	28.219	28.3145	25.11	31.686	23.8429	26.269	29.266	27.023
O11	28.947	31.203	31.843	31.523	30.5245	30.8726	27.387	31.27	33.475	30.7893	32.3725	32.2125	29.206	28.8624	30.5172	32.451	32.2525	32.8007	30.553	29.694	32.389	30	31.682	32.312	28.1	32.221	30.944	32.3812	30.1394	31.9041	29.404	34.043	27.602	30.944	31.193	29.122
O12	31.268	33.562	32.594	33.078	32.4857	32.621	29.879	33.082	34.128	32.2555	33.605	33.5889	30.906	31.0003	32.5218	35.398	34.5033	34.9155	32.93	32.105	34.704	32.778	33.632	33.404	30.851	35.192	33.576	32.9933	32.5866	34.9144	31.017	33.65	30.2409	33.576	35.997	31.453
O13	31.27	33.333	30.424	31.8785	31.8869	31.7249	29.363	32.402	31.738	30.755	32.07	32.0408	29.44	29.9895	31.6637	33.018	32.5242	32.9345	32.626	30.295	31.419	31.256	34.805	31.933	28.336	32.099	33.29	32.7853	30.7494	33.8104	30.501	33.752	30.8126	33.29	31.443	28.909
O14	32.18	33.368	32.77	33.069	32.9463	32.8445	29.832	34.258	35.046	33.325	34.652	34.6683	31.998	31.5333	33.3891	35.007	34.8493	35.2475	33.203	32.6	35.292	32.064	35.569	35.372	30.808	34.659	33.231	34.8071	33.089	35.2248	32.161	36.05	30.2913	33.231	35.126	30.444
O15	26.844	28.358	26.158	27.258	27.3194	27.1535	25.834	28.237	28.996	27.4647	28.6165	28.6014	26.313	26.595	27.8272	29.949	29.281	29.6341	26.773	27.263	27.061	27.295	29.715	27.777	24.101	29.31	28.062	28.4988	27.6719	29.0196	26.346	29.503	25.4865	28.062	27.555	27.215
O16	31.795	32.633	31.342	31.9875	32.2092	31.9389	29.432	31.517	33.911	31.691	32.714	32.8466	30.668	30.651	31.5503	34.218	33.6136	33.8676	32.343	30.599	32.91	31.66	32.442	32.862	30.417	33.663	32.271	33.5411	31.058	32.7543	31.298	34.438	28.9358	32.271	33.013	29.816
O17	33.882	Undetermined	35.284	35.284	34.9218	34.93	31.983	Undetermined	39.77	37.4645	39.77	39.3896	35.159	34.2424	34.7561	39.695	39.3513	40.2093	34.027	33.041	34.586	34.225	34.614	35.58	34.773	Undetermined	36.935	35.5641	33.5366	36.8259	34.376	35.348	31.7877	36.935	Undetermined	33.023
O18	25.445	25.586	28.174	26.88	26.4169	26.5177	23.494	25.74	28.923	26.3798	27.3315	27.3927	25.428	24.9502	25.7253	25.364	26.3893	26.6639	26.407	27.064	28.515	26.851	26.039	28.487	24.571	25.395	25.946	28.501	27.47	27.2418	25.508	30.329	22.9024	25.946	27.391	25.394
O19	27.736	30.1	31.074	30.587	29.4389	29.8672	25.53	29.51	31.022	29.0265	30.266	30.2392	27.787	27.1917	28.7761	30.86	30.5421	30.9298	29.238	29.128	31.122	28.244	31.522	30.498	26.931	30.935	29.659	30.2329	29.5649	30.9249	27.726	31.517	26.0957	29.659	30.63	27.582
O20	36.795	Undetermined	Undetermined	Undetermined	37.5309	37.1593	39.998	Undetermined	Undetermined	36.355	Undetermined	37.0821	36.355	38.94	39.5241	39.88	38.8798	40.3586	Undetermined	36.605	36.515	37.896	Undetermined	Undetermined	38.994	39.533	Undetermined	#VALUE!	37.1541	Undetermined	Undetermined	37.789	35.1733	Undetermined	Undetermined	39.394
O21	35.005	Undetermined	35.109	35.109	35.407	35.0827	31.43	Undetermined	Undetermined	33.257	Undetermined	33.9221	33.257	32.9904	33.4852	Undetermined	33.9221	Undetermined	35.899	Undetermined	Undetermined	35.777	36.148	35.979	34.016	Undetermined	38.319	35.1199	#VALUE!	39.3494	34.04	34.815	33.6543	38.319	Undetermined	34.254
O22	17.236	20.459	19.965	20.212	18.8964	19.4606	15.878	20.44	21.06	18.848	20.75	20.195	16.946	16.7402	18.869	20.227	19.9283	20.7344	18.514	18.376	20.392	19.096	20.971	20.292	15.322	20.994	19.981	19.7732	18.6516	20.0195	16.5	22.215	15.8961	19.981	18.943	17.31
O23	34.579	39.799	35.19	37.4945	36.3825	36.7584	32.088	38.326	Undetermined	35.6095	38.326	37.7071	32.893	33.1403	36.2692	Undetermined	36.3217	38.7859	39.512	35.158	37.31	36.838	Undetermined	37.868	32.278	Undetermined	36.393	36.433	35.6854	34.684	31.738	39.622	33.1543	36.393	38.938	34.043
O24	31.785	34.799	33.938	34.3685	33.3946	33.7162	29.448	32.222	33.805	31.9672	33.0135	33.1402	30.921	30.7882	31.9777	33.081	33.1746	33.4438	32.86	32.593	35.648	32.63	33.876	35.132	30.308	33.957	32.26	34.1533	33.0819	33.9206	32.184	34.758	30.0566	32.26	34.392	30.478
P01	32.526	34.407	33.97	34.1885	33.6825	33.7688	30.695	34.576	34.196	33.358	34.386	34.5494	32.33	32.1427	33.8598	33.327	34.0094	34.2628	34.363	32.812	34.53	32.91	36.398	34.88	31.882	34.178	33.566	33.756	33.3042	34.8488	31.902	34.263	30.9263	33.566	35.675	30.902
P02	29.279	30.077	30.463	30.27	30.0673	30.0198	27.246	31.208	32.168	30.1835	31.688	31.5545	28.679	28.5217	30.3128	31.377	31.3959	31.9109	29.908	29.766	31.037	30.643	32.131	31.637	28.195	31.756	30.716	30.8861	30.2125	32.1121	28.995	31.541	25.3281	30.716	30.585	28.747
P03	32.638	34.434	35.831	35.1325	34.2116	34.5027	30.129	35.152	36.157	33.8347	35.6545	35.4395	32.015	31.6934	33.9241	34.381	34.79	35.438	35.505	32.319	34.928	32.664	38.766	35.33	30.982	33.948	34.002	35.4013	32.8038	34.4344	33.143	36.241	30.3198	34.002	34.687	30.846
P04	30.33	33.72	35.17	34.445	32.6908	33.4061	28.129	31.801	33.393	31.133	32.597	32.5023	29.669	29.477	31.0986	31.486	31.9357	32.426	30.759	29.904	33.353	32.399	30.787	33.154	27.801	31.761	30.066	33.2241	30.3526	33.0699	30.702	34.407	27.7562	30.066	32.931	29.323
P05	35.969	35.75	35.157	35.4535	36.0709	35.5837	29.306	35.535	Undetermined	34.2925	35.535	35.612	33.05	31.8016	34.1733	Undetermined	34.9783	35.9614	Undetermined	29.17	35.471	33.888	35.567	Undetermined	32.385	34.698	33.974	#VALUE!	29.6076	35.866	Undetermined	31.758	27.975	33.974	Undetermined	29.026
P06	25.283	29.356	26.976	28.166	26.9773	27.4381	22.523	28.531	28.418	26.2587	28.4745	27.914	24.043	23.7487	26.5319	28.75	28.0545	28.9556	27.339	25.257	27.195	26.924	31.158	27.107	22.692	29.729	28.45	27.4693	25.6359	29.0566	25.215	28.613	22.7336	28.45	26.147	23.766
P07	33.042	36.405	37.013	36.709	35.2059	35.7832	30.046	34.376	37.756	34.1655	36.066	35.8181	32.265	31.7786	33.5735	34.922	35.2346	35.9199	32.811	32.886	36.502	32.958	36.621	34.585	31.412	36.276	35.141	34.5748	33.3793	36.1774	32.21	35.551	29.9205	35.141	33.927	31.757
P08	33.28	35.102	35.302	35.202	34.5738	34.7167	30.239	35.014	37.346	34.93	36.18	36.2661	33.68	32.5987	34.3134	34.862	35.5939	35.9473	33.419	32.862	35.169	33.35	34.812	35.197	31.9	37.357	33.312	34.4202	33.3549	33.6346	32.638	34.831	30.3752	33.312	33.539	31.378
P09	31.331	39.826	33.682	36.754	34.3558	35.3848	31.881	34.556	37.033	33.0063	35.7945	35.0884	30.218	31.6705	33.6099	32.923	33.6239	34.7711	29.52	33.705	34.153	33.309	30.717	36.803	31.527	33.257	33.461	32.6234	34.2106	34.7532	29.798	34.127	30.5581	33.461	34.198	32.019
P10	26.798	28.738	28.954	28.846	28.09	28.3289	24.347	28.622	30.007	28.1013	29.3145	29.282	26.888	26.1299	27.7866	29.118	29.1818	29.5668	27.687	27.677	30.249	28.111	29.222	29.39	25.349	29.228	28.158	29.3077	28.0922	29.2167	26.464	30.958	24.5314	28.158	28.952	26.704
P11	29.748	33.977	31.187	32.582	31.4625	31.8665	28.393	32.344	31.745	29.7252	32.0445	31.5026	27.406	28.4575	30.8568	34.059	32.53	33.4484	31.67	31.218	31.748	30.566	34.656	31.229	27.376	33.683	34.305	32.2246	31.6863	33.4344	30.434	32.729	28.9181	34.305	31.863	28.637
P12	32.387	36.088	34.097	35.0925	34.0636	34.4094	31.2	35.082	37.7	34.6215	36.391	36.2164	32.852	32.6665	34.3824	35.789	35.9094	36.5231	35.086	33.352	33.753	33.757	35.922	35.33	32.857	35.92	35.173	34.7637	33.8523	35.0766	32.329	35.801	31.3884	35.173	33.608	32.463
P13	36.27	Undetermined	38.297	38.297	37.6462	37.7852	33.251	38.18	Undetermined	34.807	38.18	37.2234	31.434	32.9894	36.1184	Undetermined	35.5031	38.6382	34.232	36.238	38.647	34.31	37.554	Undetermined	34.889	39.341	34.9	35.2989	36.7816	33.697	32.986	36.196	32.8245	34.9	34.212	33.766
P14	36.045	37.488	37.9	37.694	37.23	37.2777	32.583	Undetermined	Undetermined	31.96	Undetermined	32.5992	31.96	32.9169	33.4107	33.656	33.4642	34.0599	33.81	36.121	Undetermined	37.839	33.826	Undetermined	36.268	Undetermined	37.396	Undetermined	36.6628	33.8988	35.79	Undetermined	33.8508	37.396	Undetermined	33.674
P15	20.175	20.189	22.957	21.573	21.0757	21.22	18.017	20.244	23.089	20.3588	21.6665	21.4329	19.051	18.9047	19.868	20.383	20.7783	21.277	20.622	21.135	22.471	20.676	21.752	22.705	18.028	20.098	19.988	21.2883	21.452	21.4084	19.545	22.171	18.1381	19.988	21.811	19.13
P16	19.059	20.927	20.761	20.844	20.1421	20.3933	17.591	20.496	21.13	19.692	20.813	20.6575	18.571	18.4426	19.7613	20.087	20.2873	20.6954	19.759	20.187	20.78	18.044	20.944	20.913	17.309	20.626	20.197	19.9828	20.4898	20.5057	18.613	20.55	17.8125	20.197	19.221	18.062
P17	21.312	21.209	22.778	21.9935	21.8659	21.8214	19.64	21.525	23.222	21.5497	22.3735	22.4009	20.726	20.5867	21.3717	21.216	21.8105	22.0563	22.248	20.33	22.592	20.563	22.603	22.867	19.384	21.557	20.759	21.7123	20.6349	22.2524	20.973	21.594	19.0351	20.759	22.015	18.964
P18	19.959	21.166	21.219	21.1925	20.7753	20.8811	17.991	21.493	22.239	20.5395	21.866	21.6268	19.213	18.974	20.537	20.864	21.1158	21.6214	21.394	19.563	22.07	20.056	22.646	21.813	17.508	21.324	20.574	21.4098	19.8564	21.5888	19.544	22.408	18.6505	20.574	21.155	18.394
P19	18.887	19.64	20.442	20.041	19.6529	19.7496	17.201	20.164	20.821	19.2407	20.4925	20.264	17.989	17.9469	19.3413	19.296	19.6537	20.133	19.182	19.251	21.127	19.102	20.918	20.729	16.609	19.911	19.065	20.081	19.5398	20.2748	18.165	21.18	17.9401	19.065	19.738	18.002
P20	19.627	21.648	20.222	20.935	20.4773	20.6048	17.12	21.09	21.596	19.755	21.343	20.96	18.167	17.9964	19.8363	22.099	21.3455	21.9817	20.611	17.095	21.403	16.963	23.197	20.983	16.708	21.576	21.039	20.5046	17.3514	20.7147	19.171	21.016	16.9175	21.039	19.88	16.234
P21	23.029	26.281	26.897	26.589	25.0393	25.6902	21.597	25.563	26.564	24.4632	26.0635	25.7686	22.863	22.6746	24.4806	25.856	25.6628	26.2713	22.923	25.92	25.969	26.398	26.964	26.352	21.898	25.61	25.873	25.0872	26.3088	27.5912	21.988	27.152	22.3149	25.873	24.785	25.368
P22	23.033	26.292	26.938	26.615	25.0543	25.7106	21.642	25.651	26.763	24.5795	26.207	25.9011	22.952	22.7429	24.5599	25.849	25.7185	26.3403	22.922	25.872	26.043	26.402	26.984	26.33	21.815	25.827	25.755	25.2859	26.2601	27.6224	21.995	27.531	21.7891	25.755	24.944	25.65
P23	20.205	20.281	20.651	20.466	20.5375	20.4001	19.47	20.24	20.567	20.2302	20.4035	20.7232	20.057	20.1588	20.5024	19.963	20.4986	20.4254	19.374	20.469	20.197	19.895	20.241	20.567	19.817	20.479	20.558	20.2477	20.776	20.9955	19.364	20.328	19.4528	20.558	19.637	20.689
P24	20.128	20.308	20.44	20.374	20.4523	20.3119	19.537	20.305	20.51	20.3342	20.4075	20.7783	20.261	20.297	20.6055	20.017	20.5791	20.4548	19.268	20.474	20.039	20.28	20.133	20.587	19.484	20.987	20.425	20.2896	20.7811	21.0392	19.503	20.273	21.1901	20.425	19.917	20.397

## Sheet: Average Ct
		AVG Ct												Standard Deviation
Position	Mature ID	T2C KO M	T2C KO M O3	T2C KO F	T2C KO F O3	T2C SPA1 M FA	T2C SPA1 M O3	T2C SPA1 F FA	T2C SPA1 F O3	T2C SPA2 M FA	T2C SPA2 M O3	T2C SPA2 F FA	T2C SPA2 F O3	T2C KO M	T2C KO M O3	T2C KO F	T2C KO F O3	T2C SPA1 M FA	T2C SPA1 M O3	T2C SPA1 F FA	T2C SPA1 F O3	T2C SPA2 M FA	T2C SPA2 M O3	T2C SPA2 F FA	T2C SPA2 F O3
A01	mmu-let-7a-5p	18.87	19.04	19.2	19.73	17.76	20.69	19.35	19.91	18.98	19.51	18.73	19.39	0.834478	0.259986	2.17697	0.873574	1.06309	0.398594	1.068	1.17591	3.04032	0.824759	2.11251	1.58463
A02	mmu-let-7b-5p	19.98	20.23	20.19	20.79	18.27	21.56	20.64	21.18	19.46	20.94	19.88	20.19	1.33545	0.480143	2.68316	1.09856	1.28972	0.471451	1.21298	0.907412	3.05881	0.371129	2.61028	0.979631
A03	mmu-let-7c-5p	18.5	18.68	18.99	19.53	17.25	20.15	19.42	19.88	18.34	19.64	18.4	19.18	0.832291	0.276724	2.44781	0.999319	1.16718	0.418739	1.11436	0.918816	2.89022	0.329265	2.77246	0.762623
A04	mmu-let-7d-5p	19.36	19.52	19.55	20.09	18.12	20.96	19.95	20.6	18.8	20.31	19.35	19.56	0.799213	0.228191	2.18021	0.883939	1.1138	0.383386	1.06523	0.950527	2.73893	0.567556	2.57124	0.590944
A05	mmu-let-7d-3p	24.88	25.14	24.45	25.12	23.27	25.87	24.23	25.71	24.56	24.76	23.53	24.32	1.35328	0.441935	2.31105	0.865253	1.24215	0.316461	0.768994	1.48513	2.95574	0.591034	1.68869	1.94573
A06	mmu-let-7e-5p	20.07	20.27	20.47	21.01	19.05	21.91	20.86	21.28	19.74	21.15	19.82	20.32	0.968821	0.32809	2.16469	0.879893	1.08651	0.377668	0.94331	0.901155	2.66474	0.429422	2.66172	0.742119
A07	mmu-let-7f-5p	18.17	18.3	18.54	19	17.54	20.42	18.48	19.1	18.73	18.88	18.07	18.83	0.697927	0.133154	1.67992	0.665686	0.834036	0.463954	0.751699	1.44428	2.91936	0.789114	1.63976	1.72685
A08	mmu-let-7g-5p	18.8	18.93	18.64	19.14	17.52	20.34	18.88	19.61	18.13	19.36	18.6	18.51	0.855238	0.150309	1.87975	0.746273	1.00331	0.413551	0.881251	1.36563	2.53227	0.80806	2.10642	0.647168
A09	mmu-let-7i-5p	20.55	20.71	20.22	20.93	18.94	22.16	20.23	21.56	19.75	20.85	19.93	19.96	1.03652	0.185839	2.42293	0.857677	1.14697	0.440969	1.40319	1.63697	2.69231	1.6902	2.52497	1.1398
A10	mmu-miR-100-5p	24.39	24.48	24.95	25.26	24.58	26.24	25.33	25.8	24.05	26.18	24.51	24.54	0.803163	0.128631	0.941583	0.47977	0.746799	0.168173	1.01895	2.0046	2.10678	0.75011	0.760602	0.585778
A11	mmu-miR-101a-3p	23.03	23.17	22.42	23.07	21.01	26.44	21.8	24.05	22.91	22.82	21.68	21.95	2.08328	0.095669	2.67044	0.990145	1.55073	1.23746	2.06547	3.65183	3.88558	2.58473	1.25962	2.88888
A12	mmu-miR-101a-5p	30.81	30.99	30.33	31.17	29.21	32.9	30.56	31.66	30.26	30.85	29.78	29.98	1.66086	0.136311	2.68306	0.943167	1.45069	0.501865	2.2238	2.94325	3.13568	1.99457	1.98307	2.38395
A13	mmu-miR-101b-3p	23.71	23.87	23.04	23.66	21.6	26.98	22.49	24.83	23.48	23.38	22.54	22.52	2.23909	0.141082	2.66624	1.01133	1.60506	1.21436	2.13871	3.53446	3.73857	2.66887	1.02791	2.8162
A14	mmu-miR-103-3p	21.13	21.3	20.75	21.3	19.53	22.95	20.87	21.82	20.59	21.58	20.29	20.55	1.40932	0.237572	2.21791	0.855278	1.3008	0.56787	0.537908	2.25475	2.9959	1.00371	1.74372	1.2994
A15	mmu-miR-106a-5p	23.41	23.58	22.64	23.56	21.72	25.58	22.23	24.16	22.67	22.67	21.93	21.71	1.44007	0.193236	2.63084	0.776296	1.19839	0.658724	2.67863	2.74118	2.78755	2.83498	2.21656	2.62946
A16	mmu-miR-106b-5p	22.88	23.09	22.02	22.92	20.69	25.33	21.68	23.6	21.85	22.17	21.21	21.17	1.77098	0.29778	2.99546	0.968128	1.48428	0.857234	2.49355	2.94479	3.1845	2.69314	2.13281	2.42656
A17	mmu-miR-107-3p	26.22	26.42	25.97	26.56	24.49	28.07	26.22	27.17	25.96	27.17	25.59	25.58	1.52448	0.227054	2.51376	1.03117	1.55729	0.523491	0.355104	2.0511	3.38943	1.10102	1.64415	1.80681
A18	mmu-miR-10a-5p	23.17	23.2	24.55	25.3	24.18	25.1	23.48	23.99	22.91	24.29	23.45	23.09	0.814681	0.269031	2.40483	0.606003	1.25076	0.396019	0.181865	1.60065	1.5458	0.318115	0.747421	0.280147
A19	mmu-miR-10b-5p	24.73	24.8	25.38	25.9	25.26	26.47	25.45	25.74	24.98	26.06	24.84	25.1	0.486377	0.163256	1.11545	0.384071	0.379339	0.044448	0.183919	1.22791	1.81381	0.16998	1.22707	0.899453
A20	mmu-miR-122-5p	28.16	28.27	27.86	28.8	27.65	27.83	27.91	28.82	27.69	28	26.86	27.51	1.06445	0.138827	2.17957	0.553283	0.982879	0.728548	0.469511	2.29968	2.77156	0.345103	1.89162	0.901701
A21	mmu-miR-124-3p	31.65	31.79	31.75	32.78	31.07	34.36	31.72	33.12	31.67	32.08	30.97	31.58	0.621277	0.09959	2.54998	0.690503	0.726045	0.34984	1.38941	1.91892	1.97008	1.34194	1.66051	1.89255
A22	mmu-miR-124-5p	34.43	34.7	33.69	35	33.73	34.85	34.33	34.35	33.88	34.51	33.68	33.99	0.790001	0.256422	2.27303	0	1.12485	0.252879	1.11799	1.13045	1.94509	0.844886	1.5697	1.74649
A23	mmu-miR-125a-5p	20.23	20.46	19.74	20.29	18.61	21.5	20.03	20.95	19.63	21.08	19.45	19.78	1.55897	0.425505	2.24878	0.823325	1.32472	0.432598	0.695077	2.03328	2.99742	0.517989	2.11889	1.20994
A24	mmu-miR-125b-5p	20.17	20.26	20.28	20.71	19.32	21.82	20.13	21.3	19.69	21	19.76	19.76	1.05868	0.059435	1.65165	0.694036	1.00279	0.349508	0.169142	1.92859	2.40065	0.672675	1.07207	0.986685
B01	mmu-miR-126a-3p	16.99	17.03	16.57	17.33	16.46	18.7	17.26	17.56	16.71	17.6	17	16.84	0.922455	0.155154	1.80029	0.361035	0.750922	0.397712	0.716804	2.59416	1.72822	0.521846	1.08088	0.829097
B02	mmu-miR-126a-5p	17.51	17.48	17.39	18.07	17.73	19.56	17.85	17.64	17.44	18.07	17.75	17.52	1.01187	0.374151	1.39224	0.22839	0.551126	0.435104	0.481517	1.56551	1.39585	0.412881	0.673553	0.793951
B03	mmu-miR-128-3p	27.88	28.18	26.46	28.24	24.91	29.04	25.75	28.4	26.68	26.41	25.11	25.05	1.54337	0.511882	4.69206	1.15727	1.67949	0.451236	3.61042	1.4933	3.09268	3.93885	3.97538	4.29443
B04	mmu-miR-129-5p	30.45	30.64	29.88	30.83	29.34	31.74	30.65	31.42	30.18	30.99	29.42	30.31	0.749836	0.16671	2.24888	0.625058	0.715736	0.14522	0.855716	0.988911	1.93199	0.720639	2.40146	1.16049
B05	mmu-miR-130a-3p	21.43	21.54	21.09	21.67	20.13	23.29	21.45	22.05	21.61	22.07	20.94	21.35	1.28431	0.063103	2.09911	0.752502	1.19805	0.525527	0.203839	2.40582	3.26695	0.590597	1.10322	2.26242
B06	mmu-miR-130b-3p	24.42	24.56	23.95	24.77	23.2	26.47	23.86	25.09	24.1	24.45	23.67	23.48	1.10481	0.106895	2.24266	0.690537	1.03105	0.501184	1.66672	2.20168	2.7714	1.90998	1.93114	1.858
B07	mmu-miR-132-3p	26.34	26.46	26.23	26.92	25.7	27.75	26.16	27.23	25.79	26.82	26.02	25.88	0.845227	0.087471	1.74176	0.583526	0.783923	0.154385	0.964989	1.17809	2.07851	1.16901	1.76883	0.682127
B08	mmu-miR-133a-3p	31.52	31.73	31.82	32.52	30.39	33.71	31.14	32.66	31.14	31.9	30.33	30.82	1.69808	0.17605	2.50396	0.974004	1.11532	0.359323	1.29572	2.35687	2.59504	1.44162	1.82922	1.59806
B09	mmu-miR-133a-5p	34.54	34.86	33.74	34.8	33.7	35	34.1	34.52	33.55	34.26	34.77	33.55	0.797321	0.127622	2.07636	0.344678	0.722923	0	1.55654	0.837735	2.1599	1.27677	0.403568	2.15933
B10	mmu-miR-133b-3p	32.3	32.47	32.65	33.56	31.65	34.52	32.17	33.35	32.39	33.18	31.68	31.79	1.45572	0.111089	2.5524	0.881701	1.21267	0.270968	1.3605	1.83918	3.15087	1.80707	1.45672	1.96216
B11	mmu-miR-134-5p	29.71	29.75	30.28	30.75	29.7	31.6	30.06	31.06	29.65	30.39	29.62	29.27	1.36398	0.323828	1.35347	0.625658	0.858563	0.140626	1.31757	1.38017	1.6833	0.860932	1.00907	0.833693
B12	mmu-miR-135a-5p	27.53	27.69	28.11	28.65	27.26	30.37	26.63	28.54	27.41	27.37	26.25	27.18	1.58504	0.111456	1.75791	0.680725	0.763199	0.455453	0.731845	2.04906	2.17119	1.08936	1.58723	0.851155
B13	mmu-miR-135b-5p	26.92	27.11	27.68	28.33	27.12	30.08	26.17	28.53	27.53	27.08	25.57	27.24	1.84236	0.193064	1.71283	0.571793	0.616831	0.450827	0.204415	3.26919	2.189	0.906948	1.44579	1.28031
B14	mmu-miR-137-3p	29.59	29.74	30.54	31.26	29.33	32.58	29.22	30.75	29.94	30.45	28.61	29.5	0.948554	0.085169	2.36569	0.867779	0.968807	0.353135	0.575202	2.40832	2.84372	1.2735	1.82002	1.87912
B15	mmu-miR-138-5p	28.56	28.71	28.26	29.08	27.26	30.42	27.29	28.9	27.49	28.33	27.49	27.18	1.24945	0.086038	2.43342	0.837178	1.21408	0.370572	1.86021	1.56735	2.77373	2.41804	1.97352	1.56546
B16	mmu-miR-139-5p	26.04	26.24	26.01	26.65	24.85	26.69	26.04	26.95	24.53	26.64	25.19	25.12	0.977625	0.236633	2.29694	0.762699	0.713815	0.369115	1.13655	0.695544	1.76616	0.863639	2.71515	0.549274
B17	mmu-miR-140-5p	24.15	24.27	24.12	24.58	22.88	26.38	23.36	25.14	23.47	24.28	23.52	23.38	1.22398	0.073551	1.93134	0.860732	1.22699	0.585455	1.71306	2.36408	2.53373	2.24302	1.73253	1.38406
B18	mmu-miR-141-3p	22.41	22.56	21.57	22.14	20.23	25.42	21.13	23.13	22.54	21.98	21.73	21.38	2.13011	0.146378	2.86263	0.995188	1.75802	1.21572	1.76553	3.84117	3.94853	2.11222	0.597989	3.0205
B19	mmu-miR-142a-3p	24.9	25.31	21.77	23.08	20.02	25.04	21.2	24.37	20.8	21.04	21.1	20.16	2.41498	0.935413	3.90868	1.09403	1.27532	0.728119	5.27715	1.98025	3.02504	4.91452	3.46258	3.59751
B20	mmu-miR-142a-5p	28.84	29.25	25.64	27.16	23.63	28.72	25.85	28.62	24.65	25.83	25.09	24.22	2.27212	0.852368	4.52231	1.27758	1.54879	0.632588	4.39724	1.31123	3.45429	4.10959	3.40631	3.52382
B21	mmu-miR-143-3p	21.93	22.1	22.45	22.9	20.5	25.03	21.84	23.49	21.29	22.76	21.52	21.22	1.22083	0.198198	2.42202	1.11366	1.33164	0.796031	1.01583	2.31002	3.30762	1.70907	1.48243	1.84681
B22	mmu-miR-143-5p	29.06	29.23	29.38	30.08	27.63	31.72	28.97	30.44	28.65	29.76	28.76	28.23	1.25544	0.121466	2.75931	1.13997	1.48371	0.565408	1.6707	2.38037	3.52772	2.06454	1.88696	2.44001
B23	mmu-miR-144-3p	30.99	32.08	28.63	29.52	26.08	31.43	29.7	30.67	26.23	30.15	28.59	30.48	4.27014	1.70148	4.0515	1.37509	1.18855	0.73887	2.769	1.86287	1.78327	1.76196	4.05373	4.07736
B24	mmu-miR-145a-5p	22.54	22.7	23.29	23.71	21.49	24.53	22.94	23.96	21.87	23.8	22.01	22.04	0.742948	0.1559	2.26082	1.04961	1.26686	0.428109	0.195832	1.95594	2.97002	1.10997	0.97356	1.59629
C01	mmu-miR-145a-3p	33.28	33.55	33.84	34.68	33.23	34.9	33.64	34.66	32.89	34.51	33.12	33.36	1.13879	0.325699	2.01784	0.560607	1.35067	0.167674	0.408106	0.295443	2.80263	0.672443	1.82156	1.63309
C02	mmu-miR-146a-5p	23.41	23.52	22.54	23.57	22.35	23.74	23.7	23.96	21.75	24.2	22.97	22.32	0.617123	0.07656	2.12246	0.413794	0.55255	0.196884	0.864984	0.877669	0.986189	0.987941	3.14014	1.0776
C03	mmu-miR-146b-5p	22.34	22.43	21.4	22.07	20.78	23.57	22	22.1	21.35	22.45	21.57	21.24	0.862038	0.08505	1.9408	0.605581	0.982852	0.435558	0.556747	1.30587	2.47989	0.634945	1.73904	0.999368
C04	mmu-miR-146b-3p	31.11	31.3	30.46	31.32	29.53	33.3	31.53	31.64	31	32.61	31.85	30.31	0.708221	0.137067	2.73706	0.893523	1.50663	0.573127	1.03893	1.41719	3.5331	1.99435	3.02506	1.54669
C05	mmu-miR-147-3p	31.76	31.93	31.52	32.51	29.7	33.89	30.4	32.61	30.1	31.17	30.3	29.98	0.652348	0.10217	3.36533	1.17772	1.33445	0.492796	2.56298	0.511765	3.15385	2.88806	3.2618	2.61203
C06	mmu-miR-148a-3p	20.92	21.07	20.81	21.41	19.71	23.35	21.05	21.92	20.65	21.68	20.36	20.63	1.0237	0.179782	2.05519	0.769718	1.04425	0.652006	0.101106	1.98836	2.65672	0.645414	1.29383	1.12908
C07	mmu-miR-148b-3p	23.1	23.29	22.9	23.49	21.73	25.05	23.37	24.28	22.65	24.02	22.45	23.35	1.09055	0.254353	2.14002	0.833262	1.1838	0.507556	0.535265	1.62472	2.84877	0.663661	2.70734	0.860359
C08	mmu-miR-149-5p	29.88	30.06	29.57	30.48	28.53	30.96	29.21	30.68	29	30.25	28.53	28.66	0.87189	0.141296	2.57862	0.844876	1.08607	0.297648	1.16078	1.06444	2.70461	1.6386	3.3084	1.40916
C09	mmu-miR-150-5p	23.52	23.76	22.09	22.98	21.24	22.47	22.01	23.06	20.35	22.13	21.73	20.92	1.40044	0.403257	2.47884	0.621772	0.577705	0.504439	2.65315	1.63915	1.67125	2.20932	3.36255	1.78388
C10	mmu-miR-151-3p	25.09	25.28	24.61	25.17	23.62	26.1	25.22	25.87	24.61	26.17	24.48	24.69	0.896246	0.209835	1.86689	0.749911	1.01364	0.277263	0.617287	0.87201	2.28398	0.582208	1.5289	0.892095
C11	mmu-miR-151-5p	22.29	22.47	21.97	22.61	20.86	23.59	22.81	23.08	21.73	23.39	21.56	22.03	0.876945	0.213181	2.20165	0.805767	1.16332	0.340434	0.591047	1.74885	2.83103	0.481305	1.75863	1.0242
C12	mmu-miR-152-3p	21.35	21.41	21.49	21.9	20.85	23.93	21.46	22.1	21.31	22.05	21.06	21.25	1.28479	0.140735	1.49054	0.588661	0.97802	0.646019	0.39976	2.51306	2.37595	0.517934	0.806284	1.01518
C13	mmu-miR-153-3p	28.14	28.32	28.4	28.96	27.21	31.52	28.28	29.18	28.24	29.12	22.91	28.68	0.915931	0.153217	2.02012	0.844559	1.02723	0.817326	0.168669	2.2311	2.57096	1.04331	8.52774	1.15375
C14	mmu-miR-155-5p	23.66	23.82	23.88	24.62	23.33	25.35	23.27	24.25	23.39	23.28	22.77	22.7	0.658464	0.156451	1.84922	0.57194	0.776266	0.158835	2.28894	1.13331	1.7582	2.01673	2.08743	1.17413
C15	mmu-miR-155-3p	30.01	30.17	29.38	30.07	28.37	30.14	28.78	29.9	27.74	28.77	29.51	27.69	0.518869	0.095167	2.21028	0.756024	0.773097	0.371374	2.56478	0.99746	2.27383	1.947	0.966723	1.54966
C16	mmu-miR-15a-5p	24.25	24.43	23.51	24.31	21.88	26.18	22.85	25.17	23.12	23.57	22.7	22.54	1.61159	0.213462	2.9299	1.08011	1.51483	0.680651	2.70998	2.65795	3.3525	3.07874	2.38746	2.50907
C17	mmu-miR-15b-5p	22.61	22.9	21.74	22.67	20.28	23.9	21.25	23.22	21.4	22.01	21.23	20.96	1.85451	0.546956	3.09952	1.01499	1.49388	0.489858	1.97941	1.80217	3.10186	2.26455	2.57873	2.05738
C18	mmu-miR-16-5p	17.94	18.05	17.53	18.41	17.07	19.62	17.15	18.35	16.96	17.45	17.07	16.92	0.926944	0.102176	2.1078	0.499217	0.809579	0.350352	1.65377	1.90396	2.33508	1.73123	1.57895	1.11441
C19	mmu-miR-17-5p	22.35	22.49	21.58	22.41	20.56	24.39	20.95	22.99	21.46	21.53	20.88	20.67	1.36231	0.137654	2.54351	0.797681	1.20491	0.659927	2.55833	2.64611	2.71722	2.88742	2.1262	2.42845
C20	mmu-miR-181a-5p	23.42	23.54	22.23	23.41	21.12	25.09	22.34	24.22	22.58	22.92	22.28	21.55	1.06709	0.073736	3.30701	0.893913	1.40263	0.567197	2.84257	2.40161	3.14242	3.0972	3.62344	2.99336
C21	mmu-miR-181b-5p	24.98	25.23	24.31	25.44	22.7	26.28	23.92	25.9	24.45	24.45	23.72	23.79	1.36605	0.403039	3.45809	1.06682	1.33834	0.425834	3.14095	0.575901	3.26222	3.15468	3.83477	2.86743
C22	mmu-miR-181c-5p	24.18	24.32	23.15	24.22	21.84	26.01	23.62	24.97	23.39	24.19	23.2	22.55	0.938252	0.117292	3.25617	0.983545	1.48633	0.622921	2.28291	2.30081	2.98039	2.47646	3.72622	2.90444
C23	mmu-miR-181d-5p	24.38	24.6	23.76	24.86	22.42	25.76	23.29	25.27	23.89	23.94	23.15	23.2	1.42412	0.351564	3.18769	0.951947	1.27092	0.377807	2.9187	0.680606	2.95259	3.10423	3.81924	2.68062
C24	mmu-miR-182-5p	24.81	24.94	24.62	25.19	23.41	26.64	24.92	25.69	24.73	25.71	24.19	24.78	1.31152	0.084808	2.19165	0.880995	1.31386	0.466361	0.18175	2.56382	3.01739	0.609727	1.69976	1.32498
D01	mmu-miR-182-3p	31.41	31.51	31.38	32.17	30.33	32.06	32.2	32.66	31.39	32.38	31.41	31.74	0.087109	0.186613	2.34282	0.860057	1.11992	0.47569	0.837045	0.720222	2.67061	0.560829	2.10754	1.60496
D02	mmu-miR-183-5p	24.6	24.74	24.55	25.09	23.34	26.38	24.95	25.4	24.57	25.68	24.15	24.82	1.03664	0.098593	2.0322	0.850999	1.18254	0.409855	0.578961	1.67227	2.85689	0.159706	2.18278	1.17328
D03	mmu-miR-183-3p	28.97	29.15	28.93	29.65	27.68	30.15	29.65	29.87	28.43	30.56	28.5	28.98	0.681258	0.150375	2.37094	0.91248	1.19653	0.32878	0.568796	1.23921	2.65706	0.348921	2.551	1.01336
D04	mmu-miR-184-3p	31.34	31.3	31.71	32.29	31.24	32.54	30.62	32.6	30.17	31.63	31.24	30.82	1.21909	0.629895	1.78992	0.541926	0.397737	0.2524	1.2135	1.62874	1.16188	1.63248	1.34431	2.29294
D05	mmu-miR-185-5p	24.47	24.61	24.21	24.89	23.47	26.41	24.05	25.21	23.71	24.78	23.62	23.82	0.823146	0.108814	2.00385	0.677922	1.03464	0.427354	0.810521	1.83053	2.42142	1.23733	1.82359	0.856574
D06	mmu-miR-186-5p	24.42	24.59	24.32	24.92	23.19	25.67	24.31	25.25	23.53	25.08	24.04	24.24	0.746625	0.18675	2.04223	0.788611	0.966768	0.276682	0.984384	0.78864	2.24798	1.08893	2.40585	0.422597
D07	mmu-miR-187-3p	26.31	26.47	26.1	26.8	24.76	28.1	26.38	27.12	25.58	27.15	25.54	25.8	1.19928	0.141345	2.50279	0.959209	1.38027	0.438896	0.480189	1.96992	3.0998	0.940967	2.08871	1.2417
D08	mmu-miR-18a-5p	25.61	25.77	24.81	25.61	23.66	27.76	24	26.53	24.74	24.68	24.32	23.9	1.51186	0.139473	2.5911	0.887507	1.33877	0.710058	3.33471	2.38407	2.5737	3.63536	2.21764	2.54035
D09	mmu-miR-190a-5p	26.85	27.02	26.68	27.18	25.87	29.83	25.91	27.71	26.84	27.07	25.84	26.49	1.72522	0.137909	1.69158	0.710444	1.08139	0.851004	0.680242	3.33886	3.04068	1.6426	0.938641	1.48149
D10	mmu-miR-191-5p	20.99	21.16	20.53	21.14	19.63	22.23	20.81	21.52	20.45	21.51	20.18	20.25	1.22599	0.239739	2.12664	0.729948	1.18521	0.351032	0.383665	1.95637	2.8573	0.517813	1.23371	1.23722
D11	mmu-miR-192-5p	25.06	25.15	24.75	25.28	23.99	27.32	24.59	25.46	24.72	25.3	24.49	24.46	1.48447	0.110891	1.86039	0.695129	1.14686	0.624265	0.964476	2.30611	2.84691	1.3443	1.0445	1.26775
D12	mmu-miR-192-3p	31.12	31.28	30.3	30.96	28.85	32.61	30.52	31.39	29.99	31.42	30.01	30.07	1.91692	0.095101	2.51355	1.04507	1.49842	0.51982	0.577243	1.95084	3.20152	1.08497	1.56523	1.25879
D13	mmu-miR-193a-3p	26.94	27.14	26.47	27.19	25.28	28.18	26.8	27.72	26.05	27.62	26.27	26.22	0.941256	0.217267	2.35238	0.877644	1.19003	0.33105	0.473444	2.0441	3.02215	0.940461	1.28111	1.5347
D14	mmu-miR-193b-3p	28.16	28.39	27.69	28.31	26.38	29.24	27.97	28.94	27.04	29.01	27.13	27.22	1.04534	0.274193	2.24365	0.902109	1.12136	0.324763	0.498695	1.8063	3.13199	0.676189	1.73658	1.40684
D15	mmu-miR-194-5p	23.4	23.49	23.15	23.62	22.38	25.46	22.99	23.94	23.11	23.72	22.61	22.72	1.40263	0.093263	1.78024	0.679034	1.13264	0.564309	0.756759	2.55383	2.61107	1.23165	1.11055	1.31719
D16	mmu-miR-195a-5p	18.8	18.93	18.58	19.26	17.79	20.78	18.35	19.66	18.19	18.84	18.19	18.12	1.05137	0.144762	2.01424	0.631778	0.930263	0.484376	1.34005	2.04794	2.38089	1.57142	1.67635	1.17001
D17	mmu-miR-196a-5p	32.81	32.95	32.98	34.53	32.06	34.75	31.18	33.81	32.7	31.72	31.1	32.45	1.69601	0.106264	3.50221	0.814064	1.84109	0.4262	2.65259	1.75075	1.60232	2.73357	2.92074	3.57329
D18	mmu-miR-196b-5p	33.14	33.35	32.78	34.45	31.68	34.77	31.13	33.67	32.39	32.15	31	32.13	1.59879	0.180331	3.00255	0.948875	1.0901	0.203705	1.51329	1.9911	2.74882	1.91665	2.19665	2.49776
D19	mmu-miR-196b-3p	33.46	34.21	32.11	33.38	31.51	35	32.95	34.06	33.23	33.71	31.6	33.31	1.84937	0.744915	2.98954	0.659393	0.650357	0.007862	1.22662	0.849273	2.4469	1.14635	2.13523	1.7421
D20	mmu-miR-199b-3p	22.8	22.8	24.6	24.57	23.03	25.47	23.1	24.12	22.49	24.04	23.21	22.48	1.48751	0.364806	1.56372	0.851267	0.982932	0.32829	0.188924	1.58537	2.20039	0.492606	0.763937	0.935871
D21	mmu-miR-199a-5p	27.3	27.39	28.56	28.69	26.38	30.11	26.69	28.61	27.05	27.95	26.88	26.38	1.96968	0.167927	2.00816	1.23454	1.59636	0.566379	1.17151	2.49707	3.51428	1.65086	0.854227	2.42929
D22	mmu-miR-199b-5p	27.23	27.28	28.74	28.94	26.26	30	26.6	28.57	26.62	27.81	26.72	26.05	1.9093	0.262396	2.4656	1.34522	1.57872	0.561019	1.23175	2.66265	3.42522	1.88597	0.760049	2.289
D23	mmu-miR-19a-3p	22.02	22.21	21.02	21.73	19.64	24.99	20.29	23.03	21.4	21.21	20.16	20.21	2.07617	0.266164	2.78864	0.977081	1.54945	1.20629	2.63537	3.4532	3.39021	3.36184	1.80514	2.84724
D24	mmu-miR-19b-3p	21.92	22.1	21.02	21.76	19.7	25.05	20.33	22.98	21.56	21.21	20.14	20.24	2.09907	0.21415	2.83193	0.962077	1.55197	1.2158	2.58542	3.51918	3.55648	3.2598	1.7683	2.93857
E01	mmu-miR-1a-3p	24.42	24.44	25.34	25.79	24.54	27.76	24.47	25.94	24.37	25.16	24.72	24.54	0.876286	0.300533	1.59587	0.606313	0.626178	0.578492	0.605092	2.23975	2.08908	0.873023	0.571218	0.636992
E02	mmu-miR-200a-3p	20.36	20.52	20.15	20.64	18.92	22.55	19.92	21.11	20.31	20.59	19.16	19.86	1.3917	0.212615	2.08363	0.844368	1.27486	0.667282	0.608491	2.61018	3.08185	1.2306	1.47881	1.84683
E03	mmu-miR-200b-3p	18.5	18.61	18.55	18.94	17.76	20.04	18.81	19.07	18.75	19.27	17.95	18.54	0.874561	0.095073	1.50776	0.612903	0.961836	0.337533	0.39906	1.99838	2.60884	0.508633	0.787266	1.5457
E04	mmu-miR-200c-3p	19.56	19.67	19.5	19.91	18.73	20.8	20.01	20.11	19.54	20.41	19	19.27	0.751806	0.084067	1.51883	0.612637	0.950213	0.264027	0.249598	1.60584	2.51416	0.37171	1.199	1.30674
E05	mmu-miR-203-3p	23.25	23.38	23.31	23.82	22.45	25	23.11	23.98	23.4	23.8	22.53	23.05	0.988722	0.079568	1.96492	0.731671	1.22869	0.345174	0.574114	2.52201	2.86133	0.58983	1.07794	1.79037
E06	mmu-miR-204-5p	30.64	30.84	30.15	31.23	29.51	31.86	29.38	31.89	29.72	30.34	28.97	29	1.52646	0.170159	2.61108	0.72797	1.06673	0.208844	1.58436	1.55081	2.13465	2.10936	2.39881	1.99845
E07	mmu-miR-204-3p	34.36	35	33.61	34.91	33.56	35	33.71	34.42	33.62	34.49	32.77	25.58	1.10793	0	1.99122	0.152276	0.637447	0	1.11712	1.00113	2.12168	0.742233	2.11781	16.3165
E08	mmu-miR-205-5p	23.8	24.04	24.3	24.73	22.9	25.76	22.67	25.54	23.91	24.49	22.54	23.52	1.41894	0.382437	1.9599	0.878563	1.06289	0.36268	0.824182	3.08372	2.51067	1.48925	1.47817	1.77511
E09	mmu-miR-206-3p	30.41	30.56	32.47	33.84	31	32.94	30.67	33.11	31.21	31.4	30.09	31.43	1.00782	0.087892	3.11697	1.14318	1.15384	0.853182	0.625787	2.56831	2.33139	1.11241	0.983197	1.94845
E10	mmu-miR-206-5p	35	35	35	35	35	35	34.55	34.64	35	34.8	35	35	0	0	0	0	0	0	0.773072	0.619497	0	0.351768	0	0
E11	mmu-miR-207	29.55	29.9	28.94	30	28.25	30.6	29.75	30.12	29.27	30.46	28.56	29.15	1.85962	0.663796	2.61373	0.729407	1.06025	0.217953	1.0703	1.12089	2.2677	0.845479	3.12489	1.14238
E12	mmu-miR-20a-5p	22.04	22.22	21.2	22.1	20.09	24.22	20.45	22.81	21.09	21.09	20.56	20.18	1.68418	0.249761	2.83855	0.86535	1.36689	0.731412	2.73309	2.87276	2.85623	3.15578	1.94719	2.54647
E13	mmu-miR-20b-5p	23.43	23.6	22.84	23.79	21.73	25.91	21.9	24.28	22.79	22.57	21.98	21.83	1.40759	0.204857	2.74934	0.837819	1.16191	0.705853	2.97564	2.60051	2.68642	3.36153	2.46951	2.78458
E14	mmu-miR-21a-5p	15.93	15.99	16.04	16.49	15.46	18.42	15.9	16.28	15.97	16	15.48	15.57	0.983764	0.070767	1.4863	0.503161	0.821034	0.658738	0.785646	1.9008	2.27271	0.72834	0.746947	1.15301
E15	mmu-miR-21a-3p	27.7	27.84	27.14	27.74	25.61	27.79	27.99	28.42	26.27	28.29	27.68	26.95	0.369436	0.081754	2.37779	1.00021	1.28158	0.464361	1.46418	0.907932	2.42081	1.42982	3.03993	1.31472
E16	mmu-miR-210-3p	26.34	26.56	26.02	26.8	24.99	27.93	26.11	26.8	25.93	26.61	25.09	25.71	1.16265	0.282798	2.36727	0.816578	1.1533	0.331803	0.775774	2.00833	2.75051	0.981317	2.12265	1.83747
E17	mmu-miR-211-5p	31.22	31.44	30.9	32	29.85	32.27	29.86	31.93	29.91	30.97	29.28	29.43	1.21804	0.239689	2.93284	0.877803	1.11671	0.362781	1.73293	0.975316	2.01664	2.43921	2.77837	1.92511
E18	mmu-miR-214-3p	27.45	27.56	28.23	28.47	27.14	29.86	26.9	28.04	27.18	28.02	26.74	25.97	2.07392	0.122349	1.37108	0.800757	1.19577	0.377952	0.735052	1.64956	2.77502	1.54651	0.13779	2.4355
E19	mmu-miR-215-5p	28.44	28.59	28.33	28.99	28.21	30.41	27.78	28.99	28.03	28.7	27.4	27.95	0.429092	0.086156	1.44013	0.477923	0.739609	0.290801	0.407642	1.45055	2.09446	0.709144	0.976877	1.03843
E20	mmu-miR-216a-5p	32.26	32.44	32.03	32.92	30.96	34.1	32.57	33.24	32.57	33.26	31.78	32.06	0.572806	0.126035	2.57258	0.856397	0.996698	0.291675	1.5574	1.49392	2.03315	1.7511	2.86477	2.01285
E21	mmu-miR-217-5p	31.61	31.78	31.92	32.48	31.31	32.98	32.46	32.1	31.08	32.48	31.22	31.05	0.468935	0.101724	2.5343	0.533893	0.163183	0.154501	1.12534	0.64949	0.260438	0.681932	1.84552	1.29789
E22	mmu-miR-217-3p	33.77	34.18	33.9	34.38	33.39	35	33.5	34.32	34.42	34.49	33.73	33.65	1.06879	0.141371	1.11571	0.635821	0.746806	0	0.676533	0.608927	0.51556	0.88239	1.36655	1.97701
E23	mmu-miR-218-5p	25.38	25.44	25.72	26.24	25.07	27.99	25.41	26.09	25.42	26.11	24.52	25.1	1.1259	0.230264	1.5109	0.605252	0.821602	0.485109	0.202191	1.92584	2.31632	0.523122	1.49601	1.2081
E24	mmu-miR-22-3p	21.7	21.94	20.66	21.39	19.05	23.81	20.65	22.54	20.76	21.71	19.69	20.28	1.90692	0.419065	2.94693	1.07292	1.62683	0.907536	0.866727	3.22298	3.66541	1.88711	2.2307	2.20248
F01	mmu-miR-22-5p	25.36	25.61	25.02	25.63	23.71	27	25.16	26.2	24.57	26.03	24.13	24.82	1.50999	0.409337	2.2698	0.909702	1.25196	0.447373	0.277193	2.11056	3.02031	1.0398	1.81225	1.09384
F02	mmu-miR-221-3p	25.32	25.49	25.25	25.78	24.23	26.49	25.56	26.24	24.62	26.52	25	25.14	0.692773	0.16679	1.83166	0.753243	0.97697	0.248495	0.883602	0.543486	2.3086	0.41385	2.5914	0.553993
F03	mmu-miR-221-5p	27.51	27.69	27.31	27.87	26.02	29.23	27.38	28.05	27.22	28.2	26.73	27.14	1.23012	0.179168	2.21676	0.938507	1.37973	0.431027	0.496544	1.78686	3.00953	0.787707	1.40839	1.22935
F04	mmu-miR-222-3p	23.67	23.85	23.39	23.96	22.34	24.91	23.86	24.53	23.01	24.78	23.27	23.19	0.855253	0.213027	1.96961	0.769854	1.06823	0.303523	0.544459	1.14643	2.45888	0.511845	2.54435	0.802727
F05	mmu-miR-222-5p	32.18	32.42	31.39	31.93	29.73	32.9	31.07	32.71	31.13	32.42	32.27	31.36	1.3833	0.293453	2.3751	1.10557	1.47231	0.405683	0.86228	2.13266	3.32869	1.55704	1.1228	2.02495
F06	mmu-miR-223-3p	24.26	24.47	22.55	23.05	21.84	22.95	22.76	23.38	20.74	22.59	22.4	21.7	1.24473	0.292826	1.5763	0.557025	0.594335	0.334915	2.85556	0.852471	2.52618	2.15408	2.62084	1.08822
F07	mmu-miR-224-5p	23.55	23.75	23.66	24.17	22.55	25.02	24.21	24.54	23.28	24.71	23.06	23.55	1.04152	0.29288	1.91226	0.798304	1.13526	0.299065	0.58468	1.56327	2.82536	0.368052	2.04717	1.03246
F08	mmu-miR-23a-3p	18.31	18.42	18.18	18.74	17.28	19.43	18.82	18.96	17.48	19.33	18.02	18.15	0.365875	0.086679	1.78777	0.637805	0.828268	0.245199	0.693905	0.831555	2.01737	0.227747	1.68611	0.250205
F09	mmu-miR-23b-3p	19.37	19.46	19.55	20.03	18.67	20.67	19.92	20.19	18.82	20.49	19.49	19.33	0.260208	0.055717	1.61563	0.617676	0.741388	0.217295	0.626354	0.933422	1.95729	0.097066	1.36653	0.277053
F10	mmu-miR-23b-5p	31.11	31.32	31	31.76	29.66	32.43	31.42	32.12	30.77	32.11	30.48	31.04	0.801162	0.193182	2.52889	0.948964	1.12292	0.323211	1.08725	1.10138	2.195	0.657455	1.57774	0.901935
F11	mmu-miR-24-3p	18.35	18.48	18.22	18.69	17.13	19.75	18.77	19.23	17.86	19.27	17.89	18.17	0.855823	0.135801	1.81709	0.735431	1.03158	0.375218	0.117364	1.81792	2.25724	0.277376	1.77243	0.738327
F12	mmu-miR-25-3p	22.47	22.66	21.96	22.72	21.01	23.7	21.55	22.92	21.41	22.23	21.39	21.25	1.25834	0.234052	2.38191	0.770872	1.20404	0.325048	1.62675	1.58339	2.29755	1.92931	2.06985	1.65622
F13	mmu-miR-26a-5p	17.79	17.88	18.01	18.36	16.93	19.55	17.79	18.4	17.38	18.39	17.61	17.6	0.616847	0.053315	1.53801	0.677202	0.829777	0.394779	0.410007	1.59096	2.09351	0.65442	1.4224	0.676782
F14	mmu-miR-26b-5p	18.11	18.23	18.32	18.75	17.39	20.62	18.42	18.95	18.08	18.85	17.81	18.15	0.788693	0.10749	1.57287	0.637975	0.825051	0.62724	0.463705	1.83266	2.33319	0.496431	1.36745	0.873797
F15	mmu-miR-27a-3p	18.7	18.84	18.25	18.76	17.27	20.73	18.5	19.48	18.19	19.31	18.19	18.44	1.16483	0.151592	1.95245	0.720048	1.11871	0.681678	0.335503	2.17374	2.63122	0.8705	1.9075	0.969142
F16	mmu-miR-27b-3p	20.77	20.91	20.53	21	19.43	22.79	20.28	21.29	20.31	21.26	20.14	20.43	1.20105	0.132104	1.84089	0.762653	1.08348	0.598474	0.600558	2.25466	2.6083	1.26432	1.9671	1.03401
F17	mmu-miR-27b-5p	28.46	28.64	28.36	28.85	27.13	30.04	28.43	29.46	27.79	29.47	28.04	28.06	0.858144	0.154283	1.96456	0.892283	1.24831	0.356747	0.703798	1.84651	2.60654	0.602327	1.62335	0.901014
F18	mmu-miR-28c	24.37	24.56	23.84	24.5	22.71	26.05	24.23	25.03	23.87	24.99	23.23	23.75	1.35665	0.241933	2.35706	0.860075	1.33449	0.499723	0.210089	2.19447	3.17045	0.773181	1.7149	1.38286
F19	mmu-miR-292a-3p	34.01	34.24	32.81	34.7	32.83	34.99	34	35	33.8	34.52	33.35	33.53	0.95456	0.203303	2.33304	0.52611	0.460624	0.016743	0.950674	0	2.07442	0.836096	2.84919	2.55304
F20	mmu-miR-295-3p	34.97	35	33.43	34.94	33.58	35	33.79	35	35	27.28	33.16	33.43	0.045033	0	2.71586	0.105078	1.21304	0	2.09925	0	0	10.7503	2.10991	2.72047
F21	mmu-miR-298-5p	30.45	30.7	29.57	30.82	28.81	31.37	30.24	31.54	30.12	30.63	29.51	29.85	1.14959	0.324015	3.01447	0.722751	0.832215	0.220884	1.78967	1.10531	2.05237	1.54488	2.92582	2.13597
F22	mmu-miR-29a-3p	18.5	18.64	18.14	18.67	16.67	20.54	18.24	19.44	17.83	18.79	17.56	17.84	1.28159	0.188431	2.26711	0.918559	1.26011	0.699815	1.15627	2.22237	3.04058	1.45608	2.21321	1.31855
F23	mmu-miR-29b-3p	22.23	22.39	22.13	22.73	20.78	24.92	21.48	22.62	21.99	22.05	20.91	21.37	1.41013	0.152208	2.35042	0.920559	1.33621	0.766402	1.42621	3.00661	3.0122	1.72221	1.63569	1.94104
F24	mmu-miR-29c-3p	18.38	18.55	18.12	18.6	16.44	20.7	18.02	19.48	17.85	18.75	17.31	17.84	1.37434	0.23869	2.35368	1.01053	1.38792	0.804801	0.930515	2.34005	3.11676	1.5355	2.12193	1.4706
G01	mmu-miR-301a-3p	25.59	25.76	24.4	25.15	23.33	28.52	23.81	26.17	24.89	24.94	23.84	23.85	2.23682	0.15232	2.67789	0.882614	1.48125	1.19457	2.03909	3.45457	3.35964	2.81627	1.38997	2.45267
G02	mmu-miR-302a-5p	35	35	34.54	35	34.84	35	34.93	35	34.58	35	34.2	34.32	0	0	0.796743	0	0.156051	0	0.121244	0	0.728616	0	0.973619	1.17606
G03	mmu-miR-302d-3p	33.16	33.26	33.55	33.82	31.8	35	32.64	33.23	34.15	32.48	31.6	32.56	1.47747	0.23385	2.00604	0.882783	0.564946	0	2.04985	1.45936	1.47975	0.63134	1.17066	3.17623
G04	mmu-miR-30a-5p	18.14	18.23	17.83	18.32	17.06	19.94	17.84	18.7	17.9	18.46	17.52	17.7	1.33942	0.055807	1.83342	0.630446	1.05707	0.534689	0.531603	2.62908	2.57071	0.879636	1.1932	1.34412
G05	mmu-miR-30b-5p	19.52	19.69	19.06	19.55	17.87	20.97	19.55	20.27	18.85	20.31	18.65	19.05	0.967583	0.218435	1.96657	0.795758	1.12013	0.495156	0.635264	2.25375	2.94778	0.540376	1.40335	1.22807
G06	mmu-miR-30b-3p	27.58	27.74	27.38	28.17	26.7	28.57	27.74	28.56	26.75	28.27	27.62	27.48	0.487711	0.10944	2.05894	0.66548	0.894674	0.228336	1.19931	0.634559	2.2667	0.958072	2.20881	0.982715
G07	mmu-miR-30c-5p	18.74	18.87	18.68	19.24	17.55	19.91	18.76	19.22	18.18	19.44	18.21	18.28	0.904031	0.123869	1.98613	0.746979	0.953781	0.294049	0.461927	1.77191	2.39497	0.354791	1.04386	1.07217
G08	mmu-miR-30d-5p	19.17	19.28	18.93	19.33	18.04	20.52	19.04	19.75	18.79	19.84	18.76	18.82	1.03356	0.074498	1.67871	0.672123	1.07296	0.382149	0.159954	2.24003	2.42053	0.707705	1.24451	1.00437
G09	mmu-miR-30e-5p	18.54	18.65	18.27	18.8	17.34	20.46	18.09	19.24	18.34	18.79	17.93	18.1	1.43541	0.100391	1.96434	0.702184	1.10944	0.561171	0.756546	2.7069	2.78586	1.18729	1.18179	1.57697
G10	mmu-miR-31-5p	21.47	21.68	20.77	21.2	19.23	23.29	21.49	21.97	20.97	22.13	20.6	20.87	1.45615	0.334043	2.40024	1.01579	1.60362	0.772568	0.109768	2.71445	3.59441	0.546815	1.72502	1.75319
G11	mmu-miR-31-3p	27.72	27.86	27.07	27.57	25.3	30.55	27.69	28.16	27.13	28.28	26.67	26.72	1.10536	0.080673	2.6588	1.17763	1.81383	1.06559	0.676281	2.95341	3.82594	0.891129	1.46598	2.19302
G12	mmu-miR-32-5p	28.56	28.7	27.72	28.57	26.22	32.02	27.09	28.89	28.21	28.24	26.79	27.42	1.50334	0.082263	2.97896	1.07934	1.58519	1.21416	1.32047	2.54688	3.47006	2.3291	1.23029	2.57509
G13	mmu-miR-320-3p	23.81	23.99	23.67	24.29	22.55	24.6	24.37	24.69	22.96	24.83	23.61	23.62	0.781618	0.23397	2.0983	0.759355	0.851487	0.293259	0.979153	0.525791	2.17606	0.129348	2.49946	0.954939
G14	mmu-miR-322-5p	21.04	21.13	20.72	21.18	19.85	22.92	20.68	21.3	20.53	21.34	20.72	20.6	1.03904	0.065668	1.72416	0.683377	1.0678	0.561654	0.527261	2.36136	2.53783	0.85811	0.825629	0.956501
G15	mmu-miR-324-5p	24.55	24.75	24.44	24.99	23.07	25.99	24.52	25.59	24.15	25.47	24.16	24.44	1.10653	0.259324	2.1808	0.920037	1.26109	0.374446	0.742135	1.53729	2.65618	1.21922	2.59071	0.982874
G16	mmu-miR-326-3p	27.72	28	27.06	27.89	25.55	29.07	27.6	28.65	27.08	28.12	26.35	26.65	1.73816	0.449015	2.9328	1.07388	1.56811	0.45199	0.691711	2.67729	3.18839	1.03743	2.19676	1.93263
G17	mmu-miR-328-3p	26.24	26.56	25.6	26.32	23.7	27.64	26.05	26.9	25.61	27.01	24.85	25.52	2.02296	0.612801	3.0514	1.23048	1.76058	0.568407	0.459009	1.58672	3.8464	1.01809	2.59707	1.95258
G18	mmu-miR-33-5p	28.82	29.01	27.64	28.35	25.53	30.78	27.1	29.92	28.34	28.17	26.88	27.26	2.13104	0.169388	3.44025	1.3908	2.1454	0.917659	2.49684	3.20393	4.12542	3.00868	1.9447	3.10341
G19	mmu-miR-330-5p	27.43	27.64	27.41	27.97	25.92	29.17	27.32	28.8	26.94	28.28	26.71	27.29	1.03251	0.26003	2.30197	1.00426	1.37272	0.422098	0.526373	1.69471	2.86981	1.23155	1.94942	1.04542
G20	mmu-miR-335-5p	26.34	26.33	26.05	27.05	26.48	29	26.51	27.2	26.49	27.47	26.39	26.23	1.51086	0.42914	1.74251	0.335192	0.641162	0.534843	0.468867	2.38366	1.41144	0.538876	1.42169	0.756022
G21	mmu-miR-338-3p	26.44	26.51	25.84	26.77	25.37	28.27	26.08	27.02	25.64	26.93	26.09	25.66	1.20834	0.199464	2.21948	0.605377	0.942571	0.377945	1.46107	1.95856	2.30219	1.65956	2.1587	1.14102
G22	mmu-miR-339-5p	25.43	25.64	24.92	25.47	23.54	26.48	25.39	26.05	24.57	25.99	24.32	24.48	1.13312	0.294633	2.26783	0.95397	1.38745	0.388203	0.397588	1.99117	2.7179	0.883045	1.65427	1.36786
G23	mmu-miR-342-3p	26.57	26.81	25.32	26.23	24.33	26.41	25.13	26.32	24.13	25.72	24.86	24.18	1.10063	0.349559	2.55463	0.740956	0.794317	0.315313	2.19704	0.993658	2.12306	2.1305	3.26783	1.66403
G24	mmu-miR-345-5p	25.89	26.08	25.5	26.25	23.96	27.42	25.68	26.58	25.53	26.04	24.96	25.03	1.44118	0.207241	2.87375	1.07778	1.62439	0.469843	1.32984	2.70137	3.43209	1.43859	1.15827	2.17357
H01	mmu-miR-346-5p	30.14	30.36	29.64	30.69	29.13	31.34	30.01	30.71	29.67	30.75	29.47	29.72	0.872053	0.240032	2.44278	0.602424	0.627053	0.138123	1.23237	0.530586	1.06226	1.47312	3.15663	1.59361
H02	mmu-miR-34a-5p	23.46	23.72	23.25	23.96	21.72	25.35	23.17	24.29	22.79	23.73	21.98	22.61	1.60407	0.456336	2.62765	1.00192	1.35438	0.511131	0.919827	1.92512	3.10758	1.29749	2.7397	1.47333
H03	mmu-miR-34c-5p	21.31	21.67	20.69	21.46	18.82	23.52	20	22.36	20.81	20.81	18.99	20.87	2.15014	0.788963	3.24653	1.20429	1.79714	0.817818	0.439014	3.29592	4.21476	1.5086	2.39485	2.0191
H04	mmu-miR-34c-3p	24.03	24.24	23.57	24.18	22.83	24.46	24.03	24.91	22.92	24.95	22.82	23.91	1.25582	0.29023	1.75352	0.627156	0.826241	0.237949	1.46582	0.921115	1.85764	1.04609	1.92086	0.580019
H05	mmu-miR-375-3p	22.57	22.73	22.97	23.45	21.71	23.76	22.86	23.48	22.44	23.51	21.68	22.68	0.623308	0.169142	1.92001	0.821768	1.02736	0.325255	0.931794	1.35652	2.50006	0.654184	1.74016	1.06533
H06	mmu-miR-376b-3p	29.57	29.69	29.61	30.25	28.52	31.58	29.87	30.38	28.74	30.16	28.64	28.33	1.18191	0.110243	2.114	0.806	0.922073	0.342001	0.870381	1.46153	2.58839	0.981443	0.891012	0.877383
H07	mmu-miR-376c-3p	27.32	27.36	27.68	28.36	27.2	30.37	27.6	28.72	27.1	28.08	26.93	26.68	1.63613	0.334989	1.67205	0.557882	0.657182	0.55426	0.42257	2.50019	2.15923	0.531047	0.220308	0.721432
H08	mmu-miR-378a-3p	23.67	23.84	23.53	23.97	22.29	24.7	23.72	24.15	22.89	24.09	22.5	22.74	0.649561	0.178859	1.84892	0.826459	1.09169	0.30278	0.394885	1.01476	2.08702	0.66723	1.48702	1.42781
H09	mmu-miR-378a-5p	28.52	28.8	27.97	28.58	26.26	29.56	28.15	29.25	27.76	29.05	27.18	27.43	1.63418	0.44947	2.69002	1.14756	1.68379	0.455505	0.45326	1.89723	3.22367	1.17625	2.16324	1.77138
H10	mmu-miR-381-3p	31.02	31.2	30.77	31.89	30	32.86	30.82	32.77	30.75	31.64	30.34	30.55	1.10843	0.134287	2.77102	0.722	0.77742	0.198554	0.667963	2.08065	2.56094	0.987855	2.55962	1.43565
H11	mmu-miR-383-5p	29.67	29.93	29.29	30.38	28.42	30.81	29.88	30.63	29.75	30.39	28.98	29.43	1.26192	0.354024	2.79576	0.751993	0.837422	0.262382	1.22421	1.07329	2.12007	1.15517	2.82732	1.31902
H12	mmu-miR-409-3p	30.28	30.38	29.94	30.66	29.41	31.6	30.1	31.08	29.35	30.86	29.55	29.19	1.00806	0.179036	1.78027	0.619793	0.790084	0.151434	0.480942	1.46672	1.99357	0.423917	0.665867	0.501203
H13	mmu-miR-423-5p	25.83	26.07	25.42	26.24	24.08	26.49	25.92	26.71	24.54	26.24	24.78	25.05	1.17518	0.376046	2.63811	0.900993	1.04647	0.370736	1.45552	0.881323	2.42679	0.797119	2.88199	1.60959
H14	mmu-miR-425-5p	24.72	24.92	24.09	24.77	22.93	26.24	24.07	25.42	24.11	24.76	23.14	23.72	1.54848	0.261311	2.54237	0.898257	1.45054	0.482256	1.10513	2.62679	3.11459	1.71231	1.77198	1.8716
H15	mmu-miR-429-3p	21.84	22.01	21.86	22.26	20.48	23.49	21.77	23.34	21.53	22.73	20.91	21.45	0.821401	0.227729	1.87044	0.855255	1.07	0.427084	0.411743	1.36238	2.28447	1.15557	1.64504	1.13562
H16	mmu-miR-431-5p	30.83	30.95	30.6	31.42	29.58	32.14	30.44	31.38	28.72	31.2	29.58	30.17	0.58663	0.147015	2.37597	0.841465	1.10201	0.262316	0.58295	0.900789	2.32212	0.750073	1.72033	1.1645
H17	mmu-miR-433-3p	29.14	29.35	28.84	29.7	28.27	29.88	28.3	30.3	29.15	29.75	27.77	28.91	1.41928	0.222432	2.08821	0.630982	0.788501	0.28669	0.215105	0.838016	1.6718	1.53295	1.86116	1.01879
H18	mmu-miR-451a	22.27	22.69	20.04	20.79	18.52	22.38	21.5	21.52	17.41	21.57	20.62	21.04	2.73418	0.982464	2.66168	0.918125	1.02802	0.578358	1.51797	2.56078	1.32512	0.873864	3.11742	3.26012
H19	mmu-miR-467e-5p	27.82	27.93	27.96	29.06	27.16	30.3	26.22	29.13	26.76	27.19	26.98	26.45	0.794532	0.108248	2.88363	0.669827	0.599187	0.274061	2.79401	1.56807	2.04538	3.34169	2.78952	2.46704
H20	mmu-miR-484	24.02	24.28	23.15	23.83	21.77	25.59	23.32	24.67	23.09	24.5	22.83	22.98	1.71323	0.447639	2.62552	0.974984	1.48155	0.613959	0.493634	1.97887	3.10619	1.39143	2.59125	1.44893
H21	mmu-miR-485-5p	32.63	32.77	32.87	33.74	31.77	32.95	32.41	33.3	31.81	33.27	31.16	31.89	0.244643	0.116285	2.55131	0.867374	0.990797	0.748116	0.984902	1.17722	2.46172	1.43872	1.93152	1.72486
H22	mmu-miR-493-3p	29.62	29.9	28.73	29.84	27.84	30.62	29.73	30.05	29.57	29.96	28.64	29.24	1.28764	0.414	2.86824	0.74448	0.798621	0.215432	1.66654	1.5784	1.77256	1.05314	2.75907	1.41527
H23	mmu-miR-495-3p	30.17	30.32	30.06	30.72	29.31	32.23	29.96	31.14	29.55	30.93	29.54	29.24	1.29957	0.089992	1.96381	0.655095	0.637256	0.343941	0.349056	1.55425	1.99636	0.841509	0.579521	0.80088
H24	mmu-miR-497a-5p	22.5	22.38	23.93	24.75	22.86	25.83	24.43	25.3	23.5	24.99	23.69	23.53	3.84367	0.721492	2.52167	0.835576	1.23229	0.353258	1.3344	2.34982	2.71022	1.12662	1.93418	1.50023
I01	mmu-miR-499-5p	31.98	32.21	31.99	32.54	31.13	34.78	31.94	32.72	32.25	32.6	30.26	31.97	1.13376	0.245645	2.00436	0.825805	1.36522	0.305202	0.685088	1.96947	3.45359	0.922424	2.36726	2.72874
I02	mmu-miR-503-5p	26.73	26.95	26.08	26.73	24.72	28.54	25.98	27.31	25.92	27.06	26.03	26.05	1.62113	0.287474	2.46537	0.970692	1.43331	0.59714	0.805478	2.98458	3.35892	1.46113	1.41158	1.23952
I03	mmu-miR-503-3p	27.32	27.48	26.98	27.64	26.2	28.61	27.32	28.04	26.96	28.22	26.91	27.09	0.997915	0.099943	1.90668	0.702466	0.991692	0.235197	0.153052	1.56826	2.34492	0.532503	1.35527	1.12841
I04	mmu-miR-541-5p	28.96	29.06	29.29	29.94	28.55	30.06	29.64	25.46	28.35	29.94	29.18	28.52	0.36397	0.146088	1.84235	0.671063	0.785239	0.325212	0.727093	7.64019	1.93003	0.496663	1.54619	1.07334
I05	mmu-miR-574-3p	26.35	26.57	26.14	26.82	25.47	27.16	26.59	27.12	25.41	27.38	25.42	25.79	0.922028	0.282999	1.8308	0.635534	0.84284	0.228554	1.02105	1.13862	2.12651	0.756279	1.4081	0.485
I06	mmu-miR-598-3p	28.58	28.82	28.29	29.17	27.44	30.4	28.46	29.76	27.89	29.56	28.04	28.1	1.14236	0.34481	2.55563	0.809855	1.29229	0.327062	0.632671	1.63185	2.64822	1.0764	3.08519	1.01219
I07	mmu-miR-652-3p	21.26	21.45	20.94	21.45	19.29	22.09	21.75	21.92	20.66	22.45	20.7	20.96	0.940367	0.27688	2.30192	0.980008	1.1956	0.396967	1.05765	0.596038	2.87287	0.219931	2.44062	0.958501
I08	mmu-miR-744-5p	23.35	23.46	23.27	23.77	22.7	24.26	23.75	24.09	23.11	24.58	23.8	23.42	0.490749	0.067753	1.46813	0.565021	0.841892	0.164362	0.558189	0.77192	1.87536	0.496709	2.27426	0.594396
I09	mmu-miR-7a-5p	23.4	23.5	23.44	23.99	22.68	25.31	23.13	23.82	22.95	23.5	22.95	22.48	0.758081	0.079361	1.67958	0.639617	0.881462	0.356473	1.46134	1.3326	2.28744	1.46436	1.53788	1.39746
I10	mmu-miR-872-5p	22.63	22.72	22.88	23.2	22.13	25.16	22.37	23.33	22.77	23	22.13	22.63	1.08944	0.101744	1.38301	0.636755	1.04031	0.613513	0.546001	2.47125	2.23382	0.865855	0.767146	1.10306
I11	mmu-miR-880-3p	34.62	35	34.14	35	34.62	35	34.25	34.02	34.53	33.86	33.65	33.51	0.650096	0	1.49649	0	0.400591	0	1.15049	1.69741	0.818683	0.867875	1.17225	2.57845
I12	mmu-miR-9-5p	30.97	31.08	31.11	31.94	30.1	32.74	30.03	30.57	29.92	30.19	29.87	29.18	1.2658	0.161967	2.39303	0.819675	0.968432	0.243637	2.5088	0.998718	1.99638	2.26653	1.83636	1.41402
I13	mmu-miR-92a-3p	22.47	22.73	22.02	22.76	20.57	23.33	22	23.42	21.56	22.69	21.38	21.49	1.41417	0.478768	2.65166	0.968852	1.34241	0.382165	1.30259	1.12407	2.86649	1.57948	2.66989	1.8056
I14	mmu-miR-93-5p	22.83	22.97	22.24	23.05	21.26	24.34	21.8	23.47	21.52	22.26	21.68	21.32	0.977472	0.112057	2.42072	0.77452	1.14566	0.404083	2.27836	2.08042	2.29737	2.44565	2.32414	1.74128
I15	mmu-miR-96-5p	26.36	26.55	25.61	26.17	23.62	28.12	26.01	27.13	25.96	26.9	25.39	25.53	1.38982	0.233018	2.73001	1.22763	1.67398	0.735924	1.11588	2.94719	3.63045	1.63825	1.3851	2.29711
I16	mmu-miR-98-5p	23.1	23.23	22.91	23.37	22.14	24.7	23	23.79	22.65	23.52	22.65	22.73	0.562768	0.090002	1.53198	0.632623	0.907419	0.362844	1.03275	1.2185	2.36428	1.00954	1.76277	0.737412
I17	mmu-miR-99a-5p	21.07	21.22	20.85	21.36	19.66	22.94	21.39	22.37	20.78	22.15	20.12	20.55	1.55912	0.178733	2.08735	0.832369	1.2569	0.541182	0.611835	2.79136	3.0912	0.936165	1.10748	1.53862
I18	mmu-miR-127-3p	26.45	26.57	27.17	27.95	25.77	28	26.68	27.74	26.1	27.48	25.88	25.9	1.05303	0.080561	2.69894	0.905426	0.912214	0.427507	0.286713	1.69369	2.19401	0.616552	1.16078	0.789456
I19	mmu-miR-296-3p	29.62	29.92	28.96	30.04	27.9	30.27	29.41	29.88	28.68	29.73	28.72	28.92	1.68993	0.469913	2.98343	0.805663	0.806382	0.339047	1.5186	1.26436	1.6355	1.30466	3.42043	1.47776
I20	mmu-miR-30c-1-3p	32.82	33.09	31.89	33.04	30.61	34.1	33.05	33.88	32.12	32.94	31.31	32.03	1.15799	0.330428	3.33149	1.04432	1.53135	0.371391	3.17366	0.358577	3.33494	2.74078	3.36837	3.05348
I21	mmu-miR-34b-3p	23.83	24.09	23.31	23.94	22.12	24.13	23.76	24.95	22.56	24.74	22.25	23.7	1.53142	0.448128	2.15565	0.805754	0.974046	0.339938	1.43302	0.835431	2.1813	1.18285	2.50426	0.406929
I22	mmu-miR-367-3p	35	35	34.66	35	35	35	34.96	35	34.68	28.33	34.24	34.59	0	0	0.589475	0	0	0	0.066395	0	0.559452	11.547	1.32471	0.702058
I23	mmu-miR-677-3p	24.46	24.63	23.94	24.81	23.03	25.04	23.99	25.04	23.69	24.46	23.58	23.04	0.809117	0.175645	2.42823	0.748252	1.04088	0.307067	1.63046	1.64231	2.36699	1.78829	2.07097	1.96613
I24	mmu-miR-709	22.69	22.87	22.28	23.54	21.71	23.47	22.98	23.08	21.85	23.29	21.41	22.61	1.38978	0.234521	2.91918	0.546942	0.670955	0.321438	0.998663	1.55211	1.35113	0.382159	3.67498	1.49955
J01	mmu-miR-714	24.85	25.24	24.37	25.88	23.06	25.81	25.27	25.96	24.38	25.45	23.17	24.91	2.3376	0.854453	3.94074	0.931937	1.14127	0.464567	1.22435	0.879497	2.08842	0.107562	4.14269	2.12327
J02	mmu-miR-762	29.54	29.79	29.26	30.45	28.43	30.71	30.05	30.94	29.11	30.36	28.68	29.38	1.17567	0.368257	3.11006	0.695574	0.618193	0.288068	1.35073	1.35893	1.59906	0.393688	3.15776	1.24374
J03	mmu-miR-1b-5p	31.87	31.98	31.86	32.47	31.59	33.52	31.52	31.81	31.45	32.37	31.17	31.46	1.06451	0.182787	1.44761	0.563729	0.846073	1.32002	0.419183	1.97921	2.26738	0.373527	0.341066	0.881392
J04	mmu-miR-212-3p	29.65	29.77	29.26	30.05	28.62	30.87	28.93	30.14	28.93	29.79	28.94	28.37	0.782753	0.115427	2.06544	0.686893	0.986823	0.181539	1.15803	1.54659	2.20277	1.57344	1.57337	1.42867
J05	mmu-miR-219a-1-3p	32.56	32.92	31.92	32.57	30.91	33.78	31.97	32.8	31.71	32.78	31.07	31.79	2.13939	0.45599	2.21755	0.88429	1.37905	0.316811	0.829772	0.941532	1.80247	1.13054	2.41478	1.46666
J06	mmu-miR-219a-5p	29.23	29.43	27.52	28.23	26.71	34.58	27.19	29.13	28.56	28.48	27.24	27.13	2.06734	0.188166	2.88952	0.850414	1.67476	0.447734	2.19103	4.73582	3.80553	2.95743	1.76762	3.31289
J07	mmu-miR-290a-3p	35	35	34.22	35	34.31	35	34.63	35	34.6	34.8	34.38	34.53	0	0	1.35966	0	0.597991	0	0.639704	0	0.681038	0.346191	0.717308	0.793613
J08	mmu-miR-335-3p	28.04	28.1	28.04	29.01	28.11	29.52	28.5	28.79	27.97	29.35	27.92	28.29	0.701231	0.249395	1.85161	0.436341	0.695222	0.102666	0.257016	1.30009	1.52956	0.116832	1.52221	0.699922
J09	mmu-miR-338-5p	28.76	28.9	28.36	29.34	28.01	29.8	28.7	29.46	28.48	29.12	28.07	28.34	0.478557	0.083929	2.13579	0.54989	0.692873	0.159901	1.12456	1.08177	1.65822	0.978486	2.31851	1.24356
J10	mmu-miR-377-3p	32.09	32.23	31.72	32.56	30.71	33.92	32.35	33.35	31.9	32.73	30.98	31.02	1.15406	0.114541	2.4133	0.845921	1.07782	0.336915	2.31156	1.17014	2.77345	1.6739	1.84702	2.18258
J11	mmu-miR-486b-5p	28.22	28.51	27.03	27.92	26.26	28.06	27.81	27.94	24.68	28.24	27.6	26.64	1.46765	0.490479	2.41394	0.645434	0.601763	0.299208	1.42667	1.67884	0.538548	0.829494	2.42145	2.10296
J12	mmu-miR-1187	24.37	24.72	23.74	24.7	22.72	25.35	25.48	25.2	23.04	25.55	23.62	24.51	2.41984	0.704821	2.68947	0.734009	0.762297	0.244313	1.75255	0.259706	2.00978	0.655166	4.59938	1.62346
J13	mmu-miR-1191a	28.45	28.64	27.79	28.52	26.94	29.69	28.07	29.14	27.69	28.85	27.27	27.74	1.02603	0.18319	2.13529	0.752593	1.08126	0.292365	0.919502	1.44092	2.38435	1.31484	1.85756	1.27979
J14	mmu-miR-1192	33.72	34.12	33.02	34.52	31.85	34.74	33.93	34.36	33.66	34.53	31.96	34.34	1.4066	0.450374	3.02752	0.829652	1.22961	0.4421	1.24566	1.10101	2.30249	0.533548	2.52786	1.1253
J15	mmu-miR-1195	27.69	27.98	26.66	27.66	25.62	28.2	27.95	28.1	26.84	28.16	25.91	26.98	1.5254	0.48272	2.81429	0.758523	0.735032	0.248732	1.00161	1.18294	1.40712	0.516086	3.24493	1.85187
J16	mmu-miR-1196-5p	27.8	28.11	26.82	27.91	25.9	29.16	27.67	28.35	27.1	28.17	27.06	27.03	1.54743	0.545402	2.83468	0.79769	1.09526	0.342101	1.27899	1.60982	2.14535	0.942383	2.09332	1.31928
J17	mmu-miR-1224-5p	27.81	28.08	27.57	28.61	26.63	28.84	27.64	28.7	27.21	27.96	27.1	27.94	1.50162	0.434557	2.80427	0.737188	0.739823	0.306184	1.82757	0.71034	2.15927	1.33605	4.07017	1.37154
J18	mmu-miR-1249-3p	28.39	28.71	28.3	29.18	26.66	30.01	28.28	29.86	27.98	29.45	27.88	27.48	2.00509	0.568302	3.05096	1.12113	1.53066	0.427118	0.761664	1.19009	3.03114	1.5433	2.26388	1.53485
J19	mmu-miR-1298-5p	28.94	29.25	27.4	28.31	25.81	28.11	27.53	28.24	25.48	27.81	26.66	26.69	1.88194	0.521507	3.24007	0.957262	0.808684	0.52159	2.79735	1.73188	1.82329	2.23336	3.66458	2.66333
J20	mmu-miR-135a-1-3p	29.01	29.28	28.48	29.48	27.08	30.06	29.43	29.63	28.39	29.92	28.31	28.78	1.25038	0.39878	3.37156	0.875785	0.642348	0.301133	1.29121	1.41	1.71395	0.409289	3.48509	1.09437
J21	mmu-miR-136-5p	28.06	28.09	28.73	29.32	27.95	31.64	27.13	29.18	28.13	28.01	27.67	27.51	1.76624	0.343251	1.80737	0.656236	0.70128	0.682113	0.957744	2.54905	1.9839	1.44798	0.343896	1.12193
J22	mmu-miR-154-5p	27.79	27.8	28.24	28.93	27.43	29.63	27.4	28.62	27.46	28.15	27.7	27.14	1.53465	0.428729	1.96793	0.698618	0.8502	0.196388	0.567509	1.71328	2.12014	0.826812	0.236961	0.668075
J23	mmu-miR-16-1-3p	28.7	28.86	27.99	28.82	26.75	29.02	28.09	29.22	27.28	28.49	28.22	27.45	0.754027	0.094621	2.61516	0.859015	0.909499	0.364459	2.46501	1.21122	1.72074	2.46111	2.91987	2.23856
J24	mmu-miR-188-3p	27.5	27.88	27.33	28.28	25.39	30.88	27.28	28.24	28.41	27.57	25	27.55	3.16475	0.801465	3.87755	1.35575	2.17686	0.966105	0.480329	3.23813	4.74443	1.41542	1.80191	3.07224
K01	mmu-miR-188-5p	26.8	26.95	26.4	27.02	25.24	28.87	26.68	27.48	26.33	27.58	26.72	26.41	1.0494	0.103314	2.17502	0.869004	1.25477	0.574955	0.905827	1.33525	2.82516	1.3673	2.90542	1.0157
K02	mmu-miR-1895	28.02	28.26	27.8	28.79	27.09	29.04	28.35	28.52	27.52	28.59	27.22	27.93	1.08971	0.326114	2.51898	0.646492	0.647605	0.268172	1.12494	1.29042	1.45764	0.588229	2.79698	1.38351
K03	mmu-miR-1900	32.58	32.93	32.18	33.15	31.01	34.54	32.36	33.35	32.43	32.98	31.7	32.09	1.82279	0.601101	2.80938	0.895855	0.998472	0.357218	0.797776	1.61803	2.92772	0.922765	2.57761	1.45256
K04	mmu-miR-1901	32.28	32.67	31.84	32.97	30.14	33.46	32.21	33.07	31.52	32.54	30.84	32.04	2.19157	0.723838	3.42419	1.11969	1.05587	0.430021	1.6466	1.27945	2.14213	0.963673	3.70911	2.4251
K05	mmu-miR-1902	32.24	32.34	32.81	34.14	31.89	34.86	33.32	32.89	33.2	34.19	31.93	31.43	1.3803	0.204278	3.17042	0.870322	1.09621	0.156467	0.576782	2.55495	1.90354	0.862866	2.73646	3.17482
K06	mmu-miR-1904	33.72	34	33.02	34.48	32.01	34.66	33.82	34.4	33.21	34.22	32.79	33.61	1.30041	0.359313	2.50004	0.908894	0.973256	0.306514	1.01228	0.60701	1.42258	0.794491	2.47933	1.56945
K07	mmu-miR-1931	29.46	29.78	28.75	30.01	27.32	30.79	29.34	30.43	29.07	29.71	27.75	29.13	1.6483	0.572869	3.62769	0.973061	0.996139	0.34115	2.20835	1.27774	2.286	1.26537	3.33271	1.40203
K08	mmu-miR-1934-5p	28.74	28.9	29.22	29.65	28.58	29.37	27.84	29.41	29.32	29.23	28.05	29.04	1.17154	0.1145	1.36461	0.6493	0.974257	0.467	0.55224	0.937449	0.801101	1.15295	0.813732	0.738269
K09	mmu-miR-1936	33.01	33.46	32.29	33.27	30.63	33.4	31.88	32.71	33.09	32.42	31.29	32.43	1.93467	0.594325	3.19093	1.10231	1.18234	0.499039	2.26515	1.72361	2.48077	0.934538	2.40757	1.94176
K10	mmu-miR-1940	27.18	27.38	26.58	27.75	26.17	27.87	27.96	27.85	26.58	27.97	26.63	26.97	0.963334	0.213916	2.62431	0.527596	0.576876	0.269747	1.36498	0.85626	1.34893	0.401541	2.86523	0.931926
K11	mmu-miR-1945	34.32	35	33.89	34.91	32.91	35	34.18	34.39	33.86	33.93	33.41	33.29	1.17318	0	1.93008	0.164256	1.84064	0	0.889357	1.05944	1.98262	0.990467	1.55785	1.48461
K12	mmu-miR-1953	32.46	32.7	32.32	33.5	30.94	34.32	31.55	32.81	32.4	32.77	31.61	31.89	1.25494	0.260526	3.12303	1.02708	1.04499	0.348967	1.43344	1.05794	2.09692	2.10816	2.62773	2.08268
K13	mmu-miR-1957a	24.03	24.35	24.12	25.12	22.51	25.81	24.34	25.28	24.5	24.97	23.74	24.71	1.79278	0.641819	3.20735	1.05774	1.35347	0.416004	1.68897	1.21837	2.79101	1.02235	4.44746	1.35359
K14	mmu-miR-1963	31.71	31.95	31.76	32.6	30.43	33.05	31.77	32.65	31.55	32.4	31.32	31.27	0.938456	0.256997	2.67219	0.990525	1.29916	0.371519	0.824568	1.35835	2.08608	0.783092	1.98904	1.19079
K15	mmu-miR-1965	32.03	32.47	31.04	32.03	30.09	32.6	31.89	32.86	30.83	32.46	30.42	31.28	2.48439	0.905463	2.69859	0.779387	0.801194	0.244356	1.8796	0.888072	2.20061	0.921777	3.13924	1.3985
K16	mmu-miR-1968-3p	31.67	31.88	31.21	32.12	30.48	32.08	31.71	32.26	30.57	31.77	30.92	31.67	1.029	0.177802	2.31411	0.735101	0.960299	0.413401	1.25052	1.77545	1.89526	0.947452	2.42867	2.80702
K17	mmu-miR-1971	28.14	28.39	27.63	28.71	26.67	29.11	28.69	28.8	27.57	29.04	27.68	27.85	1.13479	0.355883	2.97478	0.727984	0.645049	0.255633	1.58992	1.15283	1.64584	0.732733	3.61043	0.941476
K18	mmu-miR-1983	32.09	32.33	31.19	32.7	30.49	33.8	30.22	32.9	31.36	31.52	30.05	30.03	1.03171	0.284429	3.47108	0.804738	1.23702	0.255976	2.40434	1.86596	2.6116	3.40101	2.60865	2.98229
K19	mmu-miR-19b-1-5p	29.62	29.78	29.14	29.75	27.79	31.61	28.69	30.31	29.43	29.66	28.73	28.27	1.45655	0.09439	2.50423	1.01578	1.60098	0.591609	2.06848	2.41578	3.66967	2.60923	1.72073	1.97649
K20	mmu-miR-1a-1-5p	31.93	31.97	32.9	33.49	32.09	33.94	31.91	32.87	31.34	32.66	31.28	31.73	1.60555	0.384519	1.77871	0.735962	0.905378	0.253898	0.791335	1.73679	1.89555	1.09161	0.795002	1.01364
K21	mmu-miR-1a-2-5p	34.59	34.7	33.47	34.72	33.12	35	33.8	34.61	33.98	27.09	33.29	33.71	0.53149	0.10314	2.64253	0.479922	1.17778	0	0.850711	0.682428	1.76438	10.4762	1.81251	1.94033
K22	mmu-miR-202-3p	32.87	33.15	32.53	33.68	31.38	33.95	33.22	33.66	33.08	33.14	31.94	32.17	1.32236	0.39702	3.00969	0.917539	0.996438	0.381647	1.38045	0.694769	2.11686	0.574751	2.66317	1.43958
K23	mmu-miR-208a-3p	35	35	33.27	35	30.87	35	33.3	34.51	33.73	34.26	33.31	33.48	0	0	2.99183	0	0.352947	0	1.47985	0.773844	2.20259	1.28908	2.73335	2.36293
K24	mmu-miR-208a-5p	34.61	35	33.96	34.5	34.38	34.88	34.89	34.38	33.89	28.33	33.62	34.59	0.677809	0	1.21163	0.396245	0.25973	0.190159	0.188216	1.07329	1.78944	11.547	1.81717	0.538125
L01	mmu-miR-208b-3p	26.09	26.23	25.74	26.43	24.22	29.29	25.8	26.81	26.02	26.62	25.17	25.67	1.35321	0.077883	2.87514	1.08605	1.71798	1.0112	0.955262	2.90567	3.57486	1.33875	1.6785	2.31018
L02	mmu-miR-2137	27.44	27.8	26.75	28.28	25.94	27.46	28.25	28.1	26.03	28.37	26.08	27.22	2.43242	0.717692	3.65232	0.70839	0.83758	0.684259	1.72385	1.35262	1.50874	0.231874	4.28982	2.09147
L03	mmu-miR-2183	31.46	31.83	30.27	31.56	29.24	32.2	31.19	31.95	30.61	31.97	30.41	30.97	1.88041	0.673342	3.289	0.853234	1.00693	0.275059	1.15366	0.961222	2.00385	0.900943	3.50631	1.506
L04	mmu-miR-24-2-5p	26.08	26.27	25.53	26.22	24.06	28.19	25.46	26.91	25.45	26.32	24.94	25.27	1.63012	0.214483	2.62152	1.02141	1.48487	0.671147	1.29503	2.67377	3.30256	1.78723	2.00987	1.98091
L05	mmu-miR-291b-3p	34.44	33.88	34.4	35	33.63	35	34.1	35	34.75	33.88	33.83	33.96	0.961866	0.613774	1.04096	0	1.29278	0	1.22349	0	0.427817	0.97979	2.02403	1.79556
L06	mmu-miR-293-5p	35	35	34.25	34.97	34.8	35	34.3	34.96	34.7	34.47	34.32	34.31	0	0	1.30077	0.060622	0.265104	0	1.20666	0.065818	0.51211	0.921653	0.743731	1.19685
L07	mmu-miR-294-3p	33.4	33.71	33.02	34.55	32.39	35	32.14	33.82	33.64	33.45	31.94	33.16	1.52036	0.396041	3.37165	0.775093	1.15849	0	1.41441	0.556751	2.34982	1.85314	3.25392	3.1939
L08	mmu-miR-302a-3p	34.38	35	33.61	34.89	32.86	35	33.95	34.37	33.83	34.11	33.4	33.45	1.07445	0	2.40178	0.189227	1.12378	0	1.8123	0.618135	1.29956	1.53638	1.58696	1.6073
L09	mmu-miR-302b-3p	34.47	35	34.58	34.47	34.45	34.85	34.34	35	35	34.74	34.06	34.69	0.920874	0	0.722265	0.572886	0.569433	0.266609	0.645316	0	0	0.452845	0.839016	0.543864
L10	mmu-miR-3099-3p	32.01	32.28	31.76	32.69	30.64	33.05	31.47	32.82	31.44	32.16	31.27	31.54	1.3595	0.368505	2.7931	0.834945	0.79004	0.320686	1.15353	2.06581	1.63593	1.16578	2.26112	1.30015
L11	mmu-miR-30c-2-3p	26.65	26.73	26.5	27.1	25.48	27.49	27.33	27.45	25.55	27.94	27.22	26.47	0.080666	0.185336	1.96506	0.761825	0.943685	0.276708	0.452644	0.492115	1.89503	0.653011	2.29324	0.294704
L12	mmu-miR-331-3p	26.53	26.77	25.95	26.72	24.53	28.45	26.26	27.44	26.17	27.02	25.16	25.75	1.63797	0.360762	2.84008	1.03421	1.59058	0.591146	0.658843	2.57777	3.59204	1.40406	1.7963	2.04221
L13	mmu-miR-341-3p	30.3	30.58	29.5	30.45	28.41	31.06	30.42	30.58	29.37	30.9	28.9	29.37	1.34685	0.426336	2.8689	0.786663	0.66952	0.246297	0.797318	1.1595	1.5901	0.41032	2.59718	2.00527
L14	mmu-miR-343	29.86	29.99	29.3	30.43	29.49	30.96	29.35	30.35	29.2	29.45	28.43	28.2	0.230808	0.109363	2.01826	0.417498	0.644531	0.107026	1.64148	1.37106	1.83737	1.46679	1.30217	2.68965
L15	mmu-miR-344d-3-5p	35	35	34.51	35	35	35	35	35	34.26	21.67	35	34.61	0	0	0.845818	0	0	0	0	0	0.645477	11.547	0	0.681851
L16	mmu-miR-350-3p	25.41	25.57	24.82	25.63	24.01	26.67	24.77	26.57	24.18	25.57	24.65	24.36	0.716171	0.127299	2.19124	0.690901	0.918438	0.269261	1.19515	1.37157	2.23904	1.58984	2.05857	1.11108
L17	mmu-miR-351-3p	26.24	26.48	25.21	26.33	24.55	26.7	26.72	27.02	25.33	27.27	25.24	25.72	1.20029	0.359781	2.71573	0.611753	0.660775	0.207966	0.972271	0.776802	1.76782	0.432007	2.56496	0.801635
L18	mmu-miR-361-5p	27.03	27.19	27.1	27.8	25.97	27.94	27.21	27.73	26.14	27.6	26.07	26.7	0.492204	0.112049	2.27146	0.800402	0.885844	0.355893	1.22952	0.748921	2.07544	0.812327	2.52333	1.01097
L19	mmu-miR-363-3p	33.39	34.09	31.43	34.4	30.25	34.54	30.49	32.97	30.13	30.05	30.05	28.69	1.90708	0.749673	6.18515	1.03158	2.6415	0.408083	6.29279	1.89722	2.97619	5.61443	4.9526	4.94671
L20	mmu-miR-363-5p	34.53	34.85	32.65	35	33.26	35	32.47	34.83	32.96	32.72	32.54	31.93	0.78776	0.129157	4.0657	0	1.84861	0	4.09219	0.300799	1.97773	3.9484	4.25484	4.35401
L21	mmu-miR-365-3p	22.73	22.9	22.57	22.99	21.74	23.75	22.76	23.68	21.86	23.76	22.74	23.03	0.90278	0.19004	1.48782	0.646722	0.901527	0.218961	0.499433	1.06999	2.27576	0.421763	1.53318	1.01344
L22	mmu-miR-374c-5p	22.23	22.32	22.04	22.47	21.47	24.14	21.67	22.38	21.89	22.19	21.52	21.43	0.902796	0.100452	1.4085	0.556319	0.886476	0.486326	0.913076	1.78901	2.22443	1.11235	1.17355	1.08285
L23	mmu-miR-376a-3p	31.64	31.75	31.92	32.53	30.87	33.93	31.64	32.83	30.89	32.5	31.37	30.5	1.51307	0.147481	2.1387	0.785206	0.793896	0.324039	1.68713	1.9455	2.74925	2.1816	1.26031	2.18199
L24	mmu-miR-379-5p	27.14	27.12	27.34	28.01	26.94	29.09	27.06	28.1	26.76	27.66	27.16	26.5	1.36347	0.49105	1.58823	0.52653	0.628668	0.179582	0.535959	1.80143	1.86298	0.605182	0.512673	0.595097
M01	mmu-miR-382-5p	28.39	28.44	28.86	29.64	28.3	30.03	28.54	29.48	28.25	29.13	28.43	27.93	1.13899	0.278958	1.96666	0.594069	0.635578	0.20474	0.356895	1.48083	1.9488	0.288277	0.958849	0.475606
M02	mmu-miR-410-3p	31.8	31.92	31.23	32.07	30.29	33.24	30.59	32	31.08	31.02	30.22	30.51	1.21999	0.14368	2.36472	0.7858	0.898924	0.267234	1.91308	1.23871	2.57671	1.92129	1.8064	2.253
M03	mmu-miR-421-3p	26.79	26.84	26.53	27.17	26.33	28.58	26.24	26.82	26.44	26.8	26.36	25.83	1.29198	0.24578	1.70572	0.506803	0.928963	0.314038	1.16386	1.91487	2.18153	1.32488	1.18063	1.257
M04	mmu-miR-423-3p	26.13	26.39	25.5	26.25	23.98	27.12	25.61	27.03	25.35	26.36	24.77	25.13	1.45254	0.430128	2.71968	1.03287	1.43179	0.404446	1.10406	1.81906	2.954	1.56544	2.70306	1.73888
M05	mmu-miR-434-3p	27.8	27.97	28.4	28.83	26.91	28.48	27.32	27.57	26.81	28.4	26.99	26.75	1.0124	0.122201	2.03094	0.949563	1.14422	0.570203	1.3711	1.37068	1.88503	0.766166	1.63235	0.659231
M06	mmu-miR-434-5p	29.39	29.42	29.42	30.02	28.91	31.52	29.52	30.07	28.58	30.05	29.1	28.25	1.39126	0.369731	1.61898	0.562575	0.573731	0.326008	0.518588	1.48286	1.80445	0.665444	0.168433	0.586605
M07	mmu-miR-448-3p	32.46	32.68	32.36	33.46	31.44	34.91	32	32.32	30.96	32.41	31.61	31.75	0.992517	0.211391	2.58365	0.807122	0.598538	0.157957	1.998	1.41775	1.58002	1.74268	2.94849	1.91432
M08	mmu-miR-448-5p	32.61	32.9	31.82	33.32	30.28	34.1	31.7	32.16	31.62	33.11	31.13	31.16	1.33484	0.4319	4.09342	1.12044	1.36862	0.40174	0.81848	2.10822	2.39448	1.71186	2.38235	1.21294
M09	mmu-miR-449a-5p	23.49	23.74	22.6	23.67	21.59	25.57	22.76	24.47	23.26	23.43	22	22.87	1.67388	0.42175	3.05417	0.845408	1.35593	0.629641	0.58067	3.25338	3.25946	1.20818	2.03595	1.70871
M10	mmu-miR-449b	27.76	28.13	26.87	28.18	25.51	30.36	27.15	29.02	27.87	27.97	26.78	27.4	2.25813	0.741638	3.75443	1.06427	1.62226	0.732889	0.502973	3.44169	4.08824	1.43393	2.35937	2.00997
M11	mmu-miR-449c-5p	28.7	29.05	27.75	29.04	26.59	30.48	27.97	29.23	28.29	28.68	26.88	27.66	2.09613	0.66318	3.7269	1.01947	1.69664	0.472866	0.707065	2.31031	3.53477	1.3759	2.69017	2.21976
M12	mmu-miR-450a-5p	23.78	24	23.25	23.8	21.98	25.83	22.98	24.32	23.12	24	22.74	23.15	1.65444	0.327827	2.19657	0.891439	1.31831	0.689513	0.612672	2.45009	3.07735	1.32797	1.21088	1.4522
M13	mmu-miR-452-3p	29.91	30.03	29.64	30.26	28.7	32.29	30.11	31.15	29.8	30.89	29.29	29.83	1.0837	0.125477	2.18576	0.841547	1.37026	0.593629	1.08323	3.29805	2.74207	1.27512	1.11146	1.34866
M14	mmu-miR-452-5p	30.69	30.87	30.73	31.26	29.99	33.51	31.39	31.65	30.58	31.63	30.41	30.41	0.812222	0.111468	1.73671	0.733947	1.1538	0.643329	0.794282	1.6135	1.79719	0.627287	1.11117	0.861005
M15	mmu-miR-455-3p	27.45	27.58	27.98	28.56	27.17	28.38	27.81	28.93	26.65	28.89	27.85	26.93	0.239232	0.085426	2.05262	0.617258	0.477206	0.416881	0.901634	1.16825	1.28139	0.189697	2.0423	0.452053
M16	mmu-miR-466d-3p	28.22	28.39	27.9	29.03	27.36	29.95	26.62	28.88	26.96	27.6	27.24	26.76	0.517624	0.115156	2.74139	0.569193	0.51984	0.138187	1.64033	1.39555	2.07313	2.1502	1.72905	2.35341
M17	mmu-miR-466h-5p	29.6	29.86	29.37	30.55	28.64	31.94	28.61	30.55	29.18	29.71	29.1	29.07	1.43011	0.350004	2.83118	0.708899	0.838777	0.31772	2.11129	1.12875	2.34636	2.66366	2.98307	2.4878
M18	mmu-miR-468-3p	32.7	32.92	32.82	33.88	31.45	35	32.55	33.21	32.67	32.5	31.38	32.01	1.5957	0.192031	2.82424	1.03879	1.16596	0	1.73184	1.55716	2.52972	1.26655	2.39251	1.84212
M19	mmu-miR-470-5p	32.69	32.99	32.04	33.18	30.91	34.19	32.31	33.41	32.55	33.1	31.74	32.26	1.38901	0.453594	3.14513	0.871849	0.894921	0.27185	1.43682	1.38836	2.58288	0.973765	2.85585	2.39747
M20	mmu-miR-483-5p	30.48	30.78	29.66	31.16	29	31.01	30.62	30.82	29.37	31.14	29.71	30.08	1.73781	0.476861	3.40585	0.701827	0.883943	0.442026	1.09365	1.06518	1.29627	0.745443	3.59997	1.43051
M21	mmu-miR-483-3p	31.58	31.95	31.08	32.05	29.99	33	31.28	31.52	30.85	31.58	30.59	30.84	1.99224	0.694555	2.75921	0.844596	0.916126	0.262055	1.18282	1.32578	2.39689	0.947286	3.725	1.86066
M22	mmu-miR-490-3p	33.65	33.98	32.52	33.7	32.25	34.83	33.13	33.54	31.99	33.83	31.78	31.87	1.48	0.454431	2.45796	0.583999	0.7313	0.142158	0.844181	1.44864	1.55955	1.07954	2.17549	0.655799
M23	mmu-miR-490-5p	30.42	30.64	30.05	30.9	29.47	31.61	31.18	31.58	29.67	31.8	30.44	30.49	0.9885	0.23995	2.33207	0.579323	0.404713	0.112995	0.569256	0.525249	1.65665	0.525673	3.03106	0.606061
M24	mmu-miR-491-5p	30.42	30.62	30.47	31.16	29.43	31.82	30.81	31.27	29.74	31.37	30.04	29.96	0.866535	0.199004	2.17933	0.855032	1.20842	0.274963	0.78798	1.0546	2.29219	0.847555	2.06862	0.893394
N01	mmu-miR-496a-3p	31.86	32.02	31.69	32.43	31.2	32.98	32.38	32.93	31.65	32.95	31.57	31.15	1.03835	0.09179	1.81303	0.604798	0.672922	0.164637	0.492581	2.21336	1.8379	0.818064	0.815003	1.2802
N02	mmu-miR-500-3p	24.62	24.82	24.78	25.22	23.11	26.1	25.21	25.65	24.24	25.69	24.58	24.69	1.04865	0.257946	2.19108	1.02541	1.31557	0.409864	0.792003	0.789479	2.75221	0.771625	2.67506	0.974893
N03	mmu-miR-501-3p	27.05	27.23	27.01	27.47	25.87	28.18	27.47	27.65	26.82	28	26.64	26.78	0.847892	0.164478	1.79409	0.821793	1.11645	0.274671	0.606572	0.976806	2.45809	0.605035	1.80591	1.21046
N04	mmu-miR-501-5p	27.86	28.04	27.38	28.05	26.38	29.51	27.69	28.25	27.45	28.36	26.86	27.14	0.942604	0.162727	2.14929	0.808997	1.16858	0.409248	0.384515	1.51038	2.88115	0.688668	1.9337	1.23509
N05	mmu-miR-504-5p	33.74	34.06	32.76	33.95	32.02	34.92	33.78	34.48	33	34.09	32.68	32.9	1.45415	0.478066	2.54258	0.774116	0.73767	0.132046	1.39725	0.444505	1.87433	1.19251	2.31808	2.237
N06	mmu-miR-505-3p	29.59	29.77	29.37	30.21	28.33	31.23	29.05	30.53	29.06	30.4	29.03	28.94	0.935239	0.142964	2.4614	0.853728	1.17162	0.293296	0.511033	1.32316	2.42675	1.3484	2.22271	1.20993
N07	mmu-miR-532-5p	25.94	26.1	25.52	26.14	24.36	27.47	25.5	26.48	25.35	26.16	25.04	25.23	1.19554	0.133814	2.26694	0.881785	1.34117	0.420993	1.07594	1.74151	2.92835	1.40435	1.7707	1.38023
N08	mmu-miR-539-3p	35	35	35	35	34.7	35	34.49	35	34.07	28.27	34.61	34.52	0	0	0	0	0.51211	0	0.447028	0	1.61543	11.4898	0.678316	0.7951
N09	mmu-miR-539-5p	31.11	31.23	31.1	31.87	30.53	32.16	30.54	32.81	31.16	31.64	30.28	31.08	0.922041	0.126374	2.12775	0.587664	0.454433	0.245122	0.630632	1.3411	2.19513	0.984508	1.33535	1.03457
N10	mmu-miR-540-3p	28.68	28.8	29.16	29.6	28.6	29.66	27.17	29.18	29.34	28.93	28.04	28.48	1.40523	0.124365	1.30124	0.608407	0.883611	0.326175	0.494713	0.881628	0.97024	1.39603	0.754554	1.363
N11	mmu-miR-540-5p	33.06	33.41	32.08	33.25	31.63	34.86	32.72	33.88	32.46	33.6	32	32.68	1.85332	0.580935	2.5857	0.625649	0.7146	0.164595	1.71986	0.973552	2.27921	1.53008	2.62742	2.40061
N12	mmu-miR-542-5p	27.73	27.84	27.34	28	26.55	29.27	28.18	28.36	26.93	29.1	28.4	27.87	0.310105	0.13137	1.92637	0.7076	0.991396	0.309716	0.633082	1.46939	2.27133	0.796646	2.16964	0.166025
N13	mmu-miR-546	31.96	32.28	30.74	31.9	29.5	32.56	32.07	32.05	30.96	32.55	30.52	31.17	1.53337	0.519685	3.37773	0.875864	0.782245	0.283552	1.79475	0.636632	1.819	0.291372	3.4677	1.2207
N14	mmu-miR-568	35	35	35	35	35	35	34.66	35	34.71	28.33	34.34	35	0	0	0	0.002887	0.002887	0	0.58832	0	0.320098	11.547	0.697124	0
N15	mmu-miR-582-5p	24.93	25.08	24.21	24.66	22.99	27.58	24.47	25.45	24.9	25.46	24.31	24.29	1.96702	0.121249	2.3275	0.921843	1.57704	1.02603	0.38543	3.30557	3.70748	1.11919	0.64257	2.09853
N16	mmu-miR-592-3p	31.16	31.32	30.77	31.69	30.45	33.31	30.99	31.57	31.77	31.37	30.66	30.67	0.535396	0.090202	2.1339	0.51833	0.418513	0.347684	0.92757	1.18215	2.01755	0.901864	1.74337	1.27996
N17	mmu-miR-653-5p	30.02	30.24	31.18	31.23	30.69	32.58	29.5	30.8	29.59	30.94	30.58	30.75	0.889119	0.254952	1.18521	0.497072	0.608699	0.23871	1.05033	1.97359	1.23871	0.698955	0.273368	1.37044
N18	mmu-miR-664-3p	24.56	24.72	24.08	25.04	23.19	24.91	24.75	25.09	23.26	25.1	23.62	23.78	0.689667	0.164933	2.54122	0.718085	0.884612	0.403105	0.648513	1.16042	1.94577	0.392696	2.07114	0.903845
N19	mmu-miR-667-3p	30.3	30.56	29.46	30.56	28.55	31.2	30.31	30.54	29.38	30.81	29.35	29.64	1.22063	0.367505	2.90396	0.746417	0.731281	0.219459	1.07528	1.03062	1.47795	0.768376	2.79732	1.18586
N20	mmu-miR-669p-5p	29.48	29.62	29.37	30.63	28.65	31.21	27.99	31.13	28.59	29.22	28.85	28.16	0.700629	0.085164	3.05828	0.683905	0.707686	0.194806	2.54197	1.60889	2.21719	3.28071	2.66099	2.74615
N21	mmu-miR-669c-5p	26.17	26.48	25.83	26.75	24.8	27.16	26.95	27.2	25.17	27.07	25.54	26.41	1.96799	0.573285	2.669	0.737713	0.704496	0.260018	1.90778	0.290338	1.88756	1.05085	4.26079	1.57458
N22	mmu-miR-670-5p	32.11	32.34	32.16	33.03	31.28	34.85	32.25	32.42	32.43	32.55	31.42	32.26	0.986149	0.261119	2.46649	0.846186	1.27159	0.253285	1.52537	0.931582	1.49687	1.0453	2.5295	1.45637
N23	mmu-miR-673-3p	32.23	32.51	31.76	32.92	30.73	32.9	31.61	32.76	31.69	32.21	30.9	31.16	1.2625	0.386512	3.11645	0.826671	0.824487	0.44044	1.37752	0.988913	1.71632	1.57244	1.81254	1.67318
N24	mmu-miR-674-5p	25.3	25.53	25.18	25.8	23.31	26.41	25.46	26.26	24.4	25.99	24.65	24.98	1.05794	0.344608	2.71157	1.09752	1.22812	0.43322	1.24189	1.20415	2.94501	0.687091	2.6987	1.28082
O01	mmu-miR-675-3p	34.07	34.54	32.67	34.24	32.25	35	34.11	34.15	32.9	34.51	32.73	33.42	0.838223	0.208737	2.54147	0.720016	0.584147	0.006611	0.773091	1.07119	2.12537	0.254406	2.10576	2.01795
O02	mmu-miR-675-5p	30.78	31.02	30.11	31.31	29.23	32.56	30.82	31.46	30.19	31.47	29.72	30.52	0.97959	0.281136	3.11806	0.732118	0.674868	0.27389	1.22277	0.884511	1.78181	0.857061	3.33339	1.65839
O03	mmu-miR-676-3p	27.98	28.18	27.83	28.46	26.5	29.43	28.04	28.55	27.53	28.91	27.35	27.69	1.32958	0.223051	2.30235	0.948804	1.30301	0.351591	0.367998	1.28106	3.1503	0.63251	1.41006	1.407
O04	mmu-miR-679-5p	34.27	34.57	33.26	34.51	32.13	35	34.16	34.21	33.79	33.99	32.35	33.39	1.06965	0.324963	2.89907	0.848705	1.26362	0	1.45896	0.534432	1.99307	0.903457	2.52314	1.7971
O05	mmu-miR-681	29.75	30.08	29.23	30.19	27.84	30.8	30.09	30.26	29.43	30.44	28.96	29.36	1.65815	0.574037	3.08847	0.916791	0.848682	0.316811	0.922416	1.20385	1.77445	0.441605	2.28505	1.53315
O06	mmu-miR-682	33.65	33.93	32.68	34.14	32.14	34.96	33.23	33.25	33.56	33.86	32.49	32.95	1.23684	0.37931	2.83063	0.729526	0.769475	0.068445	1.10598	0.952751	1.882	1.23131	2.54244	1.66967
O07	mmu-miR-691	29.87	30.12	29.81	30.94	28.73	31.37	30.86	30.64	29.56	30.85	29.08	29.74	1.30994	0.345094	3.28206	0.779922	0.615601	0.275616	0.972512	1.54013	1.45464	0.213147	3.08602	1.59789
O08	mmu-miR-694	33.52	34.67	33.44	34.21	32.69	35	33.35	34.09	34.34	34.01	33.15	33.06	1.31502	0.29621	2.1451	0.789206	1.17837	0	1.55043	0.939406	1.14719	1.40501	1.44675	1.98149
O09	mmu-miR-695	33.64	34.7	33.29	34.48	31.73	34.06	32.84	33.17	33.37	33.62	31.98	33.47	1.48023	0.396138	2.87361	0.894316	1.47937	0.908647	1.64765	1.55678	1.43865	0.670266	2.60536	1.85159
O10	mmu-miR-696	27.85	28.14	26.7	27.87	25.74	27.68	28.33	28.39	26.35	28.51	26.88	27.52	1.93356	0.480635	3.21811	0.711063	0.6117	0.439621	1.75808	0.955915	1.68991	0.425346	4.21037	1.55893
O11	mmu-miR-697	30.66	30.97	30.71	31.79	29.53	32.5	30.88	31.33	30.42	31.47	30.35	30.42	1.52129	0.50683	3.0823	0.871579	0.87327	0.277536	1.3767	1.19522	2.10957	1.1809	3.32302	1.13069
O12	mmu-miR-698-3p	32.47	32.73	32.36	33.15	31.48	34.81	33.25	33.27	33.14	33.5	31.64	33.34	1.15165	0.310374	2.21387	0.774516	0.90687	0.265769	1.32806	0.442187	2.10822	1.24327	1.78686	1.78494
O13	mmu-miR-701-5p	31.68	31.83	31.17	31.62	30.36	32.83	31.45	32.66	31.24	32.45	31.69	31.21	1.49633	0.091236	1.59776	0.750914	1.15828	0.264298	1.16575	1.88424	2.58588	1.55805	1.7938	2.19946
O14	mmu-miR-704	32.77	32.95	33.03	34.22	32.31	34.95	33.6	34.02	32.9	34.3	32.48	32.89	0.594004	0.112388	2.79429	0.770883	0.96566	0.086995	1.24852	1.6951	1.94681	1.05205	2.37091	2.29688
O15	mmu-miR-708-5p	27.12	27.24	27.69	28.23	26.91	29.62	27.03	28.26	27.16	28.4	27.11	27.61	1.12567	0.083909	1.65069	0.660658	0.805278	0.334176	0.246255	1.28092	2.7197	0.679611	2.11493	0.426235
O16	mmu-miR-710	31.92	32.05	31.62	32.42	30.96	33.9	31.95	32.32	32.12	32.45	31.56	31.7	0.654998	0.144092	2.24128	0.632376	0.514351	0.303484	1.20442	0.610017	1.62847	1.269	2.76026	1.67324
O17	mmu-miR-711	34.63	34.95	33.99	35	34.67	35	33.88	34.61	34.92	34.51	33.72	34.34	0.645478	0.042964	1.74187	0	0.386708	0	0.782273	0.387501	0.131059	0.844886	1.70333	1.14142
O18	mmu-miR-712-5p	26.4	26.6	26.05	27.03	25.37	26.14	27.33	27.13	25.3	27.74	26.25	26.24	1.5365	0.243526	2.72794	0.567997	0.39102	0.685137	1.07863	1.2469	0.692002	0.670906	3.76795	1.03124
O19	mmu-miR-713	29.64	29.96	28.69	29.84	27.92	30.78	29.83	30.09	29.18	30.24	28.45	29.29	1.71656	0.580204	2.83692	0.708009	0.800327	0.206633	1.12083	1.67702	2.04541	0.680035	2.78148	1.55709
O20	mmu-miR-717	35	35	35	35	35	35	35	35	35	28.33	35	35	0	0	0	0	0	0	0	0	0	11.547	0	0
O21	mmu-miR-719	35	35	33.81	34.06	33.24	34.64	35	35	34.67	28.33	34.17	34.75	0	0	2.06114	0.879606	0.247676	0.622303	0	0	0.568113	11.547	0.591135	0.430703
O22	mmu-miR-720	19.22	19.52	19.13	19.93	17.52	20.3	19.09	20.12	18.77	19.48	18.2	18.74	1.73586	0.660033	2.82988	0.978094	1.17414	0.40753	1.12622	0.949305	3.02501	0.729107	3.48698	1.3465
O23	mmu-miR-721	34.86	35	34.03	35	33.68	35	35	35	34.09	34.89	33.3	34.68	0.243064	0	1.68124	0	1.15174	0	0	0	1.57155	0.182443	1.6357	0.552524
O24	mmu-miR-758-3p	33.51	33.83	31.83	32.71	31.23	33.23	33.48	33.84	32.18	33.72	32.33	32.38	1.55247	0.496216	2.20546	0.643747	0.6518	0.188358	1.31938	1.18552	1.82598	0.563546	2.35424	1.95961
P01	mmu-miR-761	33.63	33.88	33.16	34.1	32.78	33.87	33.9	34.26	33.21	33.97	32.36	33.16	0.9844	0.270693	2.13945	0.645888	0.94193	0.483995	0.947366	1.17356	1.18898	0.794195	1.71561	2.07954
P02	mmu-miR-763	29.94	30.12	30.21	31.14	29.17	31.56	30.24	31.47	30.22	31.07	28.62	30.02	0.603829	0.132884	2.60912	0.832756	0.991818	0.302945	0.696449	0.757872	1.83111	0.963088	3.12327	1.10094
P03	mmu-miR-764-3p	34.02	34.57	33.38	34.61	32.54	34.72	34.08	34.22	32.98	34.08	32.82	33.18	1.23322	0.398655	2.81227	0.672757	1.20579	0.31479	1.52752	1.34869	1.72822	1.14033	2.35668	2.04869
P04	mmu-miR-764-5p	33.02	33.51	31.11	32.08	30.08	31.95	31.34	32.11	29.88	32.22	30.96	30.77	2.41314	0.882063	2.69962	0.819273	0.886014	0.470145	1.79608	1.20908	1.98683	1.61522	3.33263	1.90517
P05	mmu-miR-802-5p	35	35	33.1	34.76	33.01	34.99	33.06	34.63	33.69	26.54	31.58	32.67	0	0	3.28743	0.408475	1.18642	0.0125	3.36595	0.642013	1.18315	10.3478	3.51598	3.19437
P06	mmu-miR-804	27.21	27.53	26.49	27.55	24.77	28.59	26.6	28.4	26.96	27.39	25.52	26.12	2.04613	0.599316	3.43656	1.15206	1.52905	0.472244	1.16271	2.39342	3.74855	1.71183	2.95158	2.34211
P07	mmu-miR-871-3p	34.35	35	33.14	34.72	32.54	34.97	33.57	34.18	33.8	34.32	32.38	33.56	1.13045	0	2.69816	0.481799	0.928274	0.045033	1.24273	1.07928	2.07153	0.840314	2.54384	1.65213
P08	mmu-miR-871-5p	34.43	34.76	33.41	34.98	33.53	34.95	33.76	34.39	33.4	33.8	32.61	32.74	0.993042	0.216915	2.74877	0.040415	0.867068	0.079674	1.10912	0.903261	1.55205	0.552264	2.22798	1.18756
P09	mmu-miR-875-3p	33.34	34.79	33.81	34.34	31.83	33.77	32.46	33.01	32.75	33.86	31.49	33.23	1.85858	0.371923	1.68725	1.15109	1.70179	0.932963	2.55537	2.15724	1.06261	1.10675	2.31138	1.10834
P10	mmu-miR-877-5p	28.16	28.42	27.66	28.9	26.93	29.29	28.54	28.91	27.58	28.87	27.32	27.94	1.18734	0.386442	2.95041	0.691288	0.829348	0.242824	1.48207	0.695028	2.00341	0.677058	3.29727	1.14003
P11	mmu-miR-879-5p	31.64	31.97	30.83	31.09	28.91	33.35	31.55	32.15	31.79	32.45	30.69	31.6	2.15016	0.566937	2.12936	1.21322	1.7687	0.769662	0.286149	2.19515	3.83354	0.895322	1.91868	2.84302
P12	mmu-miR-883b-5p	33.83	34.49	33.73	34.87	33.3	35	34.04	34.59	34.29	34.54	32.91	33.69	1.32711	0.473492	2.19393	0.218527	0.941683	0	0.859429	0.717646	1.23726	0.606043	1.87363	1.2705
P13	cel-miR-39-3p	35	35	34.42	34.94	33.14	35	34.74	34.77	34.93	34.57	33.6	34.29	0	0	1.00979	0.111429	1.78784	0	0.443405	0.398372	0.061158	0.752264	1.2121	0.571287
P14	cel-miR-39-3p	35	35	34.19	33.19	32.76	33.73	34.6	34.61	35	34.63	34.62	34.56	0	0	1.39546	1.60281	0.737563	0.30408	0.687047	0.677809	0	0.635778	0.663493	0.765566
P15	SNORD61	21.11	21.29	20.45	21.15	19.27	20.81	21.41	21.71	19.37	21.38	19.95	20.31	1.60216	0.255818	2.54227	0.69744	0.51909	0.44802	0.954539	1.01512	1.16466	0.084793	2.04695	1.36914
P16	SNORD68	20.25	20.46	19.74	20.39	18.92	20.36	20.24	19.97	19.38	20.33	18.99	19.16	1.03391	0.355645	1.88704	0.607329	0.727148	0.310059	0.512717	1.66544	1.80403	0.297399	1.40754	1.06881
P17	SNORD72	21.77	21.89	21.46	22.11	20.89	21.69	21.72	22.01	20.57	21.53	20.53	20.58	0.877641	0.08932	1.79182	0.483683	0.418835	0.432039	1.21886	1.26093	1.09919	0.823442	1.33475	1.53341
P18	SNORD95	20.78	20.95	20.57	21.34	19.57	21.2	21.01	21.51	19.8	20.95	20.2	20.04	0.712654	0.216868	2.26811	0.706995	0.841928	0.385713	1.29709	1.32218	2.02175	0.952739	1.96296	1.45563
P19	SNORD96A	19.66	19.81	19.4	20	18.43	19.69	19.85	20.25	18.53	19.97	19.1	18.94	0.777629	0.202031	1.92853	0.666591	0.793173	0.419958	1.10357	0.998391	1.71517	0.380961	1.80912	0.875271
P20	RNU6-6P	20.5	20.67	19.94	20.69	18.67	21.81	19.7	20.38	19.77	19.52	19.03	19.05	1.03858	0.23623	2.45124	0.828696	1.01663	0.405403	2.29305	3.1603	2.66906	1.88407	2.05264	2.50748
P21	miRTC	25.4	25.77	24.57	25.43	23.34	25.93	24.94	26.57	24.46	26.33	23.82	25.34	2.07832	0.778153	2.62686	0.851645	0.992777	0.310906	1.74464	0.340836	2.22294	1.25211	2.8917	0.544466
P22	miRTC	25.42	25.79	24.69	25.56	23.42	25.97	24.95	26.57	24.47	26.39	23.77	25.45	2.09314	0.783614	2.69361	0.864965	0.994197	0.327889	1.75463	0.358614	2.29583	1.17359	3.25728	0.441056
P23	PPC	20.38	20.47	20.09	20.45	20.24	20.3	20.01	20.23	20.28	20.67	19.71	20.29	0.238604	0.068742	0.563211	0.250081	0.233374	0.290409	0.570137	0.33605	0.406933	0.384371	0.532779	0.57331
P24	PPC	20.29	20.38	20.12	20.51	20.39	20.35	19.93	20.33	20.3	20.7	20.32	20.25	0.156614	0.07035	0.512929	0.238057	0.18937	0.295275	0.610751	0.231651	0.759422	0.380804	0.844604	0.285554

## Sheet: Average Delta(Ct)
		AVG Delta(Ct) (Ct(GOI) - Ave Ct(HKG))												Standard Deviation
Position	Mature ID	T2C KO M	T2C KO M O3	T2C KO F	T2C KO F O3	T2C SPA1 M FA	T2C SPA1 M O3	T2C SPA1 F FA	T2C SPA1 F O3	T2C SPA2 M FA	T2C SPA2 M O3	T2C SPA2 F FA	T2C SPA2 F O3	T2C KO M	T2C KO M O3	T2C KO F	T2C KO F O3	T2C SPA1 M FA	T2C SPA1 M O3	T2C SPA1 F FA	T2C SPA1 F O3	T2C SPA2 M FA	T2C SPA2 M O3	T2C SPA2 F FA	T2C SPA2 F O3
A01	mmu-let-7a-5p	-1.17542	-1.17984	-0.79425	-1.03086	-1.2249	-0.671448	-1.23933	-0.889917	-0.476667	-1.32264	-0.765135	-0.6395	0.358268	0.005471	0.109969	0.176553	0.295058	0.187781	0.745455	0.369645	1.10582	0.650353	0.27923	1.25382
A02	mmu-let-7b-5p	-0.063417	0.008128	0.20075	0.025009	-0.710869	0.19217	0.042	0.37075	0.007667	0.105865	0.384026	0.161833	0.618088	0.226735	0.408029	0.404781	0.492603	0.217003	0.35865	0.07679	0.894658	0.199205	0.875486	0.290335
A03	mmu-let-7c-5p	-1.54475	-1.5455	-1.00392	-1.22678	-1.7345	-1.2113	-1.179	-0.922917	-1.11767	-1.19404	-1.0926	-0.8535	0.169228	0.022055	0.183627	0.306604	0.384984	0.161694	0.268271	0.203427	0.770951	0.161747	0.462526	0.541066
A04	mmu-let-7d-5p	-0.68875	-0.701222	-0.43625	-0.671604	-0.861227	-0.401415	-0.643667	-0.20925	-0.652667	-0.518739	-0.139346	-0.4685	0.445797	0.028731	0.198417	0.185941	0.337201	0.155244	0.281792	0.40018	0.574022	0.406719	0.281634	0.348656
A05	mmu-let-7d-3p	4.83125	4.91401	4.45542	4.3572	4.28428	4.50865	3.63367	4.90075	5.10467	3.92686	4.04042	4.2885	0.729381	0.186665	0.629448	0.156478	0.429779	0.060062	0.17076	0.565537	0.873911	0.430304	0.68151	1.41524
A06	mmu-let-7e-5p	0.02725	0.050523	0.484083	0.248112	0.07003	0.547753	0.265667	0.472083	0.287667	0.321128	0.328483	0.294833	0.252206	0.073014	0.133427	0.178679	0.324226	0.152786	0.202016	0.21348	0.501824	0.256343	0.331674	0.375871
A07	mmu-let-7f-5p	-1.87142	-1.92103	-1.45058	-1.76094	-1.44129	-0.941644	-2.116	-1.70125	-0.726667	-1.95528	-1.42436	-1.2025	0.680006	0.12761	0.600026	0.04356	0.203085	0.365681	0.649468	0.676303	0.97574	0.608405	0.876065	1.55697
A08	mmu-let-7g-5p	-1.24942	-1.29033	-1.34825	-1.62127	-1.46445	-1.02446	-1.719	-1.19592	-1.323	-1.47602	-0.897974	-1.51417	0.815747	0.109768	0.537502	0.049298	0.247609	0.271382	0.437265	0.797454	0.373275	0.632162	0.263648	0.577165
A09	mmu-let-7i-5p	0.50325	0.482347	0.23175	0.173996	-0.040748	0.790305	-0.362	0.758417	0.291	0.01447	0.43671	-0.071167	0.936436	0.073783	0.433191	0.155794	0.308799	0.269992	1.26942	1.03246	0.52716	1.50832	0.355666	0.551354
A10	mmu-miR-100-5p	4.34858	4.2566	4.95542	4.50166	5.59988	4.8777	4.732	4.99308	4.594	5.35098	5.01893	4.5075	1.18642	0.35797	1.4264	0.289855	0.375677	0.197118	1.6193	1.19865	0.078003	0.883175	1.62769	0.999571
A11	mmu-miR-101a-3p	2.98792	2.94527	2.42675	2.31039	2.02854	5.07719	1.205	3.25008	3.45067	1.9881	2.18141	1.9245	2.17737	0.181157	1.22901	0.287754	0.726102	1.15209	2.51482	3.10613	1.74714	2.41434	1.57303	2.39317
A12	mmu-miR-101a-5p	10.7592	10.7658	10.3444	10.4139	10.2264	11.5304	9.96833	10.8551	10.8037	10.0151	10.2859	9.95483	1.67061	0.149624	1.00795	0.237399	0.620469	0.364161	2.46297	2.26003	1.00171	1.813	1.24862	1.67254
A13	mmu-miR-101b-3p	3.66625	3.64421	3.04708	2.89464	2.61965	5.6124	1.893	4.02675	4.02667	2.54488	3.0479	2.48883	2.28706	0.126901	1.30206	0.308449	0.787664	1.12618	2.4626	2.98213	1.59484	2.49499	1.55986	2.29457
A14	mmu-miR-103-3p	1.07958	1.07847	0.75975	0.543191	0.551382	1.5798	0.276333	1.01875	1.13067	0.750941	0.792618	0.524833	1.2882	0.020524	0.926916	0.152159	0.495837	0.438491	0.701014	1.62197	0.830381	0.836422	0.748205	0.949132
A15	mmu-miR-106a-5p	3.36392	3.35865	2.64908	2.79649	2.73401	4.2142	1.631	3.36008	3.21567	1.83511	2.43708	1.68583	1.37835	0.069512	0.892134	0.068174	0.340514	0.569222	2.73764	2.07241	0.650188	2.65337	1.14848	1.9603
A16	mmu-miR-106b-5p	2.83658	2.86336	2.03242	2.15826	1.7108	3.96091	1.08533	2.79408	2.39833	1.33386	1.71699	1.1405	1.62005	0.041273	1.2386	0.265314	0.630069	0.748734	2.64039	2.31372	1.01896	2.51304	1.05658	1.7357
A17	mmu-miR-107-3p	6.17792	6.19696	5.98142	5.80353	5.5113	6.70054	5.623	6.36142	6.50967	6.33221	6.09387	5.5545	1.40929	0.03997	0.984114	0.324434	0.759571	0.344537	0.773989	1.45057	1.22484	0.949438	0.83767	1.41581
A18	mmu-miR-10a-5p	3.12525	2.97881	4.56242	4.53878	5.20231	3.73549	2.885	3.18908	3.45133	3.45332	3.95648	3.0615	1.41165	0.510674	1.79212	0.145245	0.404221	0.398121	1.03181	0.746742	0.668845	0.141083	1.86697	0.740782
A19	mmu-miR-10b-5p	4.67892	4.57615	5.39008	5.1419	6.27988	5.10605	4.85367	4.93475	5.527	5.23047	5.34558	5.0695	1.03409	0.397127	1.22817	0.428299	0.501642	0.246428	1.0382	0.33243	0.474273	0.067084	1.6436	0.761657
A20	mmu-miR-122-5p	8.11725	8.04224	7.87108	8.03455	8.6654	6.46467	7.32	8.01808	8.23433	7.16441	7.36357	7.47883	1.37798	0.363434	1.05976	0.241958	0.129575	0.764286	0.394106	1.61022	0.744558	0.463881	3.73559	0.530726
A21	mmu-miR-124-3p	11.6006	11.5656	11.7604	12.0227	12.0863	12.9934	11.1223	12.3127	12.2163	11.2449	11.4751	11.5492	0.848945	0.292224	0.517048	0.163845	0.147647	0.295472	1.41919	1.00369	0.428524	1.16025	1.30444	1.14142
A22	mmu-miR-124-5p	14.3886	14.4774	13.6981	14.2392	14.7516	13.4878	13.7377	13.5431	14.422	13.6794	14.1826	13.9628	1.37512	0.48806	0.322443	0.708795	0.276558	0.382151	1.22027	0.321019	0.306221	0.666305	1.20491	0.978901
A23	mmu-miR-125a-5p	0.180583	0.23584	-0.25225	-0.472158	-0.372584	0.136168	-0.568667	0.150083	0.171667	0.24544	-0.048029	-0.246167	1.17682	0.171554	1.16348	0.122276	0.511152	0.269726	0.751152	1.46391	0.838804	0.451109	0.272783	1.14207
A24	mmu-miR-125b-5p	0.119583	0.036866	0.28875	-0.053259	0.335257	0.458047	-0.46	0.497083	0.233333	0.1682	0.267741	-0.2685	1.29007	0.262863	0.829963	0.015481	0.295978	0.216876	0.815348	1.2506	0.241483	0.570288	1.29762	0.756105
B01	mmu-miR-126a-3p	-3.05375	-3.19466	-3.42258	-3.42987	-2.51908	-2.66994	-3.33033	-3.23992	-2.75	-3.23493	-2.49595	-3.1895	1.38364	0.397302	1.21345	0.368326	0.191769	0.398205	1.39703	1.92044	0.463674	0.349715	1.48194	1.13646
B02	mmu-miR-126a-5p	-2.53708	-2.74627	-2.59492	-2.69412	-1.253	-1.80861	-2.74133	-3.16525	-2.01833	-2.76675	-1.74422	-2.5055	1.6923	0.620741	1.60929	0.572429	0.355996	0.491709	1.12304	0.869918	0.778357	0.309046	2.03602	1.2234
B03	mmu-miR-128-3p	7.83358	7.95313	6.46775	7.48126	5.932	7.67136	5.16067	7.59875	7.221	5.57484	5.61237	5.01717	0.883206	0.256597	2.46878	0.451634	0.884717	0.195044	3.34203	0.68725	0.935464	3.75711	2.02017	3.5319
B04	mmu-miR-129-5p	10.4002	10.4172	9.89275	10.0725	10.3562	10.3711	10.0543	10.6161	10.7227	10.1538	9.9276	10.2775	0.457447	0.112174	0.216504	0.191101	0.149664	0.119278	0.751254	0.616335	0.27591	0.539229	0.505578	0.394318
B05	mmu-miR-130a-3p	1.38458	1.31644	1.10208	0.912512	1.14837	1.92729	0.853667	1.24408	2.15367	1.23223	1.44897	1.32083	1.45554	0.236548	1.02761	0.043922	0.387564	0.419388	0.846186	1.75337	1.27636	0.440214	1.39167	1.87602
B06	mmu-miR-130b-3p	4.37058	4.3384	3.96375	4.0094	4.21615	5.1069	3.26833	4.28308	4.64767	3.61988	4.17409	3.45317	1.15715	0.169847	0.635239	0.059798	0.177491	0.422091	1.59377	1.52565	0.608328	1.72813	1.30506	1.25195
B07	mmu-miR-132-3p	6.29392	6.23182	6.24275	6.15989	6.71628	6.38495	5.562	6.42608	6.33667	5.98806	6.52535	5.8515	1.10094	0.2942	0.579804	0.186381	0.133551	0.116106	0.837138	0.317006	0.186698	0.987276	0.609364	0.446838
B08	mmu-miR-133a-3p	11.4772	11.5023	11.8268	11.7578	11.4129	12.3481	10.547	11.8531	11.683	11.0662	10.8404	10.7922	1.65197	0.104419	0.413472	0.268489	0.380711	0.140677	1.79761	1.47275	0.508983	1.26856	1.28174	0.857256
B09	mmu-miR-133a-5p	14.4936	14.6328	13.7551	14.0402	14.7158	13.6338	13.5073	13.7121	14.092	13.43	15.2728	13.5185	0.103755	0.129388	0.319312	0.374913	0.182669	0.257045	1.55459	0.225647	0.012716	1.09792	2.30584	1.3979
B10	mmu-miR-133b-3p	12.2506	12.2509	12.6641	12.7952	12.6638	13.1555	11.5773	12.5501	12.938	12.3469	12.1863	11.7648	1.49683	0.192323	0.477316	0.19321	0.383593	0.018198	1.84473	0.931932	1.05386	1.63793	1.67169	1.23398
B11	mmu-miR-134-5p	9.65925	9.52857	10.2951	9.99013	10.715	10.2345	9.46933	10.2568	10.1963	9.56074	10.1307	9.23817	1.83747	0.562988	0.931126	0.189434	0.349698	0.117058	1.87786	0.522633	0.679969	0.679322	1.5214	0.24976
B12	mmu-miR-135a-5p	7.48292	7.46537	8.12075	7.89236	8.27396	9.00584	6.039	7.73375	7.954	6.53832	6.75128	7.15317	1.63899	0.172879	0.679964	0.11534	0.294415	0.391343	0.882207	1.14276	0.321249	0.910241	0.977788	0.507864
B13	mmu-miR-135b-5p	6.87392	6.88457	7.68808	7.56633	8.13563	8.71354	5.57367	7.72308	8.07067	6.2496	6.08048	7.2075	1.80591	0.075733	0.685897	0.215356	0.283437	0.424019	0.799689	2.43663	0.141346	0.762371	1.04371	1.01282
B14	mmu-miR-137-3p	9.54758	9.51604	10.5497	10.496	10.3514	11.2181	8.62967	9.94608	10.486	9.61339	9.11744	9.46617	1.08824	0.249254	0.400126	0.17187	0.253996	0.192412	0.279219	1.83294	0.743992	1.13845	0.54935	1.75204
B15	mmu-miR-138-5p	8.51725	8.48802	8.26675	8.31541	8.28069	9.05184	6.69267	8.09642	8.03133	7.50162	7.99107	7.15417	1.35754	0.225798	0.629728	0.138398	0.381879	0.221754	2.05776	0.82081	0.809318	2.23639	1.20382	0.798262
B16	mmu-miR-139-5p	5.99058	6.01198	6.01742	5.89098	5.87132	5.32318	5.44333	6.14175	5.07733	5.80372	5.70023	5.0955	0.445868	0.03077	0.803527	0.07441	0.236125	0.303968	0.4455	0.644998	0.644989	0.683201	0.67352	0.638482
B17	mmu-miR-140-5p	4.09958	4.0482	4.13175	3.81775	3.89474	5.01463	2.76833	4.34042	4.01	3.4437	4.03036	3.35017	1.36492	0.226093	0.638962	0.152097	0.49	0.468007	1.89287	1.70615	0.375485	2.0618	1.10504	0.696834
B18	mmu-miR-141-3p	2.36092	2.33497	1.58042	1.37558	1.24919	4.05775	0.540667	2.32642	3.08833	1.14381	2.23853	1.35383	2.1739	0.118729	1.89703	0.295078	0.938148	1.1276	2.2429	3.27739	1.81031	1.94167	2.27158	2.61842
B19	mmu-miR-142a-3p	4.85025	5.09048	1.78375	2.32361	1.04291	3.67566	0.610333	3.57042	1.34	0.211836	1.60472	0.129167	1.63293	0.682855	1.63616	0.394807	0.459368	0.578012	5.00259	1.13227	1.00775	4.73348	1.85684	2.8472
B20	mmu-miR-142a-5p	8.79525	9.02815	5.64708	6.40413	4.65287	7.35317	5.25967	7.81175	5.194	4.9926	5.59921	4.19517	1.4679	0.5989	2.24566	0.576109	0.717096	0.423463	4.12284	0.434928	1.43598	3.9277	1.69337	2.78319
B21	mmu-miR-143-3p	1.88525	1.87485	2.46208	2.13461	1.51802	3.66178	1.24967	2.69008	1.83267	1.93199	2.02794	1.19183	1.12516	0.062304	0.177937	0.415379	0.594146	0.653675	1.40282	1.6412	1.16449	1.54109	1.02222	1.2812
B22	mmu-miR-143-5p	9.01158	9.00463	9.38642	9.31994	8.6485	10.357	8.375	9.63308	9.19167	8.92619	9.26242	8.19617	1.26895	0.163896	0.549435	0.432332	0.688835	0.379544	1.77619	1.75253	1.37057	1.88385	0.799604	1.76651
B23	mmu-miR-144-3p	10.9396	11.8526	8.64442	8.75998	7.09461	10.0628	9.10467	9.86808	6.77933	9.3149	9.10027	10.4532	3.50867	1.44949	2.1185	0.672703	0.389521	0.546095	2.003	1.60074	0.382358	1.58006	1.68724	3.96956
B24	mmu-miR-145a-5p	2.49392	2.4719	3.29975	2.95252	2.50847	3.16424	2.34967	3.15142	2.41567	2.967	2.5168	2.00883	0.608198	0.108418	0.12054	0.347809	0.551224	0.173512	1.04272	1.12422	0.875173	1.03953	1.42165	1.03871
C01	mmu-miR-145a-3p	13.2386	13.3232	13.8454	13.9156	14.2435	13.537	13.0417	13.8561	13.4363	13.6724	13.6224	13.3285	0.524311	0.072211	0.399161	0.186912	0.552451	0.121629	1.0493	0.912447	0.95467	0.490546	0.663823	1.04565
C02	mmu-miR-146a-5p	3.36758	3.2934	2.54708	2.81008	3.36441	2.36931	3.10933	3.15908	2.29067	3.36657	3.47338	2.28683	0.782723	0.286505	0.25873	0.355807	0.496482	0.288633	0.74325	1.64891	1.49715	0.833833	1.06095	1.10665
C03	mmu-miR-146b-5p	2.29258	2.20699	1.41042	1.30977	1.80042	2.19891	1.401	1.29342	1.896	1.6145	2.07132	1.21483	1.16787	0.305731	0.956735	0.118426	0.150274	0.367675	0.63286	0.677677	0.403319	0.475895	1.05576	0.486125
C04	mmu-miR-146b-3p	11.0659	11.074	10.4741	10.558	10.5446	11.9291	10.9377	10.8371	11.5447	11.7799	12.3518	10.2795	0.534861	0.149576	1.37425	0.1932	0.670696	0.4662	1.04039	1.12152	1.53127	1.87691	0.788087	0.870485
C05	mmu-miR-147-3p	11.7116	11.7045	11.5314	11.7499	10.7144	12.5245	9.80467	11.8018	10.6443	10.3414	10.8026	9.95017	0.650717	0.206988	1.11598	0.469301	0.498409	0.269232	2.43735	0.41638	1.03849	2.70679	1.11067	1.85249
C06	mmu-miR-148a-3p	0.86925	0.848001	0.81975	0.6465	0.7256	1.98091	0.452667	1.11775	1.198	0.844061	0.86279	0.597833	0.931084	0.08058	0.449011	0.062349	0.250302	0.557704	0.8619	1.38661	0.491569	0.533226	1.08497	0.960862
C07	mmu-miR-148b-3p	3.04925	3.06285	2.90575	2.72829	2.74371	3.68651	2.779	3.47575	3.19133	3.19078	2.9517	3.3195	0.819622	0.009829	0.592154	0.124891	0.390563	0.378656	0.438833	1.1995	0.738201	0.486099	0.402253	0.966906
C08	mmu-miR-149-5p	9.82958	9.83427	9.57675	9.72248	9.54665	9.59308	8.61533	9.87642	9.541	9.42156	9.03528	8.6305	0.766815	0.140679	0.338497	0.150817	0.242321	0.160634	0.897714	0.193413	0.643063	1.45685	1.23269	0.70774
C09	mmu-miR-150-5p	3.47592	3.53979	2.10208	2.2208	2.25961	1.10427	1.41133	2.25408	0.894667	1.29468	2.2349	0.8935	0.758937	0.147923	0.711625	0.10753	0.320248	0.499691	2.09295	1.64654	1.30615	2.05072	1.53478	1.54255
C10	mmu-miR-151-3p	5.04392	5.05196	4.62408	4.40527	4.63347	4.73129	4.627	5.06408	5.154	5.34096	4.98521	4.65783	0.61947	0.054878	0.496745	0.056171	0.287226	0.090227	0.679082	0.555989	0.119343	0.539038	0.858263	0.707291
C11	mmu-miR-151-5p	2.24658	2.24285	1.97942	1.85261	1.88255	2.2267	2.21767	2.27575	2.27767	2.55623	2.06232	1.99683	0.613082	0.047095	0.647831	0.097622	0.347209	0.143837	0.807451	1.06318	0.675283	0.573146	0.669159	0.849711
C12	mmu-miR-152-3p	1.30292	1.18998	1.50308	1.13838	1.87147	2.56262	0.861667	1.29875	1.856	1.22066	1.56685	1.22583	1.62392	0.376598	1.25612	0.135848	0.29152	0.594505	1.19113	1.81658	0.212271	0.371586	1.7754	1.07342
C13	mmu-miR-153-3p	8.09392	8.09575	8.41475	8.1965	8.22343	10.1549	7.68533	8.37408	8.78933	8.28316	3.41435	8.64683	0.800936	0.122113	0.308997	0.143875	0.353681	0.739222	0.689517	1.66765	0.636903	0.963426	6.76763	0.889448
C14	mmu-miR-155-5p	3.61025	3.59344	3.89442	3.85638	4.3462	3.98241	2.67733	3.44342	3.93867	2.44883	3.28037	2.6665	0.445481	0.109575	0.498874	0.175873	0.090323	0.102727	2.10637	0.259298	0.67401	1.83595	0.640301	0.491023
C15	mmu-miR-155-3p	9.96158	9.94407	9.38708	9.31063	9.38752	8.77123	8.19033	9.09275	8.28967	7.93323	10.0191	7.6565	0.533069	0.211855	0.612098	0.106922	0.214186	0.33069	2.08882	0.559395	0.642132	1.76815	2.19924	0.845708
C16	mmu-miR-15a-5p	4.20425	4.20965	3.52175	3.5457	2.89876	4.81192	2.252	4.36208	3.663	2.741	3.20819	2.50783	1.5385	0.049709	0.954258	0.3781	0.677147	0.526662	2.85604	2.04489	1.18698	2.89792	0.807751	1.79132
C17	mmu-miR-15b-5p	2.56592	2.67143	1.74942	1.90571	1.30052	2.53054	0.657333	2.41708	1.94833	1.17639	1.74078	0.9275	1.3881	0.293213	1.19608	0.314292	0.638507	0.286319	1.57221	1.07259	0.93636	2.0828	0.243438	1.37947
C18	mmu-miR-16-5p	-2.11075	-2.1724	-2.45958	-2.35475	-1.91131	-1.74396	-3.446	-2.44958	-2.49933	-3.38229	-2.4281	-3.1115	1.01621	0.161879	0.619527	0.216907	0.188628	0.301112	1.60372	1.15579	0.188931	1.54948	0.908266	0.519584
C19	mmu-miR-17-5p	2.29958	2.27026	1.58575	1.65002	1.57343	3.02073	0.355	2.18808	2.00333	0.700605	1.3826	0.6385	1.38356	0.128405	0.837699	0.089554	0.349307	0.562658	2.56181	1.97696	0.569309	2.70585	1.12693	1.74515
C20	mmu-miR-181a-5p	3.37125	3.31812	2.24308	2.65014	2.14067	3.72465	1.74567	3.41908	3.126	2.09011	2.78586	1.5185	1.20888	0.220199	1.36779	0.187512	0.557475	0.433249	2.77264	1.75393	0.978149	2.91852	1.77009	2.26011
C21	mmu-miR-181b-5p	4.93258	5.00332	4.32042	4.6821	3.7186	4.91873	3.32367	5.09108	4.99467	3.62025	4.22729	3.76483	0.869355	0.147311	1.19494	0.362531	0.482409	0.170326	2.72723	0.350878	1.10196	2.97397	1.55286	2.11015
C22	mmu-miR-181c-5p	4.12992	4.10095	3.16508	3.45711	2.85436	4.64113	3.029	4.17008	3.93967	3.35702	3.70118	2.5255	0.954091	0.155963	1.32861	0.278741	0.628522	0.479459	2.33829	1.62352	0.81485	2.29967	1.92068	2.16002
C23	mmu-miR-181d-5p	4.32958	4.38085	3.76908	4.09459	3.44034	4.3933	2.70033	4.46175	4.432	3.10542	3.65872	3.1675	1.0841	0.095362	0.978207	0.245197	0.417303	0.133479	2.56633	0.383891	0.792337	2.92364	1.59943	1.92694
C24	mmu-miR-182-5p	4.75925	4.71797	4.63275	4.43283	4.43117	5.27663	4.327	4.88875	5.279	4.87608	4.69367	4.7505	1.41762	0.204592	0.793806	0.172328	0.526082	0.315315	0.675281	1.95619	0.860931	0.471542	0.798796	1.16423
D01	mmu-miR-182-3p	11.3589	11.2838	11.3948	11.4089	11.3464	10.696	11.605	11.8524	11.9363	11.5499	11.9174	11.7112	0.834059	0.414526	0.175236	0.170494	0.327427	0.425191	1.19783	0.321525	0.697366	0.390217	0.497191	0.929795
D02	mmu-miR-183-5p	4.55058	4.51551	4.56008	4.32499	4.35895	5.01192	4.35967	4.59608	5.113	4.84722	4.66063	4.79583	1.10451	0.181774	0.506564	0.142215	0.425681	0.248429	0.472827	1.04043	0.719881	0.046668	0.392431	1.17888
D03	mmu-miR-183-3p	8.92492	8.92928	8.93908	8.88481	8.70285	8.78633	9.05667	9.06142	8.97133	9.72453	9.0058	8.95083	0.435386	0.127406	0.239023	0.206115	0.406659	0.148757	0.626714	0.637751	0.591891	0.312804	0.341317	0.59739
D04	mmu-miR-184-3p	11.2973	11.076	11.7251	11.5269	12.2561	11.1771	10.0233	11.7967	10.718	10.8002	11.7474	10.7872	1.98887	0.873966	1.30651	0.302406	0.542333	0.328954	0.97638	1.41217	1.35319	1.45449	2.0873	1.88192
D05	mmu-miR-185-5p	4.42158	4.39042	4.21575	4.12869	4.48374	5.04155	3.456	4.40542	4.25633	3.95174	4.12312	3.79117	0.847665	0.16746	0.773576	0.070867	0.219824	0.344027	0.940064	1.14322	0.296068	1.06072	0.618828	0.436386
D06	mmu-miR-186-5p	4.37192	4.36905	4.33208	4.15524	4.20456	4.30104	3.72067	4.44308	4.07767	4.24549	4.54879	4.21317	0.445281	0.077943	0.237219	0.082555	0.241777	0.024035	0.515402	0.246336	0.196702	0.907571	0.095476	0.364352
D07	mmu-miR-187-3p	6.25958	6.249	6.10908	6.03657	5.77982	6.73738	5.781	6.32008	6.12633	6.31738	6.04736	5.7665	1.17964	0.131813	0.718728	0.25078	0.566691	0.25043	0.958315	1.30257	0.93585	0.774822	0.595054	0.632986
D08	mmu-miR-18a-5p	5.56492	5.55061	4.82042	4.8443	4.67804	6.3955	3.404	5.72808	5.285	3.84771	4.82651	3.87317	1.52566	0.132504	0.907195	0.178762	0.4987	0.606629	3.39874	1.93266	0.409074	3.45347	1.31631	1.80174
D09	mmu-miR-190a-5p	6.80425	6.79472	6.69375	6.42036	6.89115	8.46219	5.314	6.90908	7.38267	6.23883	6.34994	6.4635	1.74866	0.137114	0.895204	0.07923	0.370869	0.794688	1.0866	2.64786	0.877169	1.48098	1.57559	1.19757
D10	mmu-miR-191-5p	0.939917	0.938855	0.544417	0.37772	0.644902	0.863054	0.211	0.720083	0.99	0.676611	0.683977	0.216833	1.05968	0.018144	1.08375	0.02135	0.364028	0.201234	0.646514	1.23092	0.699859	0.466496	1.13678	0.970758
D11	mmu-miR-192-5p	5.01125	4.92999	4.75642	4.52091	5.00767	5.94897	3.99367	4.65942	5.26	4.46881	4.99831	4.4325	1.73475	0.334526	1.12875	0.063039	0.37881	0.55597	1.18196	1.65262	0.694916	1.16518	1.71564	0.93023
D12	mmu-miR-192-3p	11.0723	11.0577	10.3094	10.1999	9.86336	11.2453	9.93067	10.5828	10.5327	10.5872	10.5147	10.0415	2.0067	0.22019	0.683655	0.33629	0.70957	0.351599	1.12819	1.15873	1.03669	0.922922	0.813472	0.840439
D13	mmu-miR-193a-3p	6.89292	6.91194	6.47908	6.4254	6.29319	6.8132	6.20767	6.91575	6.59033	6.78909	6.77686	6.19217	0.645876	0.050994	0.385038	0.16963	0.381815	0.107329	1.17206	1.31883	0.857966	0.794657	1.09303	0.834517
D14	mmu-miR-193b-3p	8.11825	8.16199	7.69542	7.5516	7.39497	7.87817	7.378	8.13875	7.581	8.18174	7.63728	7.19483	0.615059	0.026255	0.034739	0.194397	0.372993	0.080528	1.33463	0.96672	0.969649	0.603361	0.712168	0.706562
D15	mmu-miR-194-5p	3.35125	3.26806	3.15675	2.86255	3.39627	4.09343	2.39833	3.13875	3.65733	2.88308	3.11305	2.69317	1.64747	0.314653	1.20182	0.055681	0.378414	0.490607	1.14451	1.91924	0.455096	1.06311	1.80478	1.05539
D16	mmu-miR-195a-5p	-1.24708	-1.28988	-1.41292	-1.49657	-1.19101	-0.588556	-2.24	-1.14758	-1.267	-1.98855	-1.30042	-1.91383	1.05451	0.11573	0.652889	0.07764	0.080026	0.401485	1.40873	1.31189	0.216105	1.38955	0.923655	0.635103
D17	mmu-miR-196a-5p	12.7606	12.7287	12.9884	13.7692	13.0789	13.3878	10.5853	13.0061	13.244	10.8897	11.6032	12.4202	1.85804	0.301026	1.28913	0.172988	0.983225	0.214277	2.43306	0.936942	0.853873	2.55579	1.49186	2.81615
D18	mmu-miR-196b-5p	13.0922	13.126	12.7921	13.6914	12.6983	13.4	10.5357	12.8644	12.933	11.3122	11.5025	12.1005	1.52942	0.103949	0.729685	0.282138	0.232193	0.177285	1.17689	1.1012	0.64167	1.73476	1.4101	1.74699
D19	mmu-miR-196b-3p	13.4159	13.9828	12.1194	12.6149	12.5319	13.6293	12.357	13.2558	13.776	12.881	12.1017	13.2842	1.06048	0.490274	0.998481	0.195001	0.370411	0.249822	0.417674	0.459668	0.645111	1.0062	0.642563	1.10818
D20	mmu-miR-199b-3p	2.75592	2.57653	4.61042	3.81171	4.05064	4.10272	2.50767	3.31408	3.03533	3.20896	3.714	2.4495	2.00933	0.608865	1.45042	0.142528	0.700337	0.097493	1.03333	0.672948	0.044568	0.338819	1.60716	0.807477
D21	mmu-miR-199a-5p	7.25292	7.16234	8.57008	7.92684	7.40029	8.73911	6.092	7.80708	7.59367	7.11994	7.38507	6.34983	2.23143	0.398929	0.333004	0.530137	0.963763	0.346777	1.84832	1.73035	1.37233	1.48446	1.59024	1.91929
D22	mmu-miR-199b-5p	7.18358	7.06034	8.74575	8.17775	7.27559	8.63051	6.009	7.76842	7.165	6.97677	7.22377	6.01617	2.2586	0.500809	0.622089	0.642911	0.937434	0.307376	1.83116	1.87007	1.27825	1.72366	1.61516	1.7601
D23	mmu-miR-19a-3p	1.97125	1.98366	1.02975	0.970395	0.659644	3.62444	-0.303	2.23008	1.945	0.375578	0.668349	0.1855	2.00269	0.01027	1.32832	0.27738	0.711761	1.11928	2.80785	2.96209	1.23068	3.18612	1.15932	2.2453
D24	mmu-miR-19b-3p	1.87625	1.87112	1.03442	1.00273	0.715733	3.68776	-0.260333	2.18042	2.10533	0.375588	0.640991	0.212833	2.07836	0.045622	1.39982	0.261784	0.710214	1.13101	2.77779	3.04025	1.39273	3.08451	1.20339	2.35528
E01	mmu-miR-1a-3p	4.37058	4.22027	5.35075	5.02877	5.56054	6.39817	3.87233	5.13842	4.914	4.33161	5.2237	4.50917	1.48244	0.542308	0.964378	0.149888	0.379136	0.53243	1.08075	1.31852	0.215434	0.691188	2.13101	0.326655
E02	mmu-miR-200a-3p	0.308917	0.295997	0.163417	-0.121586	-0.058118	1.17942	-0.672333	0.304417	0.857667	-0.243087	-0.334393	-0.1665	1.31159	0.045572	0.907495	0.142913	0.488738	0.555832	1.02815	2.00317	0.930491	1.08047	0.997019	1.47814
E03	mmu-miR-200b-3p	-1.54708	-1.60894	-1.43592	-1.82499	-1.21931	-1.32667	-1.788	-1.73258	-0.709	-1.5664	-1.54598	-1.48417	0.975552	0.171231	1.12744	0.09676	0.270622	0.234135	0.844694	1.37708	0.527522	0.576205	1.59188	1.48402
E04	mmu-miR-200c-3p	-0.488083	-0.549905	-0.49225	-0.855446	-0.254914	-0.565028	-0.587	-0.697583	0.086	-0.426887	-0.498297	-0.7575	0.87528	0.187499	1.07621	0.099578	0.260659	0.140278	0.853673	1.11027	0.351684	0.449575	1.22032	1.17609
E05	mmu-miR-203-3p	3.20658	3.1568	3.31742	3.05721	3.46722	3.63133	2.51433	3.17208	3.94	2.97073	3.03738	3.01983	1.11183	0.20708	1.22976	0.0368	0.448963	0.209668	1.39653	1.86835	0.764954	0.462539	1.46573	1.55087
E06	mmu-miR-204-5p	10.5986	10.6176	10.1604	10.4663	10.5276	10.492	8.783	11.0851	10.2607	9.50729	9.47203	8.96917	1.4744	0.108777	0.610858	0.124733	0.214389	0.118412	1.39041	0.805588	0.196849	1.92893	1.09775	1.35279
E07	mmu-miR-204-3p	14.3142	14.7761	13.6194	14.1513	14.5827	13.6338	13.1187	13.6177	14.1607	13.6555	13.2781	5.55083	0.326525	0.256521	0.2875	0.559677	0.251755	0.257045	0.315832	0.242668	0.388797	0.56068	0.409626	15.5489
E08	mmu-miR-205-5p	3.75458	3.81308	4.30775	3.97152	3.91713	4.39568	2.077	4.73242	4.45633	3.66207	3.04623	3.4895	1.01843	0.126764	0.363743	0.170119	0.401692	0.151699	1.65936	2.24773	0.471985	1.37083	0.961667	1.28561
E09	mmu-miR-206-3p	10.3646	10.339	12.4834	13.0811	12.022	11.5767	10.078	12.3034	11.7503	10.571	10.5985	11.3978	1.12881	0.243398	0.892355	0.434394	0.313371	0.793466	0.824714	1.7608	0.400633	0.957996	2.26355	1.24323
E10	mmu-miR-206-5p	14.9539	14.7761	15.0104	14.2392	16.0181	13.6338	13.9597	13.8381	15.545	13.9641	15.5058	14.9712	0.805044	0.256521	2.27677	0.708795	0.857923	0.257045	0.641118	1.42167	2.16562	0.488466	2.36937	0.767592
E11	mmu-miR-207	9.50158	9.67775	8.94942	9.24029	9.27242	9.23481	9.159	9.31108	9.816	9.63178	9.06153	9.12417	1.05503	0.40929	0.591959	0.108779	0.209427	0.113774	0.280846	0.668051	0.178196	0.680048	0.759532	0.505328
E12	mmu-miR-20a-5p	1.98892	1.99605	1.21408	1.34274	1.10542	2.85005	-0.145333	2.01008	1.63867	0.258721	1.06611	0.148167	1.58475	0.010141	1.17479	0.160522	0.509687	0.626919	2.70616	2.25649	0.692526	2.97459	0.996488	1.83302
E13	mmu-miR-20b-5p	3.37958	3.3783	2.85108	3.03117	2.74502	4.54305	1.30933	3.47342	3.33933	1.73739	2.48941	1.8025	1.32333	0.057331	0.661592	0.129294	0.304426	0.608186	2.93278	1.90481	0.557679	3.17966	1.30922	2.07775
E14	mmu-miR-21a-5p	-4.11308	-4.22962	-3.95092	-4.26981	-3.51864	-2.94534	-4.699	-4.52225	-3.48767	-4.83205	-4.01422	-4.4615	1.31363	0.304099	1.17971	0.207215	0.137335	0.61241	1.03251	1.16237	0.194792	0.550988	1.6259	0.82694
E15	mmu-miR-21a-3p	7.64892	7.61313	7.14708	6.97969	6.63122	6.42428	7.39967	7.61908	6.816	7.45891	8.18533	6.92583	0.482387	0.232688	0.174216	0.291852	0.515652	0.331254	1.47252	0.6158	0.476381	1.26698	0.693452	0.555461
E16	mmu-miR-210-3p	6.29792	6.33603	6.02808	6.04022	6.01075	6.56006	5.52	5.99175	6.47533	5.7732	5.59988	5.67617	0.822023	0.028887	0.52268	0.112715	0.321117	0.155568	1.00927	1.17386	0.598852	0.80955	0.515203	1.08922
E17	mmu-miR-211-5p	11.1689	11.2151	10.9111	11.2393	10.8686	10.8997	9.26767	11.1294	10.4593	10.1386	9.78604	9.39683	0.965888	0.04244	0.664963	0.182931	0.259107	0.266296	1.51087	0.064188	0.236535	2.26076	1.2586	1.20972
E18	mmu-miR-214-3p	7.40358	7.33118	8.23808	7.71217	8.16284	8.49614	6.308	7.23308	7.723	7.19034	7.24159	5.94583	2.28454	0.344063	0.999142	0.108912	0.600152	0.247775	1.51158	1.05547	0.609804	1.42548	2.48102	1.82848
E19	mmu-miR-215-5p	8.39158	8.36221	8.34408	8.23098	9.22375	9.04416	7.18667	8.18808	8.57067	7.86653	7.90558	7.9255	0.504854	0.224252	1.07285	0.337806	0.174902	0.323022	0.505775	0.868936	0.155402	0.601537	1.40216	0.949522
E20	mmu-miR-216a-5p	12.2112	12.2191	12.0378	12.1642	11.9746	12.7296	11.9733	12.4351	13.1133	12.4238	12.2899	12.0342	0.317734	0.168381	0.356412	0.172266	0.183696	0.107129	1.75531	0.729326	0.291186	1.56959	0.679423	1.24533
E21	mmu-miR-217-5p	11.5653	11.5574	11.9341	11.7225	12.3273	11.6172	11.8683	11.2997	11.622	11.6425	11.728	11.0202	0.336152	0.207072	2.12497	0.315325	0.820736	0.257222	1.42804	1.10175	1.906	0.507594	1.34215	0.686498
E22	mmu-miR-217-3p	13.7256	13.9529	13.9074	13.6192	14.4087	13.6338	12.9073	13.5194	14.9697	13.6577	14.238	13.6232	1.1341	0.153162	1.29535	0.230027	0.520218	0.257045	0.386596	0.834049	1.65309	0.703772	1.18913	1.21468
E23	mmu-miR-218-5p	5.33558	5.21341	5.72708	5.47636	6.08944	6.62805	4.814	5.28642	5.96533	5.27323	5.02914	5.07217	1.57406	0.468584	0.7918	0.155703	0.244348	0.438111	1.03487	1.18957	0.1515	0.407076	1.37292	1.01557
E24	mmu-miR-22-3p	1.65325	1.7135	0.667417	0.624354	0.066117	2.44344	0.053333	1.73942	1.302	0.872988	0.196086	0.254833	1.64018	0.164504	1.29374	0.376974	0.788873	0.784583	1.39665	2.66163	1.50857	1.73852	0.477901	1.7091
F01	mmu-miR-22-5p	5.31292	5.38749	5.02675	4.87261	4.72546	5.6322	4.566	5.40008	5.112	5.19451	4.63408	4.7885	1.09033	0.153592	0.45653	0.2012	0.462957	0.279232	0.577185	1.3707	0.855588	0.93757	0.558192	0.772262
F02	mmu-miR-221-3p	5.26925	5.26351	5.26342	5.02323	5.24803	5.12533	4.969	5.44042	5.16767	5.68791	5.5061	5.11283	0.424708	0.10105	0.456418	0.062871	0.290316	0.013548	0.331603	0.610705	0.144187	0.232065	0.262539	0.462619
F03	mmu-miR-221-5p	7.45925	7.46768	7.32008	7.11094	7.034	7.86292	6.78967	7.24375	7.76433	7.36382	7.2374	7.1105	1.13492	0.091753	0.715985	0.229748	0.606918	0.253561	0.362224	1.07442	0.846361	0.654222	0.973091	1.02442
F04	mmu-miR-222-3p	3.62592	3.62851	3.39575	3.19928	3.35858	3.54534	3.261	3.72275	3.55167	3.94534	3.77561	3.15617	0.553477	0.049225	0.524371	0.063263	0.301781	0.112333	0.391924	0.753258	0.301774	0.344877	0.198894	0.610631
F05	mmu-miR-222-5p	12.1306	12.1993	11.4051	11.1721	10.744	11.5353	10.4767	11.9064	11.6747	11.5872	12.7763	11.3315	1.07712	0.045068	0.244178	0.396795	0.732468	0.149099	1.32935	1.3063	1.21128	1.3752	1.54026	1.32188
F06	mmu-miR-223-3p	4.21792	4.24958	2.55642	2.29366	2.8572	1.57979	2.161	2.57142	1.28133	1.75572	2.90235	1.67517	0.740155	0.036506	0.830071	0.179285	0.323507	0.341059	2.32207	1.28696	0.903354	1.99047	1.32883	1.07924
F07	mmu-miR-224-5p	3.49992	3.52822	3.66908	3.40716	3.57181	3.65489	3.61533	3.73942	3.82567	3.87995	3.5672	3.52083	0.607648	0.036404	0.631787	0.089964	0.387448	0.073013	0.396191	0.968873	0.668673	0.361655	0.333926	0.953973
F08	mmu-miR-23a-3p	-1.73675	-1.80269	-1.80692	-2.02318	-1.70008	-1.94106	-1.77467	-1.84825	-1.971	-1.50676	-1.4759	-1.88017	0.447159	0.181186	0.53016	0.070994	0.12166	0.062381	0.670664	0.273176	0.150259	0.386744	0.683424	0.577683
F09	mmu-miR-23b-3p	-0.680083	-0.762777	-0.43825	-0.735024	-0.316125	-0.696554	-0.673	-0.61325	-0.639333	-0.340877	-0.003234	-0.694167	0.627239	0.250381	0.668854	0.094595	0.223654	0.051095	0.632629	0.163993	0.224404	0.276669	1.01216	0.699654
F10	mmu-miR-23b-5p	11.0653	11.0947	11.0104	10.9993	10.6773	11.0607	10.8257	11.3191	11.3147	11.2803	10.983	11.0128	0.401796	0.084949	0.309116	0.243836	0.349231	0.111976	0.340978	0.359952	0.091034	0.591438	0.893161	0.195447
F11	mmu-miR-24-3p	-1.69408	-1.74198	-1.76492	-2.07351	-1.85062	-1.61138	-1.82133	-1.57092	-1.59867	-1.55997	-1.60196	-1.8595	0.857857	0.124932	0.692698	0.043069	0.278799	0.219356	0.965121	1.11163	0.091895	0.163993	0.867331	0.422415
F12	mmu-miR-25-3p	2.42792	2.43194	1.97042	1.95517	2.0266	2.33786	0.956333	2.11575	1.95967	1.39779	1.898	1.21983	1.10014	0.025967	0.922312	0.062097	0.357576	0.142128	1.35304	0.91239	0.167831	1.74769	0.636904	0.936683
F13	mmu-miR-26a-5p	-2.25842	-2.344	-1.98158	-2.40131	-2.05254	-1.81633	-2.80467	-2.40558	-2.07033	-2.44584	-1.88348	-2.4315	0.876559	0.235089	0.742345	0.036513	0.281549	0.273335	0.629505	0.90672	0.084795	0.472638	1.00522	0.944216
F14	mmu-miR-26b-5p	-1.93308	-1.99201	-1.66825	-2.00972	-1.5956	-0.751123	-2.17867	-1.85358	-1.376	-1.98411	-1.68518	-1.87717	0.858207	0.15604	0.718677	0.070825	0.217801	0.554515	0.488588	1.11395	0.197072	0.322033	1.2218	1.11386
F15	mmu-miR-27a-3p	-1.34175	-1.38265	-1.73925	-1.99613	-1.71487	-0.64049	-2.09833	-1.32758	-1.26667	-1.5208	-1.30146	-1.5915	1.16752	0.108303	0.977741	0.030095	0.31926	0.594895	0.780407	1.59386	0.478657	0.694318	0.49757	0.919349
F16	mmu-miR-27b-3p	0.726583	0.68828	0.537083	0.236158	0.444934	1.41951	-0.311333	0.489417	0.858667	0.428435	0.647964	0.398167	1.22866	0.132157	0.69415	0.056097	0.336191	0.498318	0.825684	1.88432	0.446852	1.08579	0.54822	1.01665
F17	mmu-miR-27b-5p	8.41292	8.41653	8.36975	8.0942	8.14345	8.67158	7.837	8.65408	8.33733	8.63594	8.54311	8.0325	0.716128	0.121622	0.500752	0.18588	0.526953	0.163669	0.422747	1.1313	0.441113	0.485925	0.79684	0.573166
F18	mmu-miR-28c	4.32125	4.33668	3.85108	3.73709	3.73268	4.68241	3.63667	4.22442	4.41067	4.1576	3.73222	3.72117	1.19527	0.022207	0.973441	0.151473	0.516282	0.363633	0.644276	1.54071	1.00573	0.668023	0.788289	1.01989
F19	mmu-miR-292a-3p	13.9616	14.0129	12.8227	13.9355	13.8456	13.6242	13.402	14.1958	14.3473	13.6844	13.8583	13.4972	0.640311	0.082236	0.650742	0.213428	0.580126	0.25964	0.665257	0.921263	0.237606	0.657525	1.99937	1.78546
F20	mmu-miR-295-3p	14.9279	14.7761	13.4424	14.1786	14.5987	13.6338	13.194	14.1958	15.545	6.44531	13.6686	13.4005	0.760409	0.256521	0.563031	0.605729	0.427205	0.257045	2.03572	0.921263	2.16562	10.7891	1.00094	1.95289
F21	mmu-miR-298-5p	10.4019	10.4727	9.57942	10.0615	9.82521	10.0064	9.64433	10.7378	10.66	9.79802	10.0114	9.8225	0.610825	0.06884	0.80544	0.121263	0.245506	0.144965	1.33779	0.389332	0.339269	1.3653	0.645083	1.38309
F22	mmu-miR-29a-3p	-1.54975	-1.5793	-1.85258	-2.09239	-2.31616	-0.823006	-2.356	-1.36825	-1.62767	-2.04034	-1.93112	-2.18917	1.23625	0.069336	0.570875	0.226929	0.457105	0.572215	1.50696	1.67773	0.874969	1.28048	0.326262	0.854207
F23	mmu-miR-29b-3p	2.18725	2.16257	2.13575	1.96637	1.79537	3.55168	0.887333	1.81642	2.53867	1.21464	1.41569	1.3375	1.41308	0.112016	0.753529	0.21646	0.528072	0.656328	1.75049	2.25019	0.846616	1.54887	0.877977	1.39843
F24	mmu-miR-29c-3p	-1.66342	-1.67705	-1.87125	-2.15933	-2.53752	-0.669589	-2.57567	-1.32358	-1.60767	-2.08225	-2.18567	-2.18783	1.26309	0.01785	0.629025	0.321113	0.593393	0.674645	1.26149	1.79895	0.952538	1.36834	0.459333	0.947564
G01	mmu-miR-301a-3p	5.54392	5.53424	4.40975	4.39218	4.34572	7.15598	3.21733	5.36642	5.43967	4.10516	4.34238	3.82217	2.26881	0.117693	1.39195	0.173985	0.643619	1.12242	2.36069	2.94915	1.19808	2.64338	1.26533	2.00095
G02	mmu-miR-302a-5p	14.9539	14.7761	14.5504	14.2392	15.8598	13.6338	14.336	14.1958	15.1243	14.1672	14.7016	14.2922	0.805044	0.256521	1.49229	0.708795	0.739544	0.257045	0.82904	0.921263	1.44288	0.181897	1.58736	0.408485
G03	mmu-miR-302d-3p	13.1169	13.0346	13.5584	13.0552	12.8222	13.6338	12.0483	12.4211	14.6907	11.6446	12.1082	12.5275	1.81923	0.46499	0.685466	0.195325	0.59413	0.257045	2.67006	0.538106	0.710467	0.450303	1.21128	2.42914
G04	mmu-miR-30a-5p	-1.90908	-1.99142	-2.15992	-2.43629	-1.92179	-1.42551	-2.75567	-2.10358	-1.55533	-2.37466	-1.97746	-2.32717	1.52077	0.230226	1.21098	0.078371	0.261745	0.454613	1.06915	2.03663	0.424201	0.70588	1.42663	1.14184
G05	mmu-miR-30b-5p	-0.523417	-0.538308	-0.929917	-1.20879	-1.11678	-0.394528	-1.04133	-0.531917	-0.608667	-0.522652	-0.847517	-0.977167	0.773549	0.038893	0.645437	0.096903	0.344986	0.361108	1.00141	1.51874	0.804304	0.602304	0.996226	1.15548
G06	mmu-miR-30b-3p	7.53658	7.51833	7.39008	7.41205	7.72143	7.20392	7.145	7.75108	7.29467	7.44149	8.12165	7.4545	0.341585	0.17593	0.332524	0.12082	0.087419	0.183461	0.60219	0.393591	0.130925	0.784248	0.494327	0.249439
G07	mmu-miR-30c-5p	-1.30575	-1.35605	-1.30625	-1.51846	-1.4358	-1.4549	-1.83433	-1.58858	-1.279	-1.39318	-1.28519	-1.74483	0.937403	0.138485	0.34821	0.049216	0.183188	0.05234	0.907701	1.20102	0.259626	0.408203	1.32888	1.21886
G08	mmu-miR-30d-5p	-0.87275	-0.94039	-1.06225	-1.43126	-0.943618	-0.843506	-1.54933	-1.05458	-0.663667	-0.99109	-0.729351	-1.20417	1.17811	0.199897	1.13273	0.036942	0.333848	0.264241	0.773701	1.63745	0.259159	0.544682	1.24749	0.942785
G09	mmu-miR-30e-5p	-1.51008	-1.56977	-1.72192	-1.96052	-1.6456	-0.909381	-2.50667	-1.56292	-1.11233	-2.04039	-1.56286	-1.92517	1.53202	0.164955	1.01836	0.022498	0.302584	0.465628	1.2026	2.09364	0.661365	1.01193	1.34139	1.331
G10	mmu-miR-31-5p	1.41958	1.45139	0.781083	0.439379	0.248216	1.92231	0.895	1.16375	1.51967	1.29507	1.10892	0.839833	1.18486	0.078437	1.26168	0.318696	0.815477	0.641796	0.857398	2.1077	1.43576	0.413536	0.978996	1.37687
G11	mmu-miR-31-3p	7.67725	7.63197	7.07808	6.80793	6.32073	9.18193	7.095	7.35642	7.673	7.44383	7.17542	6.68983	1.27687	0.262989	1.20921	0.473268	1.02976	0.952298	1.29665	2.33427	1.66606	0.743312	1.66291	1.69457
G12	mmu-miR-32-5p	8.51192	8.47588	7.73242	7.81258	7.24098	10.6497	6.491	8.08675	8.75233	7.40979	7.29714	7.3885	1.63618	0.247061	1.10091	0.371744	0.749526	1.1243	1.59396	1.90181	1.30864	2.16483	1.5599	1.94253
G13	mmu-miR-320-3p	3.76025	3.77044	3.68508	3.53324	3.57241	3.2357	3.772	3.88342	3.50667	3.99726	4.11087	3.59217	0.088869	0.028376	0.347414	0.056094	0.177891	0.164197	0.270131	0.449643	0.234625	0.133034	0.436747	0.40716
G14	mmu-miR-322-5p	0.988917	0.906488	0.73275	0.415722	0.864998	1.55798	0.081	0.493083	1.07267	0.507093	1.22803	0.573833	1.28437	0.275462	1.01985	0.029235	0.322877	0.478681	0.962091	1.67559	0.372523	0.676833	1.99453	0.829353
G15	mmu-miR-324-5p	4.50192	4.52393	4.45008	4.22746	4.09275	4.62016	3.92667	4.78575	4.692	4.63426	4.66986	4.4095	0.815308	0.012959	0.44346	0.212269	0.491368	0.148625	0.702183	0.972201	0.491254	1.03735	0.495027	0.429492
G16	mmu-miR-326-3p	7.67592	7.7745	7.07475	7.12931	6.57069	7.70226	7.00533	7.84642	7.62667	7.28346	6.85907	6.61617	1.33803	0.193187	1.05469	0.366764	0.734334	0.22442	0.95749	1.93008	1.02368	0.885733	0.265405	1.35558
G17	mmu-miR-328-3p	6.19392	6.3379	5.61442	5.55715	4.71433	6.27197	5.45533	6.09175	6.15767	6.17674	5.35938	5.49583	1.51056	0.358623	1.1507	0.529135	0.940967	0.34325	0.430795	0.996252	1.69037	0.914937	0.270677	1.47604
G18	mmu-miR-33-5p	8.77325	8.78401	7.65375	7.58671	6.54562	9.41004	6.50367	9.11808	8.886	7.33713	7.38861	7.2315	2.1324	0.105315	1.78312	0.690165	1.32756	0.756974	2.839	2.70609	1.96926	2.8327	1.19586	2.53126
G19	mmu-miR-330-5p	7.38325	7.41888	7.42175	7.21236	6.93877	7.80623	6.725	8.00008	7.486	7.44574	7.2148	7.26417	0.652579	0.021354	0.408039	0.295834	0.608035	0.207339	0.569599	1.12336	0.704328	1.08114	0.478447	0.467553
G20	mmu-miR-335-5p	6.28925	6.10711	6.06108	6.28698	7.49548	7.63579	5.91633	6.39808	7.03267	6.63959	6.90039	6.1985	2.06638	0.672596	1.10828	0.545507	0.358702	0.585782	1.30135	1.75612	0.779674	0.357794	2.00697	1.07957
G21	mmu-miR-338-3p	6.39092	6.2847	5.85342	6.00474	6.38764	6.90056	5.48167	6.21375	6.18633	6.10103	6.59649	5.6345	1.59597	0.434737	0.656567	0.16129	0.09559	0.328972	1.88636	1.26726	0.138244	1.48018	1.3714	0.514788
G22	mmu-miR-339-5p	5.37992	5.41762	4.93275	4.71129	4.55825	5.11486	4.79667	5.24908	5.118	5.15753	4.82717	4.44917	0.74936	0.038685	0.718682	0.246527	0.605503	0.157591	0.883773	1.3447	0.55465	0.748957	0.896658	0.757839
G23	mmu-miR-342-3p	6.52758	6.58858	5.33308	5.46831	5.34508	5.04862	4.531	5.51275	4.67867	4.88581	5.36336	4.14983	0.421605	0.093057	0.468042	0.063444	0.070478	0.237261	1.69409	0.862653	0.846871	1.95406	1.21734	1.06906
G24	mmu-miR-345-5p	5.84692	5.85776	5.51175	5.48567	4.9799	6.05661	5.08733	5.77942	6.07633	5.20268	5.46384	5.00583	1.34419	0.059012	1.1685	0.372632	0.796876	0.244729	1.63654	2.0709	1.27375	1.27046	1.2313	1.61375
H01	mmu-miR-346-5p	10.0909	10.1323	9.65508	9.92809	10.1457	9.96906	9.41433	9.90875	10.2163	9.92005	9.97879	9.69117	0.286197	0.039058	0.494104	0.211918	0.282659	0.158752	1.08918	0.443826	1.14655	1.29804	1.11672	0.941673
H02	mmu-miR-34a-5p	3.41058	3.49118	3.25875	3.19739	2.74194	3.98387	2.576	3.48542	3.33633	2.89885	2.48782	2.58517	1.16091	0.201604	0.597804	0.29817	0.530857	0.327503	1.12166	1.18295	0.982689	1.12946	0.461933	0.784514
H03	mmu-miR-34c-5p	1.26558	1.44188	0.70075	0.694946	-0.165767	2.15252	-0.599	1.55542	1.352	-0.021029	-0.499971	0.844167	1.47119	0.536635	1.49243	0.511343	0.957721	0.659741	0.621762	2.62845	2.06536	1.39008	0.786272	1.62379
H04	mmu-miR-34c-3p	3.98525	4.01497	3.58042	3.41785	3.84957	3.08955	3.43833	4.10775	3.466	4.12162	3.32432	3.8845	0.763951	0.033918	0.552856	0.112168	0.15362	0.188008	1.4741	0.621624	0.367564	1.16609	0.844722	1.2811
H05	mmu-miR-375-3p	2.52625	2.50896	2.98375	2.68903	2.73078	2.38912	2.26967	2.67908	2.98167	2.67861	2.18713	2.65183	0.283001	0.094057	0.35678	0.11319	0.334533	0.162302	0.613378	0.805768	0.426717	0.68101	0.65482	0.883066
H06	mmu-miR-376b-3p	9.52392	9.46934	9.61875	9.48705	9.53848	10.2182	9.27467	9.57875	9.285	9.32818	9.14557	8.3055	1.41563	0.321241	0.379272	0.124221	0.264607	0.206378	1.49528	0.763936	0.810042	0.879205	1.48034	0.312744
H07	mmu-miR-376c-3p	7.27792	7.13131	7.69008	7.59577	8.21599	9.001	7.00533	7.91475	7.64167	7.24321	7.43388	6.64817	2.08321	0.575969	0.623093	0.231375	0.235681	0.530836	1.26137	1.68925	0.547593	0.505341	2.24048	0.710911
H08	mmu-miR-378a-3p	3.62092	3.61193	3.53675	3.21111	3.30743	3.3342	3.12933	3.34142	3.43333	3.26135	3.00103	2.7095	0.158027	0.085201	0.467893	0.117693	0.393763	0.04702	0.701195	0.097788	0.249735	0.552338	1.19996	0.661357
H09	mmu-miR-378a-5p	8.47758	8.58013	7.97775	7.81573	7.28071	8.19516	7.55933	8.44442	8.30667	8.21353	7.68995	7.40283	1.17785	0.193505	0.954973	0.441357	0.889276	0.202369	0.854944	1.27678	1.05893	1.02799	0.330093	1.18143
H10	mmu-miR-381-3p	10.9726	10.9792	10.7828	11.1259	11.02	11.4948	10.2237	11.9654	11.2973	10.8025	10.8453	10.5238	1.06876	0.152902	0.642888	0.135353	0.150406	0.07658	0.95124	1.28391	0.633607	0.806991	0.280433	0.668217
H11	mmu-miR-383-5p	9.62492	9.70194	9.29975	9.61955	9.43419	9.44233	9.284	9.82442	10.2977	9.55936	9.48213	9.40383	0.754921	0.097634	0.609762	0.110348	0.109335	0.183365	0.834142	0.185715	0.358097	0.973827	0.458664	0.567668
H12	mmu-miR-409-3p	10.2383	10.1598	9.95375	9.89638	10.4256	10.2386	9.50467	10.2728	9.89233	10.0241	10.0605	9.16283	1.37512	0.407426	0.49966	0.193917	0.167577	0.125646	0.82247	0.887202	0.630539	0.483436	1.71915	0.345377
H13	mmu-miR-423-5p	5.78425	5.85032	5.42842	5.47473	5.09504	5.12515	5.32433	5.90675	5.087	5.40449	5.28121	5.0215	0.392304	0.119837	0.387694	0.192205	0.215955	0.21894	0.698646	0.800779	0.35643	0.615749	0.513809	0.919307
H14	mmu-miR-425-5p	4.67425	4.69772	4.09642	4.01267	3.94572	4.87116	3.47867	4.61108	4.65533	3.92311	3.64812	3.6925	1.3959	0.01353	1.21619	0.190185	0.624206	0.328389	1.31707	1.94322	0.959994	1.5513	0.86971	1.37814
H15	mmu-miR-429-3p	1.78958	1.78854	1.87108	1.4994	1.49955	2.12392	1.17733	2.53842	2.07567	1.89908	1.41624	1.42283	0.446103	0.031485	0.406445	0.149648	0.394971	0.257047	0.465938	1.06427	0.18308	1.05093	0.725009	1.08301
H16	mmu-miR-431-5p	10.7886	10.7253	10.6134	10.6594	10.6025	10.7698	9.849	10.5754	9.26867	10.3705	10.0829	10.1375	0.988755	0.368497	0.21982	0.153487	0.292415	0.069055	0.27143	0.656998	2.87543	0.635637	0.681061	0.625652
H17	mmu-miR-433-3p	9.09092	9.12172	8.84775	8.93728	9.28464	8.51679	7.70967	9.49408	9.69867	8.91384	8.27416	8.88183	1.27476	0.05112	0.189821	0.170684	0.074049	0.293825	0.69175	1.50654	0.511106	1.39167	0.623126	0.398974
H18	mmu-miR-451a	2.22825	2.4707	0.045417	0.025764	-0.464156	1.0152	0.901	0.71575	-2.04567	0.738105	1.1209	1.01417	1.97879	0.730446	0.427635	0.219031	0.189188	0.432105	0.799222	1.69606	0.920713	0.745766	0.771121	3.16877
H19	mmu-miR-467e-5p	7.77358	7.70951	7.97175	8.29868	8.17647	8.93356	5.621	8.33008	7.30867	6.36055	7.48382	6.4235	1.09531	0.323609	1.02758	0.128684	0.346917	0.194762	2.7098	0.716926	0.639101	3.16282	1.65217	1.75393
H20	mmu-miR-484	3.97825	4.05877	3.15875	3.07169	2.78478	4.22318	2.73	3.86708	3.636	3.67035	3.33512	2.9545	1.33123	0.192657	1.05195	0.270585	0.655843	0.469628	0.74941	1.46867	0.943023	1.22234	0.341134	1.14216
H21	mmu-miR-485-5p	12.5883	12.5492	12.8774	12.9784	12.7906	11.5795	11.8153	12.5001	12.3587	12.4381	11.6646	11.8645	0.582511	0.320615	0.388546	0.184305	0.201025	0.732069	0.232948	0.358576	0.467627	1.32052	0.487732	0.981735
H22	mmu-miR-493-3p	9.57525	9.67154	8.73742	9.08023	8.85903	9.2562	9.14	9.24175	10.1103	9.12694	9.14969	9.2145	0.588403	0.157606	0.729425	0.104356	0.157075	0.046567	1.03218	0.694233	0.472481	0.871654	0.403107	0.650285
H23	mmu-miR-495-3p	10.1209	10.099	10.0741	9.95942	10.3257	10.8679	9.36133	10.3308	10.0927	10.1018	10.0418	9.20983	1.39914	0.228025	0.778663	0.162342	0.302361	0.293531	1.20316	0.780756	0.486649	0.748311	1.79407	0.352562
H24	mmu-miR-497a-5p	2.45025	2.15536	3.94342	3.98775	3.87938	4.4637	3.839	4.49742	4.04833	4.15876	4.19241	3.49917	4.28617	0.968563	0.758973	0.126818	0.385278	0.163805	1.92918	1.60002	0.553493	0.947118	1.09607	0.838406
I01	mmu-miR-499-5p	11.9366	11.9883	12.0004	11.7816	12.1432	13.4128	11.3433	11.9117	12.7907	11.7662	10.7683	11.9395	0.818239	0.040888	1.14078	0.151752	0.613641	0.16069	0.328795	1.34766	1.58969	0.79504	1.15309	2.24076
I02	mmu-miR-503-5p	6.67992	6.72135	6.08808	5.96824	5.74206	7.17873	5.38967	6.50842	6.46067	6.23142	6.53143	6.0175	1.43389	0.033179	0.825112	0.262491	0.627779	0.458687	1.19953	2.35033	1.19581	1.28255	1.35845	0.82031
I03	mmu-miR-503-3p	7.27525	7.25139	6.99108	6.87487	7.2163	7.2449	6.727	7.23242	7.50967	7.38952	7.41572	7.06583	1.05178	0.189388	0.559814	0.088751	0.231475	0.095286	0.704851	1.01026	0.299183	0.375181	1.16463	0.739373
I04	mmu-miR-541-5p	8.91258	8.83919	9.30408	9.18303	9.56651	8.69416	9.04567	4.65208	8.89933	9.11187	9.68589	8.4865	0.874281	0.370845	0.495739	0.13926	0.220372	0.31707	0.422484	7.83781	0.459013	0.38889	0.83021	0.379727
I05	mmu-miR-574-3p	6.30858	6.34681	6.15108	6.05721	6.48593	5.79123	6.00067	6.31108	5.954	6.54919	5.92609	5.75617	0.161447	0.029062	0.485953	0.131349	0.137702	0.195429	1.15588	0.222424	0.138205	0.879191	0.962156	0.422234
I06	mmu-miR-598-3p	8.53158	8.60047	8.30075	8.40991	8.45813	9.03395	7.868	8.95075	8.43567	8.72524	8.54743	8.06683	0.534337	0.088387	1.00975	0.119133	0.445966	0.172602	0.43432	1.28342	0.489727	0.895596	0.728059	0.740154
I07	mmu-miR-652-3p	1.21258	1.22491	0.94675	0.687144	0.30716	0.721525	1.15133	1.11575	1.203	1.61973	1.2068	0.932833	0.492372	0.020388	0.040736	0.281142	0.434449	0.140142	0.629325	0.501226	0.711048	0.290498	0.131737	0.481728
I08	mmu-miR-744-5p	3.30325	3.23749	3.28108	3.01028	3.71578	2.88935	3.152	3.29008	3.659	3.74244	4.30114	3.3865	0.764103	0.25896	0.96991	0.176136	0.213725	0.130128	0.42832	0.800367	0.291294	0.437319	0.281015	1.0145
I09	mmu-miR-7a-5p	3.35458	3.27855	3.45342	3.23326	3.69676	3.94874	2.53933	3.01908	3.49033	2.66261	3.45586	2.45217	1.05009	0.292135	0.67621	0.097544	0.198981	0.274004	1.29036	0.551724	0.390379	1.2834	1.01908	0.678878
I10	mmu-miR-872-5p	2.58325	2.49196	2.88875	2.43535	3.14519	3.79857	1.77467	2.52408	3.31333	2.16416	2.63697	2.5995	1.39023	0.328226	1.27471	0.09337	0.39911	0.552801	1.1184	1.85121	0.102864	0.700978	1.6272	0.982494
I11	mmu-miR-880-3p	14.5786	14.7761	14.1464	14.2392	15.6361	13.6338	13.6567	13.2157	15.0723	13.0317	14.159	13.4825	1.30635	0.256521	0.822968	0.708795	0.526605	0.257045	1.28607	0.831526	1.35398	0.834245	1.23426	1.81086
I12	mmu-miR-9-5p	10.9229	10.8546	11.1194	11.1775	11.1139	11.3756	9.44067	9.76575	10.4627	9.35477	10.3722	9.14783	1.56235	0.386493	0.198742	0.144045	0.182958	0.039236	2.30334	0.259298	1.00766	2.08745	2.16505	0.665669
I13	mmu-miR-92a-3p	2.42125	2.50429	2.03408	2.00399	1.59254	1.96223	1.40167	2.61075	2.109	1.85983	1.88588	1.45783	0.779667	0.224539	0.700826	0.2664	0.506761	0.132849	0.897671	0.696011	0.707502	1.40299	0.314719	1.09838
I14	mmu-miR-93-5p	2.78558	2.74885	2.25342	2.28787	2.28187	2.9726	1.203	2.66675	2.06333	1.42661	2.18308	1.29517	1.01758	0.159369	0.707476	0.065861	0.293199	0.265426	2.22204	1.34532	0.162954	2.26403	0.846721	0.979797
I15	mmu-miR-96-5p	6.30892	6.33057	5.62308	5.40564	4.63356	6.75524	5.414	6.32242	6.50067	6.06608	5.89819	5.4965	1.23826	0.034736	0.718668	0.526446	0.887445	0.566146	1.66913	2.38726	1.47372	1.4811	1.10157	1.70074
I16	mmu-miR-98-5p	3.05192	3.00695	2.92142	2.61302	3.16245	3.33016	2.403	2.98908	3.19167	2.69187	3.15453	2.7005	0.636367	0.189457	0.859991	0.099229	0.258793	0.281201	0.631584	0.615281	0.264154	0.827984	0.735289	0.621516
I17	mmu-miR-99a-5p	1.02192	1.00102	0.857083	0.597174	0.679295	1.5785	0.794333	1.56342	1.329	1.31909	0.62785	0.520833	1.54268	0.081865	0.885752	0.12809	0.468134	0.412884	1.38477	2.0271	0.927585	0.947325	1.47212	1.2472
I18	mmu-miR-127-3p	6.39958	6.34346	7.18275	7.1926	6.78503	6.6291	6.08933	6.93175	6.64233	6.64489	6.38753	5.86883	1.2587	0.27705	0.739824	0.19724	0.15448	0.322424	0.853209	0.894264	0.331587	0.58916	1.20943	0.567291
I19	mmu-miR-296-3p	9.57825	9.69261	8.97308	9.28093	8.91446	8.90296	8.81733	9.07142	9.228	8.89798	9.22335	8.88783	1.04102	0.213947	0.916257	0.122525	0.108289	0.260465	1.07084	0.697387	0.535526	1.15148	1.08905	0.758331
I20	mmu-miR-30c-1-3p	12.7786	12.8626	11.8981	12.2804	11.632	12.7328	12.455	13.0791	12.6647	12.1052	11.8112	11.9985	0.562524	0.076154	1.28812	0.33644	0.675014	0.120345	3.08212	1.16254	1.62852	2.57105	1.0045	2.39709
I21	mmu-miR-34b-3p	3.78625	3.86601	3.32508	3.1833	3.14087	2.76779	3.16533	4.14842	3.108	3.90446	2.75941	3.67217	0.879601	0.193205	0.128841	0.097038	0.215996	0.212824	1.31092	0.737022	0.278153	1.25031	0.850896	1.06767
I22	mmu-miR-367-3p	14.9539	14.7761	14.6701	14.2392	16.0181	13.6338	14.3677	14.1958	15.222	7.50049	14.741	14.5658	0.805044	0.256521	1.69527	0.708795	0.857923	0.257045	0.838422	0.921263	1.61021	11.6113	1.68721	0.065587
I23	mmu-miR-677-3p	4.40958	4.40307	3.95142	4.05356	4.04738	3.66948	3.39233	4.23642	4.23633	3.62226	4.08143	3.0115	0.610617	0.089916	0.445694	0.052513	0.183512	0.206331	1.64916	0.922386	0.241049	1.60658	0.533423	1.24201
I24	mmu-miR-709	2.64458	2.64977	2.29408	2.78202	2.73134	2.10497	2.387	2.27908	2.393	2.45328	1.91403	2.5775	1.05207	0.025846	0.84886	0.194603	0.551263	0.334156	0.267114	1.25937	0.996534	0.44906	1.41948	1.18546
J01	mmu-miR-714	4.80292	5.01717	4.38208	5.12378	4.0815	4.44726	4.676	5.15808	4.92267	4.61689	3.6711	4.88017	1.55311	0.601662	1.67673	0.223642	0.463713	0.353231	0.377754	0.71089	0.133536	0.140635	1.79904	1.44266
J02	mmu-miR-762	9.48892	9.56994	9.27008	9.69241	9.44925	9.34261	9.45633	10.1324	9.65667	9.52862	9.18677	9.34917	0.375989	0.111751	1.22176	0.12934	0.373376	0.262942	0.508847	1.20107	0.643503	0.217871	0.789418	0.606427
J03	mmu-miR-1b-5p	11.8226	11.7514	11.8697	11.7137	12.6041	12.1497	10.9297	11.0047	11.994	11.5374	11.6708	11.4342	1.41318	0.409499	1.00669	0.278959	0.240295	1.25444	1.2122	1.26079	0.12814	0.396644	2.18975	0.600291
J04	mmu-miR-212-3p	9.60692	9.55032	9.27008	9.29263	9.63695	9.5065	8.333	9.33642	9.47633	8.95608	9.44731	8.3365	1.07822	0.328869	0.521145	0.129458	0.174004	0.075521	1.17255	0.785934	0.248638	1.39164	1.02332	0.790196
J05	mmu-miR-219a-1-3p	12.5109	12.7	11.9288	11.8084	11.9281	12.4103	11.378	11.9957	12.252	11.9491	11.5708	11.7612	1.85588	0.19958	0.902841	0.190466	0.600106	0.127922	1.27925	0.212267	0.400983	0.9534	0.722904	0.701186
J06	mmu-miR-219a-5p	9.18292	9.20223	7.53242	7.46428	7.72582	13.2164	6.59433	8.32275	9.104	7.6429	7.74108	7.1035	2.04437	0.085792	2.12738	0.146423	0.847099	0.329967	2.53258	4.2495	1.64524	2.78186	1.34383	2.69786
J07	mmu-miR-290a-3p	14.9539	14.7761	14.2254	14.2392	15.3276	13.6338	14.0367	14.1958	15.1433	13.9673	14.8835	14.5045	0.805044	0.256521	0.950408	0.708795	0.283254	0.257045	0.914699	0.921263	1.4887	0.169703	2.1366	0.028312
J08	mmu-miR-335-3p	7.99325	7.87857	8.05342	8.2491	9.12459	8.15322	7.90233	7.98342	8.515	8.51897	8.43046	8.26183	1.27519	0.486486	0.733271	0.396791	0.226207	0.262955	0.951833	0.5841	0.656433	0.069945	1.48611	1.1867
J09	mmu-miR-338-5p	8.70992	8.67803	8.37042	8.57916	9.02829	8.43676	8.101	8.65842	9.027	8.28257	8.57974	8.30617	0.606013	0.237143	0.14101	0.25267	0.206138	0.216034	0.772994	0.160867	0.592143	0.804331	0.378613	0.480519
J10	mmu-miR-377-3p	12.0452	12.0038	11.7294	11.8009	11.7239	12.5563	11.753	12.5504	12.4437	11.896	11.4901	10.9952	1.37023	0.319629	0.16472	0.163334	0.270323	0.191379	2.87403	1.07406	0.636151	1.50639	1.87512	1.48873
J11	mmu-miR-486b-5p	8.17458	8.28888	7.03942	7.15926	7.27368	6.69218	7.21567	7.13208	5.22867	7.40732	8.10818	6.6095	0.67416	0.234938	0.688268	0.135054	0.262386	0.28713	0.610732	1.1448	1.62928	0.714084	0.205707	2.02014
J12	mmu-miR-1187	4.32858	4.49293	3.75375	3.93918	3.73738	3.98382	4.88767	4.39675	3.589	4.71384	4.1273	4.4825	1.78625	0.451542	0.61732	0.046179	0.140586	0.026247	0.953166	1.17857	0.468429	0.489585	2.23073	1.43375
J13	mmu-miR-1191a	8.39892	8.41296	7.79608	7.76338	7.9597	8.32125	7.47933	8.33875	8.23	8.01413	7.77589	7.71517	0.86161	0.089387	0.538338	0.089627	0.273672	0.153983	0.71282	0.745955	0.220798	1.14594	0.997476	0.596336
J14	mmu-miR-1192	13.6736	13.8985	13.0328	13.7602	12.8708	13.3786	13.333	13.5601	14.2057	13.7014	12.4708	14.3115	0.808778	0.193878	0.769404	0.183876	0.374334	0.228456	0.916293	0.300094	0.260346	0.664029	0.773876	0.357896
J15	mmu-miR-1195	7.64558	7.75487	6.67175	6.89538	6.64269	6.83306	7.358	7.29975	7.38533	7.32245	6.41661	6.95317	0.782872	0.227213	0.83216	0.081939	0.152116	0.102461	0.372365	0.479434	0.92666	0.357376	1.13755	1.2383
J16	mmu-miR-1196-5p	7.75792	7.88785	6.83042	7.14994	6.91622	7.79292	7.077	7.54575	7.644	7.33981	7.56253	6.99883	0.750539	0.29041	0.649162	0.103437	0.250103	0.194284	0.55233	0.709242	0.354003	0.772238	0.736421	0.55407
J17	mmu-miR-1224-5p	7.76225	7.85659	7.57708	7.84706	7.64527	7.47314	7.04533	7.89875	7.75867	7.12358	7.60448	7.90683	0.826413	0.178577	0.773043	0.090319	0.168017	0.245591	1.08513	0.749088	0.261753	1.21929	1.70107	0.801522
J18	mmu-miR-1249-3p	8.34592	8.486	8.30808	8.41847	7.68185	8.64662	7.68833	9.05742	8.52133	8.62125	8.38557	7.44717	1.5343	0.313369	0.938377	0.41383	0.695102	0.170487	0.70362	0.788759	0.905152	1.37196	0.285984	0.990913
J19	mmu-miR-1298-5p	8.89392	9.02161	7.40742	7.54921	6.833	6.74362	6.93233	7.43108	6.02067	6.98029	7.16172	6.65717	1.24677	0.266097	1.39822	0.248483	0.071368	0.431736	2.20618	2.0187	1.04069	2.05511	1.60297	2.3335
J20	mmu-miR-135a-1-3p	8.96525	9.05372	8.48742	8.71808	8.09725	8.69132	8.839	8.82875	8.93967	9.09021	8.81497	8.75017	0.454983	0.14235	1.65317	0.172276	0.222367	0.111938	0.439001	0.976886	0.738452	0.295045	1.11915	0.671074
J21	mmu-miR-136-5p	8.01358	7.86806	8.74008	8.55991	8.96802	10.2721	6.53633	8.37875	8.67233	7.17315	8.18031	7.4845	2.19671	0.584033	0.705038	0.143095	0.288821	0.637287	1.38986	1.76022	0.599522	1.27649	2.71152	0.442495
J22	mmu-miR-154-5p	7.74658	7.57199	8.25008	8.17309	8.44764	8.26631	6.80933	7.81508	8.00533	7.318	8.20336	7.11183	2.07818	0.671531	0.320555	0.107617	0.169605	0.077345	1.13149	0.914886	0.527097	0.646656	2.13731	0.552097
J23	mmu-miR-16-1-3p	8.65758	8.6356	7.99975	8.05569	7.76792	7.65874	7.49933	8.41575	7.82833	7.66036	8.72136	7.41917	0.630561	0.205277	0.5667	0.155672	0.122477	0.257147	2.25949	0.30213	0.444997	2.28284	0.570462	1.513
J24	mmu-miR-188-3p	7.44892	7.65911	7.34075	7.51662	6.41174	9.51284	6.689	7.43208	8.959	6.74038	5.50264	7.51717	2.78321	0.548017	2.2232	0.654485	1.33438	0.817932	0.394343	2.50723	2.58577	1.38088	0.578968	2.56351
K01	mmu-miR-188-5p	6.75492	6.73073	6.41442	6.25477	6.26029	7.50039	6.09033	6.67908	6.87333	6.74886	7.23053	6.38117	1.09836	0.182229	0.620225	0.161135	0.471492	0.461056	0.914696	0.809825	0.683974	1.20169	0.646468	0.532099
K02	mmu-miR-1895	7.97458	8.03474	7.81475	8.03417	8.1097	7.67063	7.755	7.71708	8.06167	7.75274	7.72831	7.89617	0.328186	0.069911	0.597593	0.14492	0.243639	0.256493	0.443838	0.698399	0.770925	0.457937	0.645048	0.815099
K03	mmu-miR-1900	12.5346	12.7052	12.1928	12.3942	12.0311	13.1718	11.761	12.5454	12.97	12.1486	12.2106	12.0642	1.15715	0.34568	0.620546	0.202022	0.161416	0.195578	0.854992	0.798081	0.791257	0.741056	0.249297	0.868401
K04	mmu-miR-1901	12.2363	12.4447	11.8507	12.2132	11.1617	12.0972	11.6127	12.2621	12.0613	11.7052	11.3452	12.0135	1.4377	0.469223	1.35727	0.4109	0.217302	0.233898	0.932738	0.940979	0.327389	0.79723	1.3453	1.78032
K05	mmu-miR-1902	12.1906	12.1137	12.8211	13.3781	12.9105	13.4923	12.73	12.0871	13.7427	13.3616	12.4393	11.4038	1.70725	0.433387	0.896052	0.188607	0.267262	0.100691	1.18934	1.6534	0.262418	0.688008	0.379116	2.44925
K06	mmu-miR-1904	13.6776	13.7753	13.0294	13.7145	13.0321	13.2975	13.222	13.5907	13.7577	13.3872	13.2966	13.5855	0.591258	0.103763	0.311111	0.247139	0.177056	0.264941	0.568241	0.376716	0.745429	0.660603	0.98953	0.888486
K07	mmu-miR-1931	9.41192	9.55856	8.75908	9.25237	8.33586	9.42399	8.741	9.62608	9.61033	8.87773	8.25895	9.10383	0.843995	0.317767	1.46365	0.264736	0.208305	0.090322	1.40818	0.519547	0.199353	1.09162	0.977305	0.634609
K08	mmu-miR-1934-5p	8.68992	8.67856	9.23275	8.88594	9.59808	8.00557	7.245	8.60908	9.86967	8.39913	8.55419	9.0105	1.19497	0.172556	1.03003	0.153271	0.384708	0.477497	0.446095	1.72539	1.38025	1.02233	1.69658	0.98568
K09	mmu-miR-1936	12.9686	13.2399	12.3021	12.513	11.6511	12.0307	11.2847	11.9101	13.632	11.5854	11.7941	12.4042	1.41734	0.338779	1.01091	0.393632	0.357654	0.366077	1.41782	1.80196	0.396865	0.753055	0.497315	1.20781
K10	mmu-miR-1940	7.13292	7.1519	6.59242	6.99026	7.18858	6.50649	7.36633	7.04442	7.12933	7.13977	7.13654	6.9455	0.48448	0.054827	0.680729	0.25954	0.48899	0.319135	0.554262	0.564039	0.973771	0.329224	0.497999	0.629072
K11	mmu-miR-1945	14.2766	14.7761	13.8961	14.1444	13.9315	13.6338	13.5813	13.5841	14.4003	13.0937	13.9175	13.2628	0.388938	0.256521	0.456578	0.548019	1.07152	0.257045	1.30975	0.273241	0.281954	1.00671	0.904244	1.21932
K12	mmu-miR-1953	12.4186	12.4775	12.3334	12.7376	11.9532	12.9565	10.9533	12.0008	12.9443	11.9405	12.1168	11.8658	0.960589	0.036359	0.961159	0.320186	0.197994	0.103979	1.29118	0.147156	0.377599	1.92627	0.762159	1.31694
K13	mmu-miR-1957a	3.98058	4.12317	4.12808	4.35581	3.53271	4.44206	3.74967	4.48008	5.04233	4.13941	4.24387	4.67917	1.09614	0.388301	0.970931	0.353703	0.49681	0.160691	0.849645	0.302805	0.641062	0.881846	2.10023	0.724649
K14	mmu-miR-1963	11.6669	11.7212	11.7661	11.8348	11.4483	11.6852	11.1753	11.8414	12.0967	11.5643	11.8218	11.2432	0.169612	0.034938	0.463945	0.284177	0.484905	0.207521	0.505279	0.447367	0.083683	0.602638	0.380384	0.697535
K15	mmu-miR-1965	11.9832	12.2485	11.0488	11.2665	11.1069	11.2322	11.3003	12.0527	11.373	11.6254	10.9265	11.2542	1.68553	0.65172	0.663578	0.130737	0.056754	0.141046	1.02872	0.731039	0.576484	0.767059	0.787326	0.855373
K16	mmu-miR-1968-3p	11.6269	11.6533	11.2181	11.3563	11.4962	10.7121	11.1167	11.4561	11.1133	10.9355	11.4259	11.6408	0.6479	0.102867	0.170372	0.13401	0.123616	0.400028	1.17643	0.89587	0.355995	0.794314	0.075589	2.17611
K17	mmu-miR-1971	8.09458	8.16502	7.64375	7.9471	7.6872	7.74873	8.1	7.99808	8.115	8.20969	8.18748	7.81983	0.337785	0.099366	1.09386	0.092985	0.277548	0.174844	0.757821	0.701263	0.668376	0.612565	1.24113	0.410676
K18	mmu-miR-1983	12.0426	12.1079	11.1997	11.9358	11.5124	12.4384	9.62133	12.1001	11.9037	10.692	10.5523	10.0048	0.465333	0.039551	1.29544	0.143931	0.46851	0.087026	2.17876	1.20109	0.458301	3.22363	0.885076	2.24832
K19	mmu-miR-19b-1-5p	9.57192	9.55266	9.14875	8.98749	8.81144	10.2481	8.10067	9.50342	9.97033	8.82262	9.23657	8.2435	1.53985	0.211154	1.1301	0.306984	0.808253	0.448847	2.23861	1.89038	1.61864	2.42956	1.05725	1.39024
K20	mmu-miR-1a-1-5p	11.8829	11.7438	12.9091	12.7293	13.1052	12.5698	11.3133	12.0681	11.8837	11.8313	11.7819	11.6988	2.07857	0.624276	0.536285	0.15135	0.321632	0.217333	1.43091	0.824117	0.289235	0.946035	1.80824	0.291808
K21	mmu-miR-1a-2-5p	14.5446	14.4727	13.4848	13.9621	14.1401	13.6338	13.207	13.8018	14.5263	6.25535	13.7914	13.6772	0.350177	0.225967	0.504615	0.251975	0.327567	0.257045	1.41855	0.30469	0.449376	10.547	0.879716	1.1777
K22	mmu-miR-202-3p	12.8206	12.9266	12.5407	12.918	12.4017	12.5833	12.6307	12.8584	13.6227	12.3105	12.4454	12.1392	0.554713	0.140567	0.802511	0.221513	0.138579	0.283444	0.812626	0.617845	0.595039	0.413985	0.544434	0.755226
K23	mmu-miR-208a-3p	14.9539	14.7761	13.2831	14.2392	11.8893	13.6338	12.7087	13.7091	14.2733	13.4229	13.8136	13.4515	0.805044	0.256521	0.80507	0.708795	0.569703	0.257045	2.11002	1.33247	0.229083	1.11022	1.83934	1.59763
K24	mmu-miR-208a-5p	14.5626	14.7761	13.9694	13.7364	15.3989	13.5119	14.2973	13.5761	14.4353	7.50049	14.1214	14.5632	0.159027	0.256521	1.30447	0.706147	0.606061	0.419799	0.822414	0.281795	0.394423	11.6113	1.29007	0.239695
L01	mmu-miR-208b-3p	6.04525	6.00236	5.75242	5.6709	5.23969	7.91988	5.20933	6.00108	6.56033	5.78564	5.67628	5.64217	1.48324	0.22985	1.38916	0.380877	0.897069	0.904266	1.49463	2.29357	1.47401	1.17174	0.959733	1.86118
L02	mmu-miR-2137	7.39458	7.57782	6.76175	7.51977	6.95321	6.0977	7.65267	7.29342	6.57633	7.53286	6.58272	7.19517	1.77889	0.463871	1.51499	0.094192	0.545878	0.684281	0.897004	1.45474	0.670851	0.364502	1.92609	1.63731
L03	mmu-miR-2183	11.4183	11.6067	10.2801	10.8001	10.2587	10.8326	10.5933	11.1448	11.1553	11.1323	10.9137	10.9382	1.08227	0.418566	1.03229	0.162415	0.234292	0.103873	0.41462	0.305419	0.16398	0.723186	1.13793	0.759701
L04	mmu-miR-24-2-5p	6.03625	6.05041	5.54475	5.46025	5.08051	6.82296	4.863	6.10108	5.99867	5.48285	5.44481	5.23683	1.54884	0.05201	0.854742	0.314824	0.66979	0.533613	1.64487	2.05962	1.14779	1.61279	0.674456	1.35261
L05	mmu-miR-291b-3p	14.3986	13.6589	14.4094	14.2392	14.6513	13.6338	13.501	14.1958	15.298	13.0447	14.3372	13.9345	1.58556	0.856854	1.25492	0.708795	0.729837	0.257045	1.41422	0.921263	1.74066	0.910266	1.67371	1.02798
L06	mmu-miR-293-5p	14.9539	14.7761	14.2594	14.2042	15.8156	13.6338	13.7093	14.1578	15.2493	13.635	14.8242	14.2802	0.805044	0.256521	1.00602	0.649255	0.676555	0.257045	1.27098	0.967908	1.6571	0.743	1.69862	0.429269
L07	mmu-miR-294-3p	13.3522	13.4886	13.0264	13.7917	13.4123	13.6338	11.5483	13.0128	14.1883	12.6211	12.4424	13.1272	1.08451	0.139644	1.15315	0.149454	0.406389	0.257045	0.850306	0.472717	0.297414	1.68473	1.28401	2.42632
L08	mmu-miR-302a-3p	14.3336	14.7761	13.6237	14.13	13.8817	13.6338	13.3597	13.5621	14.372	13.2801	13.9096	13.4172	0.294966	0.256521	0.354218	0.523767	0.289402	0.257045	1.77692	1.20426	0.976881	1.35744	0.902629	0.867139
L09	mmu-miR-302b-3p	14.4223	14.7761	14.5934	13.7056	15.4649	13.4799	13.7493	14.1958	15.545	13.9057	14.5701	14.6572	0.160564	0.256521	1.56509	0.201442	0.574076	0.104471	0.573359	0.921263	2.16562	0.275274	1.70693	0.22374
L10	mmu-miR-3099-3p	11.9666	12.0593	11.7714	11.9307	11.6566	11.682	10.875	12.0144	11.987	11.3241	11.7798	11.5148	0.869232	0.112266	0.906795	0.157721	0.095866	0.234604	0.750024	1.63129	0.883924	0.985467	0.267594	0.754963
L11	mmu-miR-30c-2-3p	6.60292	6.50271	6.51075	6.34323	6.49903	6.12582	6.73967	6.64142	6.09733	7.10495	7.72432	6.4395	0.884458	0.41912	0.314621	0.077928	0.246582	0.161042	0.848027	0.793748	0.284997	0.495556	0.611442	0.499368
L12	mmu-miR-331-3p	6.48225	6.54667	5.96442	5.95944	5.55306	7.08563	5.66867	6.63708	6.716	6.18928	5.66915	5.71817	1.34739	0.104323	1.19907	0.327373	0.760059	0.43367	1.10038	1.94264	1.42775	1.26494	0.647864	1.52002
L13	mmu-miR-341-3p	10.2513	10.3547	9.51475	9.68851	9.42507	9.69262	9.829	9.77275	9.91867	10.0687	9.41071	9.34583	0.562255	0.169955	1.10043	0.117219	0.188593	0.105191	0.094206	0.526086	0.649257	0.270147	0.63052	1.30076
L14	mmu-miR-343	9.81825	9.76589	9.30642	9.67278	10.5087	9.59523	8.754	9.54275	9.74833	8.61331	8.93587	8.16617	0.657143	0.318871	0.432902	0.45241	0.392426	0.295397	1.6447	0.607974	0.380412	1.28889	1.24897	1.92317
L15	mmu-miR-344d-3-5p	14.9539	14.7761	14.5221	14.2392	16.0181	13.6338	14.406	14.1958	14.804	0.833828	15.5058	14.5775	0.805044	0.256521	1.44441	0.708795	0.857923	0.257045	0.854364	0.921263	1.92852	11.4316	2.36937	1.25728
L16	mmu-miR-350-3p	5.36792	5.34814	4.82808	4.86569	5.03294	5.30561	4.176	5.76142	4.72933	4.73855	5.15519	4.3275	0.647639	0.146563	0.253104	0.070057	0.074013	0.139559	1.11602	0.470308	0.280504	1.40795	0.59627	0.347088
L17	mmu-miR-351-3p	6.19125	6.25398	5.22175	5.5696	5.56331	5.33826	6.12433	6.21575	5.871	6.43745	5.7466	5.69517	0.481327	0.103365	0.664604	0.14989	0.353868	0.182387	0.396659	0.178343	0.480738	0.441585	0.199298	0.269497
L18	mmu-miR-361-5p	6.98125	6.96195	7.10975	7.04173	6.98919	6.57849	6.61233	6.92975	6.68367	6.76736	6.57991	6.6745	0.322136	0.170463	0.357479	0.104645	0.176442	0.272239	0.577247	0.544073	0.215491	0.630461	0.767598	0.391031
L19	mmu-miR-363-3p	13.3476	13.8634	11.4394	13.6436	11.2659	13.1728	9.899	12.1664	10.6703	9.21742	10.5568	8.65983	1.21873	0.494986	3.94441	0.357867	1.84247	0.308297	6.11929	1.05969	1.00459	5.43705	3.5844	4.19015
L20	mmu-miR-363-5p	14.4793	14.631	12.6631	14.2392	14.2741	13.6338	11.872	14.0221	13.508	11.8876	13.0493	11.9012	0.084447	0.127901	1.84017	0.708795	1.1478	0.257045	3.90612	0.633049	0.194591	3.76924	3.03201	3.59512
L21	mmu-miR-365-3p	2.68592	2.67646	2.58275	2.232	2.75584	2.38614	2.16967	2.87675	2.405	2.92707	3.24357	3.0035	0.725427	0.071938	0.848192	0.081234	0.287206	0.063348	0.617354	0.605786	0.168059	0.282718	0.979808	1.71379
L22	mmu-miR-374c-5p	2.18492	2.0919	2.04808	1.71105	2.48538	2.77012	1.074	1.57175	2.434	1.35803	2.02514	1.3985	1.23561	0.327475	1.16326	0.175693	0.246122	0.439992	1.11906	1.08315	0.315152	0.930454	1.50984	0.685032
L23	mmu-miR-376a-3p	11.5892	11.5303	11.9321	11.7703	11.8851	12.5649	11.0413	12.0267	11.4383	11.6714	11.8749	10.4695	1.75979	0.367518	0.793749	0.137004	0.314492	0.211438	1.90175	1.25208	0.831724	2.00653	1.84432	1.42584
L24	mmu-miR-379-5p	7.09058	6.89261	7.35442	7.25111	7.95915	7.71985	6.46267	7.29575	7.30233	6.82867	7.67064	6.46817	2.0017	0.735041	0.696052	0.263918	0.255938	0.197282	1.16203	0.980153	0.563865	0.425234	2.22675	0.505129
M01	mmu-miR-382-5p	8.34092	8.2182	8.86675	8.88393	9.32213	8.66153	7.94167	8.67975	8.79	8.29617	8.9365	7.89983	1.62105	0.517246	0.481561	0.207252	0.228829	0.228736	0.497548	0.60601	0.684183	0.202298	1.41208	0.630522
M02	mmu-miR-410-3p	11.7532	11.6967	11.2408	11.3097	11.3066	11.8764	9.99133	11.1921	11.626	10.1834	10.7298	10.4812	1.48746	0.362324	0.270056	0.132464	0.132916	0.121333	1.99338	0.371171	0.414274	1.73939	0.861135	1.50792
M03	mmu-miR-421-3p	6.73958	6.61956	6.53608	6.41206	7.35085	7.21382	5.64233	6.01175	6.98267	5.96742	6.86881	5.80417	1.7154	0.483729	1.35878	0.277879	0.153659	0.314869	1.30142	1.20563	0.21074	1.14624	1.51189	0.900499
M04	mmu-miR-423-3p	6.08158	6.16651	5.51175	5.49008	5.00005	5.7571	5.01633	6.22908	5.89433	5.53061	5.2779	5.10417	0.943278	0.174435	0.728889	0.326536	0.607458	0.150195	1.05069	1.1518	0.795219	1.3906	0.406847	1.03088
M05	mmu-miR-434-3p	7.75325	7.74146	8.41342	8.06752	7.92878	7.11423	6.72733	6.76108	7.35	7.56921	7.49224	6.71783	1.00488	0.159131	0.397607	0.241005	0.504272	0.497289	1.02038	1.83453	1.60905	0.793346	1.67296	1.2245
M06	mmu-miR-434-5p	9.34692	9.19962	9.43175	9.25967	9.92413	10.1555	8.925	9.26342	9.126	9.22073	9.60593	8.22583	1.9049	0.610478	0.872223	0.246749	0.35791	0.316874	1.22007	0.665326	0.799653	0.541703	2.23574	0.221376
M07	mmu-miR-448-3p	12.4156	12.4576	12.3681	12.7038	12.4623	13.5426	11.4043	11.5177	11.5073	11.5817	12.1116	11.7228	0.480268	0.070095	1.0625	0.151765	0.274712	0.127398	1.50606	1.61529	0.97579	1.57545	0.888906	1.55557
M08	mmu-miR-448-5p	12.5639	12.6801	11.8264	12.5576	11.2969	12.7359	11.104	11.3581	12.164	12.2775	11.6355	11.1355	0.563106	0.175398	1.8171	0.411678	0.537913	0.157627	0.419026	2.42864	1.03856	1.54966	0.417049	0.508776
M09	mmu-miR-449a-5p	3.44792	3.5176	2.60842	2.90886	2.60988	4.20823	2.16167	3.66808	3.80967	2.60172	2.50591	2.83917	1.32126	0.16664	1.2539	0.137152	0.502374	0.520522	0.681801	2.702	1.09424	1.06669	0.70639	1.52225
M10	mmu-miR-449b	7.71392	7.90632	6.87975	7.41885	6.53192	8.99046	6.56067	8.21575	8.41067	7.13546	7.28143	7.3695	1.66653	0.487876	1.72901	0.356706	0.768566	0.601364	0.464119	2.82041	1.92325	1.32733	2.18276	1.76505
M11	mmu-miR-449c-5p	8.65258	8.82447	7.76442	8.28408	7.60531	9.11698	7.372	8.42542	8.83067	7.85003	7.38358	7.6265	1.52903	0.408824	1.91297	0.310789	0.840764	0.286725	0.694178	1.81589	1.37601	1.23808	0.83733	1.7621
M12	mmu-miR-450a-5p	3.73792	3.7787	3.25642	3.03469	2.99518	4.46823	2.39	3.51908	3.669	3.1646	3.24447	3.1185	1.43478	0.071467	0.785465	0.184348	0.529752	0.5783	0.535662	1.77373	0.932204	1.16627	1.33056	1.16693
M13	mmu-miR-452-3p	9.86358	9.80395	9.65375	9.50051	9.7189	10.9276	9.517	10.3471	10.345	10.0553	9.79983	9.7995	1.35395	0.342455	1.09631	0.147251	0.58571	0.500335	1.77166	2.67132	0.576823	1.13629	1.31678	0.735157
M14	mmu-miR-452-5p	10.6483	10.643	10.7381	10.5024	11.0122	12.1478	10.7913	10.8451	11.122	10.7931	10.9188	10.3788	0.795718	0.184493	0.961001	0.123505	0.438938	0.584589	1.20493	0.986086	0.469692	0.45688	1.53912	0.255401
M15	mmu-miR-455-3p	7.40792	7.35483	7.98775	7.80277	8.19048	7.01154	7.217	8.12942	7.19667	8.05551	8.35201	6.90217	0.570758	0.283301	1.17466	0.169947	0.44316	0.431621	0.700461	1.36872	0.959826	0.205377	0.540756	0.434175
M16	mmu-miR-466d-3p	8.17758	8.16448	7.90742	8.26936	8.37663	8.58248	6.02567	8.07775	7.504	6.76381	7.74819	6.73017	0.354062	0.169934	0.964686	0.226761	0.487167	0.144627	1.51249	1.04249	0.806369	1.97063	1.48595	1.68121
M17	mmu-miR-466h-5p	9.55725	9.63264	9.37808	9.78628	9.65976	10.569	8.012	9.74508	9.72133	8.87442	9.60242	9.03883	1.05144	0.093657	0.593332	0.123439	0.189301	0.234361	1.83925	0.207944	0.314488	2.48348	0.75782	1.74211
M18	mmu-miR-468-3p	12.6583	12.6944	12.8311	13.1167	12.4729	13.6338	11.9567	12.4031	13.217	11.6677	11.8898	11.9808	1.51038	0.090228	0.572792	0.331849	0.349938	0.257045	1.54736	0.816434	0.778586	1.08523	0.166705	1.07489
M19	mmu-miR-470-5p	12.6433	12.7669	12.0484	12.4221	11.9299	12.819	11.72	12.6047	13.098	12.2641	12.2417	12.2265	0.625548	0.197167	1.02248	0.18423	0.076989	0.0343	0.63661	0.891668	1.07612	0.795233	0.604449	1.82799
M20	mmu-miR-483-5p	10.4339	10.5546	9.66875	10.3986	10.0159	9.63999	10.0247	10.0201	9.912	10.3118	10.2191	10.0468	1.09463	0.220825	1.17848	0.135171	0.443623	0.439469	0.279623	1.00907	0.967617	0.659392	1.25625	1.05927
M21	mmu-miR-483-3p	11.5289	11.7246	11.0868	11.2916	11.0084	11.6337	10.6837	10.7164	11.3953	10.7463	11.0918	10.8068	1.28033	0.439887	0.616458	0.159324	0.071307	0.022202	0.512464	0.433881	0.376191	0.870952	1.38368	1.10631
M22	mmu-miR-490-3p	13.5999	13.7605	12.5271	12.9397	13.2652	13.4667	12.531	12.7354	12.536	12.998	12.2864	11.8435	0.877939	0.197951	0.194125	0.273602	0.251307	0.188333	1.42964	0.629461	0.691827	0.926457	0.926462	0.223525
M23	mmu-miR-490-5p	10.3746	10.4172	10.0631	10.1386	10.4859	10.2482	10.59	10.7731	10.218	10.9715	10.9413	10.4565	0.394519	0.039937	1.07977	0.239477	0.454233	0.160212	0.285108	0.81773	0.635024	0.481157	0.675016	0.747592
M24	mmu-miR-491-5p	10.3689	10.3974	10.4841	10.3978	10.4526	10.4567	10.2117	10.4651	10.2877	10.5403	10.5474	9.93283	0.532074	0.077215	0.47657	0.161679	0.43167	0.088945	0.692759	0.173205	0.514872	0.666462	0.417045	0.232617
N01	mmu-miR-496a-3p	11.8153	11.7957	11.6997	11.6686	12.2179	11.609	11.7823	12.1264	12.1963	12.122	12.0711	11.1215	1.15301	0.247499	0.55595	0.232998	0.235076	0.208797	0.685344	1.30828	0.328607	0.684406	1.71274	0.848216
N02	mmu-miR-500-3p	4.57192	4.5938	4.78842	4.46051	4.12615	4.73806	4.62	4.84542	4.78933	4.86153	5.08899	4.66083	0.724826	0.013293	0.145644	0.32027	0.588161	0.158169	0.580215	0.464902	0.635363	0.601275	0.308741	0.207574
N03	mmu-miR-501-3p	7.00658	7.00776	7.01908	6.70613	6.88881	6.81432	6.87133	6.84842	7.36167	7.16812	7.14264	6.75583	0.680213	0.106972	0.532376	0.119466	0.435236	0.033259	0.423207	0.471331	0.301139	0.436707	0.603742	0.578439
N04	mmu-miR-501-5p	7.81358	7.81769	7.38708	7.29176	7.40229	8.14839	7.091	7.44308	7.99267	7.529	7.36803	7.1095	0.810747	0.110643	0.586173	0.112113	0.375322	0.283144	0.771351	0.903994	0.782818	0.518291	0.685911	0.720485
N05	mmu-miR-504-5p	13.6962	13.8328	12.7654	13.1941	13.0373	13.5576	13.1847	13.6741	13.5457	13.2556	13.1854	12.8662	0.679717	0.221682	0.5597	0.15135	0.121129	0.144862	1.14184	0.96687	0.770775	1.01072	0.567827	1.57337
N06	mmu-miR-505-3p	9.53992	9.54404	9.37775	9.44703	9.34719	9.86395	8.45867	9.72275	9.60133	9.56665	9.53768	8.9065	0.845512	0.13785	0.434258	0.156313	0.34279	0.076166	0.563262	0.678311	0.276023	1.17443	0.192652	0.887376
N07	mmu-miR-532-5p	5.89492	5.8799	5.53442	5.37708	5.3759	6.10368	4.90333	5.67342	5.89667	5.32873	5.54902	5.1995	1.1921	0.139916	0.871562	0.173023	0.543089	0.255856	1.05394	1.05728	0.778956	1.22556	0.772409	0.755509
N08	mmu-miR-539-3p	14.9539	14.7761	15.0104	14.2392	15.7224	13.6338	13.8937	14.1958	14.6123	7.43393	15.1142	14.4878	0.805044	0.256521	2.27677	0.708795	0.823235	0.257045	0.414134	0.921263	0.583271	11.5526	1.93868	1.33977
N09	mmu-miR-539-5p	11.0629	11.0099	11.1084	11.1087	11.5498	10.7977	9.94633	12.0041	11.706	10.8058	10.7835	11.0498	1.20208	0.340664	0.99028	0.243474	0.411721	0.292832	0.223895	1.7896	0.601302	0.837652	1.05614	0.296625
N10	mmu-miR-540-3p	8.63792	8.57171	9.16675	8.83687	9.61915	8.29153	6.57733	8.37375	9.88833	8.09887	8.55002	8.44683	1.65211	0.343895	1.03207	0.191708	0.348384	0.346727	1.34591	1.55236	1.20431	1.23859	1.78624	0.852486
N11	mmu-miR-540-5p	13.0166	13.183	12.0891	12.4844	12.6521	13.4978	12.1307	13.0734	13.0013	12.7692	12.5089	12.6502	1.11102	0.325304	0.422835	0.223498	0.245749	0.164459	0.983249	0.696585	0.624285	1.35313	0.300266	1.75221
N12	mmu-miR-542-5p	7.68658	7.61211	7.34642	7.24117	7.56712	7.90035	7.58767	7.55675	7.474	8.27204	8.90237	7.83683	0.825314	0.35501	0.526736	0.090967	0.229722	0.205997	0.224029	0.77836	0.109673	0.701834	0.308395	0.787579
N13	mmu-miR-546	11.9129	12.0544	10.7494	11.1428	10.5209	11.1985	11.471	11.2487	11.5003	11.7205	11.0254	11.1395	0.731962	0.263768	1.40542	0.180998	0.14607	0.099393	0.960113	0.393802	0.38077	0.155355	1.12172	0.483046
N14	mmu-miR-568	14.9539	14.7761	15.0104	14.2376	16.0164	13.6338	14.0663	14.1958	15.251	7.50049	14.8462	14.9712	0.805044	0.256521	2.27677	0.705956	0.856874	0.257045	0.615266	0.921263	1.89089	11.3678	2.00587	0.767592
N15	mmu-miR-582-5p	4.88458	4.86038	4.22075	3.89866	4.00712	6.21373	3.87367	4.64742	5.446	4.62425	4.8179	4.26383	2.02528	0.152841	1.50649	0.214495	0.795025	0.940403	1.09991	2.70473	1.54261	0.973638	1.78922	1.79985
N16	mmu-miR-592-3p	11.1156	11.0942	10.7818	10.9296	11.4723	11.9478	10.3987	10.7617	12.311	10.533	11.1697	10.6385	0.63999	0.242125	0.807183	0.323384	0.455808	0.368764	0.881978	0.461138	0.974808	0.755008	0.854472	0.552946
N17	mmu-miR-653-5p	9.97058	10.0164	11.1907	10.4679	11.7078	11.2167	8.909	10.0001	10.1397	10.1046	11.0885	10.7242	0.137864	0.030402	2.09777	0.344567	0.819027	0.289985	0.454923	1.07868	1.02913	0.517234	2.13296	1.28398
N18	mmu-miR-664-3p	4.50958	4.49979	4.09442	4.28245	4.20713	3.54359	4.15567	4.28275	3.803	4.27129	4.12457	3.74983	0.267171	0.101747	0.264673	0.050026	0.082484	0.359361	0.21507	0.242416	0.255811	0.297456	0.358871	0.136255
N19	mmu-miR-667-3p	10.2556	10.34	9.47275	9.7966	9.5656	9.83724	9.719	9.73242	9.92667	9.98008	9.85724	9.60617	0.45578	0.111052	0.890809	0.1127	0.185497	0.099143	0.481946	1.20085	0.692473	0.588584	0.472596	0.482507
N20	mmu-miR-669p-5p	9.42892	9.39859	9.38375	9.87034	9.66342	9.84668	7.40067	10.3254	9.139	8.3878	9.35901	8.13183	0.835982	0.24359	0.997087	0.139119	0.344948	0.142031	2.43091	0.821301	0.736217	3.10035	1.43806	2.03255
N21	mmu-miR-669c-5p	6.12625	6.25729	5.83908	5.98901	5.82274	5.7977	6.35267	6.40042	5.71933	6.23865	6.04329	6.37883	1.31788	0.318852	0.761459	0.068775	0.16227	0.147453	1.18769	1.16092	0.484018	0.885359	1.89149	1.29101
N22	mmu-miR-670-5p	12.0616	12.1191	12.1747	12.2699	12.2972	13.4876	11.6603	11.6131	12.9753	11.7183	11.9222	12.2348	0.468127	0.035169	0.753739	0.166538	0.44322	0.101469	0.952518	1.03828	0.669688	0.863429	0.37092	0.688787
N23	mmu-miR-673-3p	12.1849	12.2846	11.7734	12.1614	11.7462	11.5298	11.0163	11.9507	12.2313	11.3748	11.4081	11.1262	0.595578	0.130083	1.03819	0.155093	0.113739	0.399046	1.12334	0.30543	0.750415	1.39778	0.589928	0.917919
N24	mmu-miR-674-5p	5.25358	5.30696	5.18708	5.0367	4.32769	5.04739	4.868	5.45275	4.947	5.15413	5.15627	4.9465	0.261699	0.088184	0.545736	0.393545	0.463451	0.184528	0.428765	0.700012	0.779955	0.505483	0.330055	0.513863
O01	mmu-miR-675-3p	14.0206	14.3172	12.6834	13.4745	13.2729	13.63	13.5153	13.3431	13.4437	13.6811	13.2314	13.3875	0.525588	0.077755	0.656005	0.167322	0.341421	0.250969	0.164284	0.491979	0.537856	0.073832	0.31932	1.25431
O02	mmu-miR-675-5p	10.7376	10.7958	10.1227	10.5456	10.2518	11.1933	10.23	10.6568	10.732	10.6402	10.2233	10.4922	0.186757	0.035197	1.16465	0.124531	0.298385	0.169767	0.475744	0.30009	0.721724	0.675385	0.965624	1.1039
O03	mmu-miR-676-3p	7.93492	7.96066	7.84475	7.69933	7.5131	8.05884	7.44267	7.74242	8.071	8.07573	7.85886	7.6595	1.17076	0.047747	0.417975	0.240113	0.525201	0.106906	0.613536	0.480589	1.00316	0.556162	0.967629	1.00309
O04	mmu-miR-679-5p	14.2203	14.3486	13.2701	13.7492	13.1502	13.6338	13.5637	13.4054	14.3343	13.1543	12.8554	13.3598	0.346499	0.072403	0.692969	0.19804	0.414294	0.257045	1.47263	0.391562	0.229989	0.721565	0.39165	1.07834
O05	mmu-miR-681	9.70758	9.85601	9.23808	9.42879	8.85618	9.43839	9.499	9.45375	9.97833	9.60871	9.46841	9.3295	0.85469	0.31889	1.13697	0.211092	0.036621	0.112224	0.213605	0.385741	0.537408	0.285281	0.296055	0.799804
O06	mmu-miR-682	13.5992	13.7032	12.6871	13.3808	13.1606	13.5943	12.6353	12.4501	14.1043	13.0228	12.9993	12.9192	0.433434	0.123176	0.638494	0.162085	0.251368	0.195827	1.31534	0.045591	0.345283	1.05974	0.67561	0.933577
O07	mmu-miR-691	9.82392	9.89895	9.81608	10.1786	9.7477	10.002	10.2617	9.83942	10.104	10.0131	9.58935	9.7155	0.67602	0.088882	1.48024	0.119814	0.308118	0.186949	0.224484	1.06945	0.821144	0.266946	0.744125	0.970334
O08	mmu-miR-694	13.4709	14.4503	13.4524	13.447	13.7052	13.6338	12.7567	13.2874	14.8827	13.1771	13.6573	13.0268	1.4152	0.039803	0.662541	0.155196	0.388698	0.257045	1.0065	0.213985	1.03142	1.22325	1.23472	1.35248
O09	mmu-miR-695	13.5983	14.4803	13.3021	13.7229	12.7501	12.6913	12.2503	12.3621	13.9137	12.7897	12.4885	13.4432	0.879087	0.226931	0.676533	0.234773	0.668799	0.825015	0.800499	1.8101	0.848924	0.508031	0.428103	1.08805
O10	mmu-miR-696	7.80492	7.91429	6.70808	7.1132	6.75725	6.31102	7.73633	7.58708	6.89367	7.67796	7.38544	7.4905	1.37031	0.225078	1.35547	0.087815	0.399054	0.418502	0.903963	1.00707	0.994981	0.380013	1.88596	1.53877
O11	mmu-miR-697	10.6182	10.7494	10.7211	11.0306	10.5466	11.1352	10.2847	10.5271	10.9667	10.642	10.8555	10.3908	0.722066	0.251005	0.999673	0.177181	0.044166	0.077686	0.795463	0.592355	0.438722	1.01368	0.953806	0.378271
O12	mmu-miR-698-3p	12.4286	12.5043	12.3734	12.389	12.4941	13.4401	12.6523	12.4671	13.6873	12.6653	12.1418	13.3142	0.637415	0.058282	0.225827	0.142289	0.184652	0.144644	0.754889	0.479273	0.516772	1.11211	0.596222	1.12533
O13	mmu-miR-701-5p	11.6296	11.6062	11.1781	10.8611	11.3825	11.4594	10.8527	11.8604	11.7867	11.6155	12.1943	11.1852	1.6211	0.256548	0.951344	0.124991	0.489073	0.143903	1.61501	1.26035	0.895924	1.37897	0.948402	1.53533
O14	mmu-miR-704	12.7266	12.7294	13.0404	13.4543	13.3249	13.5836	13.007	13.2171	13.4443	13.4658	12.9899	12.8628	0.493427	0.192306	0.517981	0.154383	0.136906	0.180134	0.635212	0.829297	0.598151	0.870818	0.295054	1.61726
O15	mmu-miR-708-5p	7.07392	7.01972	7.69942	7.46679	7.92982	8.25521	6.43833	7.45808	7.70267	7.56395	7.61765	7.58183	1.32734	0.281563	0.649986	0.125491	0.274967	0.263996	0.80535	0.752934	0.635041	0.503864	0.306201	0.493397
O16	mmu-miR-710	11.8773	11.8213	11.6304	11.6564	11.9745	12.5336	11.3567	11.5171	12.662	11.6183	12.0631	11.6712	1.01666	0.362597	0.945914	0.205529	0.354838	0.275538	1.07775	0.535984	0.829291	1.11129	0.568214	0.941378
O17	mmu-miR-711	14.5813	14.7267	14.0047	14.2392	15.6842	13.6338	13.2907	13.8087	15.4693	13.6794	14.227	14.3122	0.184738	0.214615	0.604802	0.708795	0.810103	0.257045	0.733122	0.693995	2.03531	0.666305	1.33177	0.373844
O18	mmu-miR-712-5p	6.35558	6.38096	6.06275	6.27389	6.38592	4.7729	6.73467	6.32142	5.849	6.90473	6.75229	6.21483	1.19063	0.026066	1.2702	0.20478	0.549935	0.712711	0.233112	1.58492	1.59919	0.662388	1.41517	0.725945
O19	mmu-miR-713	9.59058	9.74043	8.69775	9.08312	8.93634	9.41112	9.23533	9.28375	9.72	9.40807	8.95204	9.2615	0.930305	0.325123	0.647515	0.114648	0.199429	0.073142	0.390183	0.760902	0.464626	0.514171	0.414337	0.863221
O20	mmu-miR-717	14.9539	14.7761	15.0104	14.2392	16.0181	13.6338	14.406	14.1958	15.545	7.50049	15.5058	14.9712	0.805044	0.256521	2.27677	0.708795	0.857923	0.257045	0.854364	0.921263	2.16562	11.6113	2.36937	0.767592
O21	mmu-miR-719	14.9539	14.7761	13.8204	13.2989	14.2623	13.2745	14.406	14.1958	15.217	7.50049	14.6756	14.7225	0.805044	0.256521	0.375181	0.411371	0.639554	0.398341	0.854364	0.921263	1.60163	11.3678	1.77928	0.336895
O22	mmu-miR-720	-0.826083	-0.700921	-0.863583	-0.829776	-1.46351	-1.06964	-1.5	-0.684583	-0.689333	-1.35139	-1.29049	-1.28417	0.984466	0.407766	0.559073	0.283566	0.322363	0.174184	0.403042	0.121549	0.875172	0.54721	1.24866	0.701439
O23	mmu-miR-721	14.8136	14.7761	14.0397	14.2392	14.6959	13.6338	14.406	14.1958	14.6377	14.0618	13.8032	14.6522	0.564876	0.256521	0.656919	0.708795	0.389358	0.257045	0.854364	0.921263	0.624016	0.329822	1.5829	0.215081
O24	mmu-miR-758-3p	13.4612	13.6025	11.8354	11.9462	12.247	11.867	12.8903	13.0311	12.72	12.8858	12.8387	12.3478	0.875228	0.239954	0.508639	0.199119	0.209237	0.203041	0.590553	0.794314	0.823826	0.400114	0.443806	1.38233
P01	mmu-miR-761	13.5883	13.656	13.1661	13.337	13.7956	12.5002	13.3077	13.4591	13.7537	13.1368	12.8696	13.1272	0.36046	0.039197	0.526423	0.216783	0.095526	0.515042	1.02182	0.319003	1.00844	0.650866	0.653938	1.38597
P02	mmu-miR-763	9.89358	9.89511	10.2178	10.3812	10.1893	10.1951	9.643	10.6661	10.7673	10.2374	9.12716	9.98717	0.243149	0.151466	0.348611	0.146104	0.148967	0.191253	0.308537	0.180845	0.496319	0.810328	1.20365	0.337288
P03	mmu-miR-764-3p	13.9779	14.3475	13.3867	13.8508	13.5623	13.3575	13.4883	13.4171	13.5223	13.2466	13.3267	13.1495	0.440135	0.144138	0.6445	0.129889	0.348268	0.361116	1.54928	0.503422	0.494393	0.977082	0.849678	1.29899
P04	mmu-miR-764-5p	12.9706	13.29	11.1181	11.3167	11.0996	10.5831	10.7447	11.3091	10.421	11.3827	11.4609	10.7445	1.61973	0.628081	0.575216	0.144908	0.045859	0.432956	1.11296	1.80833	0.718589	1.43814	1.08386	1.51608
P05	mmu-miR-802-5p	14.9539	14.7761	13.1124	14.0034	14.0264	13.6266	12.4627	13.8251	14.2307	5.70301	12.0835	12.6378	0.805044	0.256521	1.08249	0.315669	0.52126	0.24558	3.23543	0.334147	1.03685	10.3658	3.55714	2.44044
P06	mmu-miR-804	7.15892	7.30323	6.50108	6.7883	5.79262	7.22051	6.003	7.59208	7.502	6.55439	6.02634	6.09217	1.55693	0.344845	1.24127	0.447114	0.673945	0.224188	1.28503	1.84678	1.59469	1.53976	0.70892	1.71387
P07	mmu-miR-871-3p	14.3012	14.7761	13.1511	13.9611	13.5571	13.6078	12.9717	13.3767	14.349	13.4852	12.8827	13.5325	0.347949	0.256521	0.426271	0.250359	0.124323	0.266369	0.44591	0.164464	0.238588	0.659278	0.488298	0.957566
P08	mmu-miR-871-5p	14.3806	14.5396	13.4234	14.2159	14.5488	13.5878	13.1663	13.5831	13.949	12.9704	13.1205	12.7142	0.220628	0.040554	0.590331	0.66908	0.446143	0.278329	0.542413	0.312268	1.0534	0.472208	0.594308	0.430529
P09	mmu-miR-875-3p	13.2916	14.5614	13.8227	13.5746	12.8509	12.4065	11.8653	12.2044	13.2933	13.0295	12.0002	13.1972	1.21014	0.253589	0.589837	0.471456	1.09885	0.830955	1.99155	2.62731	1.14372	1.1405	1.03652	0.463624
P10	mmu-miR-877-5p	8.11725	8.19772	7.66908	8.13849	7.95289	7.92271	7.94367	8.10342	8.12333	8.03935	7.82361	7.90917	0.384106	0.130013	0.71726	0.111499	0.274057	0.190251	0.686013	0.365271	0.383001	0.502055	0.929069	0.500454
P11	mmu-miR-879-5p	11.5913	11.7464	10.8377	10.33	9.92484	11.9796	10.9513	11.3461	12.333	11.6156	11.1995	11.5728	1.71706	0.31142	0.63823	0.506098	1.06501	0.620525	0.783414	1.5695	1.7506	0.74891	0.523915	2.17342
P12	mmu-miR-883b-5p	13.7819	14.2671	13.7438	14.1131	14.3184	13.6338	13.441	13.7814	14.8307	13.7058	13.4116	13.6615	0.71446	0.21854	0.327414	0.4954	0.095702	0.257045	1.4875	0.281248	0.9437	0.424239	0.49899	0.753529
P13	cel-miR-39-3p	14.9539	14.7761	14.4274	14.1749	14.1592	13.6338	14.15	13.9657	15.4747	13.7328	14.1093	14.2638	0.805044	0.256521	1.28508	0.599522	1.18357	0.257045	0.633127	0.542503	2.12593	0.879693	1.21259	0.46203
P14	cel-miR-39-3p	14.9539	14.7761	14.2048	12.4256	13.7806	12.3605	14.0093	13.8044	15.545	13.8001	15.1227	14.5292	0.805044	0.256521	0.916807	1.13319	0.671234	0.102257	0.622428	1.47344	2.16562	0.764914	1.94659	0.003413
P15	SNORD61	1.06092	1.06568	0.460417	0.391939	0.292634	-0.553396	0.815333	0.90675	-0.083667	0.550066	0.457158	0.280833	1.28028	0.003378	1.11038	0.014437	0.338884	0.403915	0.103506	0.694751	1.00495	0.240942	0.357446	0.948887
P16	SNORD68	0.202917	0.235888	-0.250583	-0.373253	-0.056921	-1.00961	-0.352	-0.83725	-0.077667	-0.506739	-0.502375	-0.868833	0.298011	0.100889	0.393711	0.107179	0.139575	0.269989	0.363391	0.796565	0.362914	0.39537	0.961931	0.518719
P17	SNORD72	1.72025	1.66968	1.47275	1.34727	1.91287	0.328097	1.12933	1.20675	1.11167	0.700356	1.03983	0.5505	0.792047	0.186327	0.856695	0.256185	0.439205	0.465059	1.16729	0.50153	1.14329	0.64469	1.39413	0.892427
P18	SNORD95	0.73525	0.725718	0.58475	0.583332	0.592776	-0.165787	0.415	0.70075	0.347	0.11887	0.706656	0.012167	0.115727	0.041544	0.053774	0.007977	0.017302	0.323003	1.12483	0.410832	0.225495	0.771482	0.42111	0.72108
P19	SNORD96A	-0.38975	-0.409415	-0.59425	-0.761701	-0.556184	-1.67193	-0.740667	-0.554583	-0.926667	-0.867642	-0.39915	-1.09383	0.325269	0.05601	0.353617	0.042624	0.120736	0.376879	0.322951	0.158397	0.530611	0.200393	0.719578	0.341649
P20	RNU6-6P	0.452917	0.448425	-0.05425	-0.074776	-0.315344	0.442555	-0.891	-0.42325	0.319333	-1.30926	-0.459357	-0.977833	0.817889	0.021244	0.196699	0.126409	0.170301	0.228552	2.06635	2.24817	0.503482	1.70348	0.731949	1.76869
P21	miRTC	5.35625	5.54891	4.58508	4.67103	4.35748	4.56385	4.34333	5.76708	5.00533	5.49624	4.3241	5.31317	1.27352	0.524986	0.370705	0.142952	0.144129	0.107654	1.29435	0.750077	0.361275	1.23195	1.0222	0.957714
P22	miRTC	5.37492	5.5694	4.69575	4.80177	4.43638	4.60311	4.35167	5.76775	5.01067	5.55663	4.2775	5.42083	1.28853	0.530465	0.447783	0.15619	0.14242	0.146868	1.27501	0.755679	0.235214	1.13952	1.12467	1.02364
P23	PPC	0.332917	0.243966	0.10275	-0.308449	1.25747	-1.07051	-0.580667	-0.569917	0.829667	-0.15974	0.220748	0.265833	0.652719	0.285845	1.72224	0.58098	0.645874	0.432792	0.752268	0.711865	1.76873	0.435702	1.88113	1.19984
P24	PPC	0.245917	0.155471	0.12775	-0.254089	1.40592	-1.01586	-0.667	-0.470917	0.843667	-0.129532	0.827831	0.2175	0.657388	0.289209	1.76501	0.630975	0.675788	0.450847	0.833043	0.958537	1.44963	0.423375	2.7619	0.932552

## Sheet: 2^(-Avg.(Delta(Ct))
		2^(-Avg.(Delta(Ct))
Position	Mature ID	T2C KO M	T2C KO M O3	T2C KO F	T2C KO F O3	T2C SPA1 M FA	T2C SPA1 M O3	T2C SPA1 F FA	T2C SPA1 F O3	T2C SPA2 M FA	T2C SPA2 M O3	T2C SPA2 F FA	T2C SPA2 F O3
A01	mmu-let-7a-5p	2.25858	2.26551	1.73418	2.04324	2.33739	1.59267	2.36089	1.85307	1.39152	2.50123	1.69953	1.55779
A02	mmu-let-7b-5p	1.04494	0.994382	0.870098	0.982814	1.63679	0.875288	0.971307	0.77338	0.9947	0.929248	0.766296	0.893888
A03	mmu-let-7c-5p	2.91753	2.91906	2.00544	2.34044	3.32764	2.31545	2.2642	1.89594	2.16996	2.28792	2.13258	1.80688
A04	mmu-let-7d-5p	1.61189	1.62588	1.35308	1.59284	1.81658	1.3208	1.56229	1.15609	1.57207	1.4327	1.10141	1.38367
A05	mmu-let-7d-3p	0.035128	0.033169	0.045581	0.048792	0.051322	0.04393	0.080567	0.033476	0.029063	0.06575	0.060773	0.051172
A06	mmu-let-7e-5p	0.981289	0.965586	0.714951	0.841998	0.952618	0.684085	0.831814	0.720923	0.819226	0.800444	0.796373	0.815166
A07	mmu-let-7f-5p	3.65892	3.78693	2.73319	3.3892	2.71563	1.92071	4.3349	3.25183	1.65481	3.87793	2.68396	2.30138
A08	mmu-let-7g-5p	2.37745	2.44584	2.54603	3.07645	2.75958	2.0342	3.29208	2.2909	2.50186	2.7818	1.86345	2.85634
A09	mmu-let-7i-5p	0.705516	0.715812	0.851601	0.886384	1.02865	0.578222	1.28521	0.591145	0.817335	0.990021	0.738817	1.05057
A10	mmu-miR-100-5p	0.049085	0.052316	0.032231	0.044143	0.020619	0.034015	0.037629	0.0314	0.041406	0.024502	0.030843	0.043965
A11	mmu-miR-101a-3p	0.126051	0.129833	0.185984	0.201605	0.245104	0.029622	0.433769	0.105106	0.091463	0.25207	0.22046	0.263432
A12	mmu-miR-101a-5p	0.000577	0.000574	0.000769	0.000733	0.000835	0.000338	0.000998	0.00054	0.000559	0.000966	0.000801	0.001008
A13	mmu-miR-101b-3p	0.078768	0.07998	0.120986	0.13447	0.162708	0.020441	0.269247	0.061352	0.061355	0.171362	0.120918	0.17815
A14	mmu-miR-103-3p	0.473165	0.473532	0.590599	0.686251	0.682366	0.334529	0.825687	0.493544	0.456705	0.594216	0.577295	0.695039
A15	mmu-miR-106a-5p	0.097132	0.097487	0.159421	0.143937	0.150307	0.053876	0.322864	0.09739	0.107644	0.28027	0.184657	0.310823
A16	mmu-miR-106b-5p	0.139992	0.137418	0.244445	0.224026	0.305491	0.064216	0.471283	0.144177	0.189684	0.396705	0.304182	0.453602
A17	mmu-miR-107-3p	0.013812	0.013631	0.015828	0.017905	0.021925	0.009615	0.020291	0.012162	0.010975	0.012411	0.014641	0.021278
A18	mmu-miR-10a-5p	0.114606	0.12685	0.042323	0.043022	0.027161	0.075077	0.135372	0.109645	0.091421	0.091295	0.064414	0.119783
A19	mmu-miR-10b-5p	0.03904	0.041922	0.023846	0.028323	0.01287	0.029035	0.034586	0.032696	0.021687	0.026636	0.024593	0.02978
A20	mmu-miR-122-5p	0.003601	0.003794	0.004271	0.003814	0.002463	0.011322	0.006258	0.003858	0.003321	0.006971	0.006072	0.005606
A21	mmu-miR-124-3p	0.000322	0.00033	0.000288	0.00024	0.00023	0.000123	0.000449	0.000197	0.00021	0.000412	0.000351	0.000334
A22	mmu-miR-124-5p	4.7e-05	4.4e-05	7.5e-05	5.2e-05	3.6e-05	8.7e-05	7.3e-05	8.4e-05	4.6e-05	7.6e-05	5.4e-05	6.3e-05
A23	mmu-miR-125a-5p	0.882346	0.84919	1.19106	1.38718	1.29467	0.909933	1.48315	0.901198	0.887816	0.843559	1.03385	1.18605
A24	mmu-miR-125b-5p	0.920453	0.97477	0.818611	1.03761	0.792643	0.727971	1.37554	0.708538	0.850667	0.889953	0.830619	1.20456
B01	mmu-miR-126a-3p	8.30368	9.1556	10.7226	10.7769	5.73215	6.36402	10.0584	9.4474	6.72717	9.41477	5.64101	9.12295
B02	mmu-miR-126a-5p	5.80414	6.70983	6.04154	6.4716	2.38337	3.50303	6.68688	8.97088	4.05115	6.80573	3.35014	5.67846
B03	mmu-miR-128-3p	0.004384	0.004035	0.011298	0.005596	0.016379	0.004906	0.027957	0.005159	0.006703	0.02098	0.020441	0.03088
B04	mmu-miR-129-5p	0.00074	0.000731	0.001052	0.000929	0.000763	0.000755	0.00094	0.000637	0.000592	0.000878	0.001027	0.000806
B05	mmu-miR-130a-3p	0.383	0.401525	0.465843	0.531259	0.451136	0.262922	0.553377	0.422176	0.224741	0.425658	0.366284	0.400304
B06	mmu-miR-130b-3p	0.048342	0.049432	0.06409	0.062094	0.053804	0.029018	0.103785	0.051365	0.039894	0.08134	0.055395	0.091305
B07	mmu-miR-132-3p	0.012745	0.013306	0.013205	0.013986	0.00951	0.011966	0.021168	0.011629	0.012373	0.015755	0.010856	0.017319
B08	mmu-miR-133a-3p	0.000351	0.000345	0.000275	0.000289	0.000367	0.000192	0.000668	0.00027	0.000304	0.000466	0.000545	0.000564
B09	mmu-miR-133a-5p	4.3e-05	3.9e-05	7.2e-05	5.9e-05	3.7e-05	7.9e-05	8.6e-05	7.5e-05	5.7e-05	9.1e-05	2.5e-05	8.5e-05
B10	mmu-miR-133b-3p	0.000205	0.000205	0.000154	0.000141	0.000154	0.00011	0.000327	0.000167	0.000127	0.000192	0.000215	0.000287
B11	mmu-miR-134-5p	0.001237	0.001354	0.000796	0.000983	0.000595	0.00083	0.001411	0.000817	0.000852	0.001324	0.000892	0.001656
B12	mmu-miR-135a-5p	0.00559	0.005658	0.003593	0.004209	0.003231	0.001945	0.015208	0.004698	0.004033	0.010759	0.009282	0.007026
B13	mmu-miR-135b-5p	0.008526	0.008463	0.004849	0.005276	0.003556	0.002382	0.020997	0.004733	0.00372	0.013143	0.014777	0.006766
B14	mmu-miR-137-3p	0.001336	0.001366	0.000667	0.000692	0.000765	0.00042	0.002525	0.001014	0.000697	0.001277	0.0018	0.001414
B15	mmu-miR-138-5p	0.002729	0.002785	0.003247	0.003139	0.003216	0.001884	0.009667	0.003654	0.003822	0.005518	0.00393	0.007021
B16	mmu-miR-139-5p	0.015727	0.015496	0.015438	0.016851	0.017083	0.024978	0.022982	0.014163	0.029619	0.017902	0.019234	0.029248
B17	mmu-miR-140-5p	0.058331	0.060447	0.057045	0.070916	0.06723	0.030935	0.146774	0.049363	0.062068	0.091906	0.061199	0.098062
B18	mmu-miR-141-3p	0.194667	0.198201	0.334385	0.385398	0.420685	0.060047	0.687453	0.199379	0.117576	0.452564	0.211903	0.391251
B19	mmu-miR-142a-3p	0.034668	0.02935	0.290428	0.199767	0.485348	0.078256	0.655045	0.084178	0.395021	0.863438	0.328799	0.914359
B20	mmu-miR-142a-5p	0.002251	0.001915	0.019955	0.011808	0.039751	0.006116	0.026103	0.004451	0.027318	0.031411	0.020629	0.054592
B21	mmu-miR-143-3p	0.270697	0.272654	0.181484	0.22773	0.349166	0.079012	0.420545	0.154955	0.280745	0.262067	0.245205	0.437746
B22	mmu-miR-143-5p	0.001938	0.001947	0.001494	0.001565	0.002492	0.000762	0.003012	0.001259	0.00171	0.002056	0.001628	0.00341
B23	mmu-miR-144-3p	0.000509	0.00027	0.002499	0.002307	0.007317	0.000935	0.001816	0.00107	0.009104	0.00157	0.001822	0.000713
B24	mmu-miR-145a-5p	0.177524	0.180253	0.101549	0.129182	0.175742	0.11155	0.196191	0.112546	0.187418	0.127892	0.17473	0.248474
C01	mmu-miR-145a-3p	0.000103	9.8e-05	6.8e-05	6.5e-05	5.2e-05	8.4e-05	0.000119	6.7e-05	9e-05	7.7e-05	7.9e-05	9.7e-05
C02	mmu-miR-146a-5p	0.096885	0.101997	0.171101	0.142588	0.097098	0.193538	0.115877	0.111949	0.204381	0.096953	0.090035	0.204925
C03	mmu-miR-146b-5p	0.20411	0.216585	0.376203	0.403386	0.287091	0.217802	0.378667	0.407984	0.268687	0.326579	0.237942	0.430823
C04	mmu-miR-146b-3p	0.000466	0.000464	0.000703	0.000663	0.000669	0.000256	0.00051	0.000547	0.000335	0.000284	0.000191	0.000805
C05	mmu-miR-147-3p	0.000298	0.0003	0.000338	0.00029	0.000595	0.00017	0.001118	0.00028	0.000625	0.000771	0.00056	0.001011
C06	mmu-miR-148a-3p	0.547431	0.555554	0.56654	0.638828	0.604746	0.25333	0.730691	0.460812	0.435879	0.557073	0.549888	0.660746
C07	mmu-miR-148b-3p	0.120805	0.119672	0.133439	0.150905	0.1493	0.07767	0.145693	0.089887	0.109474	0.109516	0.129256	0.100168
C08	mmu-miR-149-5p	0.001099	0.001095	0.00131	0.001184	0.001337	0.001295	0.00255	0.001064	0.001342	0.001458	0.001906	0.002523
C09	mmu-miR-150-5p	0.089876	0.085984	0.232922	0.214522	0.208829	0.465138	0.375964	0.20963	0.537871	0.407628	0.212436	0.538307
C10	mmu-miR-151-3p	0.030313	0.030145	0.040552	0.047194	0.040289	0.037648	0.04047	0.029892	0.028086	0.024672	0.031572	0.039614
C11	mmu-miR-151-5p	0.210723	0.211268	0.253592	0.27689	0.271204	0.213647	0.214989	0.206505	0.206231	0.170019	0.239431	0.250549
C12	mmu-miR-152-3p	0.405306	0.438308	0.352799	0.454269	0.273296	0.169267	0.550316	0.406478	0.276241	0.429086	0.337544	0.42755
C13	mmu-miR-153-3p	0.00366	0.003655	0.00293	0.003409	0.003346	0.000877	0.004858	0.003014	0.00226	0.00321	0.093795	0.002495
C14	mmu-miR-155-5p	0.081885	0.082845	0.067246	0.069042	0.049166	0.063267	0.15633	0.091924	0.065214	0.183159	0.102922	0.157508
C15	mmu-miR-155-3p	0.001003	0.001015	0.001494	0.001575	0.001493	0.002289	0.003423	0.001832	0.003196	0.004091	0.000964	0.004956
C16	mmu-miR-15a-5p	0.054249	0.054047	0.087066	0.085632	0.134087	0.035602	0.209933	0.048628	0.078945	0.149581	0.108203	0.175819
C17	mmu-miR-15b-5p	0.168882	0.15697	0.297422	0.266884	0.405981	0.173074	0.634049	0.187234	0.259115	0.442456	0.299208	0.525769
C18	mmu-miR-16-5p	4.31916	4.50773	5.50058	5.11506	3.76149	3.34954	10.8981	5.46258	5.65424	10.4273	5.38183	8.64281
C19	mmu-miR-17-5p	0.203122	0.207293	0.333151	0.318636	0.336008	0.123217	0.78187	0.219443	0.249423	0.615314	0.383528	0.64238
C20	mmu-miR-181a-5p	0.096639	0.100264	0.211234	0.159304	0.226775	0.075643	0.298196	0.093487	0.114546	0.234863	0.145001	0.349049
C21	mmu-miR-181b-5p	0.032745	0.031178	0.050052	0.038954	0.075961	0.033061	0.09988	0.029338	0.031366	0.08132	0.05339	0.073565
C22	mmu-miR-181c-5p	0.057118	0.058276	0.111485	0.091055	0.138277	0.040076	0.122512	0.055549	0.065169	0.097597	0.076884	0.17368
C23	mmu-miR-181d-5p	0.049735	0.047999	0.073349	0.058534	0.09212	0.047587	0.153857	0.045382	0.046327	0.116192	0.07918	0.111298
C24	mmu-miR-182-5p	0.036925	0.037997	0.040309	0.046301	0.046354	0.025797	0.049825	0.033755	0.025755	0.034053	0.038643	0.03715
D01	mmu-miR-182-3p	0.000381	0.000401	0.000371	0.000368	0.000384	0.000603	0.000321	0.00027	0.000255	0.000334	0.000259	0.000298
D02	mmu-miR-183-5p	0.042672	0.043722	0.042391	0.049894	0.048733	0.030993	0.048709	0.041347	0.028896	0.034741	0.039538	0.036001
D03	mmu-miR-183-3p	0.002057	0.002051	0.002037	0.002115	0.0024	0.002265	0.001878	0.001872	0.001992	0.001182	0.001945	0.002021
D04	mmu-miR-184-3p	0.000397	0.000463	0.000295	0.000339	0.000204	0.000432	0.000961	0.000281	0.000594	0.000561	0.000291	0.000566
D05	mmu-miR-185-5p	0.046663	0.047682	0.053819	0.057167	0.044695	0.030363	0.091126	0.047189	0.052326	0.064626	0.057387	0.072235
D06	mmu-miR-186-5p	0.048297	0.048393	0.049649	0.056124	0.054238	0.050729	0.075852	0.045973	0.059224	0.052721	0.042725	0.053915
D07	mmu-miR-187-3p	0.013052	0.013148	0.014487	0.015234	0.018201	0.009372	0.018186	0.012516	0.014315	0.01254	0.01512	0.01837
D08	mmu-miR-18a-5p	0.021125	0.021335	0.035392	0.034811	0.039063	0.011878	0.09447	0.018866	0.025648	0.069458	0.035243	0.068243
D09	mmu-miR-190a-5p	0.008948	0.009007	0.00966	0.011676	0.008425	0.002835	0.025138	0.008321	0.005992	0.013241	0.01226	0.011332
D10	mmu-miR-191-5p	0.521263	0.521647	0.685669	0.769653	0.639536	0.549787	0.863938	0.607062	0.503478	0.625633	0.622447	0.860452
D11	mmu-miR-192-5p	0.031007	0.032804	0.036998	0.043558	0.031084	0.016188	0.062775	0.039571	0.026096	0.04516	0.031287	0.046311
D12	mmu-miR-192-3p	0.000464	0.000469	0.000788	0.00085	0.001074	0.000412	0.001025	0.000652	0.000675	0.00065	0.000684	0.000949
D13	mmu-miR-193a-3p	0.008414	0.008304	0.01121	0.011635	0.012752	0.008892	0.01353	0.008282	0.010378	0.009042	0.009119	0.013676
D14	mmu-miR-193b-3p	0.003599	0.003491	0.004824	0.00533	0.005941	0.00425	0.006012	0.003548	0.005223	0.003444	0.005023	0.006826
D15	mmu-miR-194-5p	0.097988	0.103804	0.11213	0.137495	0.094977	0.058581	0.189684	0.113538	0.079256	0.135552	0.115579	0.154624
D16	mmu-miR-195a-5p	2.37361	2.44507	2.66275	2.82171	2.28313	1.50374	4.72397	2.21543	2.40661	3.96837	2.46301	3.76809
D17	mmu-miR-196a-5p	0.000144	0.000147	0.000123	7.2e-05	0.000116	9.3e-05	0.000651	0.000122	0.000103	0.000527	0.000321	0.000182
D18	mmu-miR-196b-5p	0.000115	0.000112	0.000141	7.6e-05	0.00015	9.3e-05	0.000674	0.000134	0.000128	0.000393	0.000345	0.000228
D19	mmu-miR-196b-3p	9.1e-05	6.2e-05	0.000225	0.000159	0.000169	7.9e-05	0.000191	0.000102	7.1e-05	0.000133	0.000228	0.0001
D20	mmu-miR-199b-3p	0.148043	0.167644	0.040938	0.071213	0.060344	0.058205	0.17584	0.100545	0.121976	0.108145	0.076204	0.183074
D21	mmu-miR-199a-5p	0.006556	0.006981	0.002631	0.004109	0.00592	0.00234	0.01466	0.004465	0.005177	0.007189	0.005982	0.012261
D22	mmu-miR-199b-5p	0.006879	0.007492	0.00233	0.003453	0.006454	0.002523	0.015528	0.004586	0.006968	0.007939	0.00669	0.015451
D23	mmu-miR-19a-3p	0.255032	0.252847	0.489795	0.510366	0.633035	0.081084	1.23371	0.213146	0.259715	0.770797	0.629226	0.879344
D24	mmu-miR-19b-3p	0.272391	0.27336	0.488213	0.499053	0.608896	0.077602	1.19775	0.220612	0.232398	0.770791	0.641272	0.862841
E01	mmu-miR-1a-3p	0.048342	0.053651	0.024506	0.030633	0.021189	0.011857	0.068283	0.028391	0.033169	0.049666	0.026761	0.043914
E02	mmu-miR-200a-3p	0.807248	0.814509	0.892908	1.08793	1.04111	0.441527	1.59365	0.80977	0.551844	1.18352	1.26085	1.12233
E03	mmu-miR-200b-3p	2.92226	3.05028	2.70554	3.54305	2.32835	2.50823	3.45336	3.32322	1.63467	2.96165	2.92001	2.79756
E04	mmu-miR-200c-3p	1.40258	1.46399	1.40664	1.80932	1.19327	1.47942	1.50212	1.62179	0.942131	1.34433	1.41254	1.69056
E05	mmu-miR-203-3p	0.108323	0.112127	0.100313	0.12014	0.09042	0.080698	0.175029	0.110945	0.065154	0.127562	0.121803	0.123293
E06	mmu-miR-204-5p	0.000645	0.000636	0.000874	0.000707	0.000677	0.000694	0.00227	0.00046	0.000815	0.001374	0.001408	0.001995
E07	mmu-miR-204-3p	4.9e-05	3.6e-05	7.9e-05	5.5e-05	4.1e-05	7.9e-05	0.000112	8e-05	5.5e-05	7.7e-05	0.000101	0.021332
E08	mmu-miR-205-5p	0.07409	0.071146	0.050494	0.063746	0.066195	0.047508	0.237007	0.037618	0.045552	0.078997	0.121058	0.089034
E09	mmu-miR-206-3p	0.000758	0.000772	0.000175	0.000115	0.00024	0.000327	0.000925	0.000198	0.00029	0.000657	0.000645	0.000371
E10	mmu-miR-206-5p	3.2e-05	3.6e-05	3e-05	5.2e-05	1.5e-05	7.9e-05	6.3e-05	6.8e-05	2.1e-05	6.3e-05	2.1e-05	3.1e-05
E11	mmu-miR-207	0.00138	0.001221	0.002023	0.001653	0.001617	0.00166	0.001749	0.001574	0.001109	0.001261	0.001872	0.001792
E12	mmu-miR-20a-5p	0.251928	0.250686	0.431047	0.394272	0.464766	0.138691	1.10599	0.248259	0.321153	0.835828	0.477605	0.902396
E13	mmu-miR-20b-5p	0.096082	0.096168	0.138592	0.122328	0.149165	0.042895	0.403507	0.090032	0.098801	0.299912	0.178079	0.286677
E14	mmu-miR-21a-5p	17.3046	18.7604	15.4648	19.2904	11.4608	7.70258	25.9741	22.9791	11.2174	28.4835	16.1585	22.0316
E15	mmu-miR-21a-3p	0.004982	0.005108	0.007055	0.007923	0.010088	0.011644	0.005922	0.005087	0.008875	0.005684	0.003435	0.008225
E16	mmu-miR-210-3p	0.01271	0.012378	0.015324	0.015195	0.015509	0.010598	0.021793	0.015715	0.011239	0.018285	0.020619	0.019557
E17	mmu-miR-211-5p	0.000434	0.000421	0.000519	0.000414	0.000535	0.000523	0.001622	0.000446	0.00071	0.000887	0.001133	0.001483
E18	mmu-miR-214-3p	0.005906	0.00621	0.003312	0.004769	0.003489	0.00277	0.012621	0.006647	0.004733	0.006847	0.006608	0.016223
E19	mmu-miR-215-5p	0.002978	0.003039	0.003077	0.003328	0.001673	0.001894	0.006864	0.003429	0.00263	0.004285	0.00417	0.004113
E20	mmu-miR-216a-5p	0.000211	0.00021	0.000238	0.000218	0.000248	0.000147	0.000249	0.000181	0.000113	0.000182	0.0002	0.000238
E21	mmu-miR-217-5p	0.00033	0.000332	0.000256	0.000296	0.000195	0.000318	0.000267	0.000397	0.000317	0.000313	0.000295	0.000482
E22	mmu-miR-217-3p	7.4e-05	6.3e-05	6.5e-05	7.9e-05	4.6e-05	7.9e-05	0.00013	8.5e-05	3.1e-05	7.7e-05	5.2e-05	7.9e-05
E23	mmu-miR-218-5p	0.024764	0.026953	0.018879	0.022462	0.014686	0.01011	0.03555	0.025623	0.016005	0.025858	0.030625	0.029725
E24	mmu-miR-22-3p	0.317923	0.30492	0.629633	0.64871	0.955206	0.183845	0.963707	0.299491	0.405564	0.546015	0.872916	0.838084
F01	mmu-miR-22-5p	0.025157	0.023889	0.030676	0.034135	0.0378	0.020162	0.042218	0.023682	0.028916	0.027308	0.040272	0.036184
F02	mmu-miR-221-3p	0.02593	0.026033	0.026035	0.030751	0.026314	0.02865	0.031929	0.023029	0.027821	0.019399	0.022004	0.028899
F03	mmu-miR-221-5p	0.005683	0.005649	0.006258	0.007234	0.007631	0.004296	0.009039	0.006598	0.004599	0.006071	0.006627	0.007236
F04	mmu-miR-222-3p	0.081001	0.080856	0.095012	0.108873	0.097492	0.085654	0.104314	0.075743	0.085279	0.064913	0.073018	0.112176
F05	mmu-miR-222-5p	0.000223	0.000213	0.000369	0.000433	0.000583	0.000337	0.000702	0.000261	0.000306	0.000325	0.000143	0.000388
F06	mmu-miR-223-3p	0.053738	0.052571	0.169997	0.203958	0.138005	0.334531	0.223601	0.168239	0.411415	0.296124	0.133754	0.31313
F07	mmu-miR-224-5p	0.088393	0.086676	0.078613	0.094263	0.084097	0.079391	0.081597	0.074873	0.070528	0.067924	0.084366	0.087121
F08	mmu-miR-23a-3p	3.33284	3.48871	3.49894	4.06479	3.24918	3.83988	3.42159	3.60063	3.9204	2.84172	2.78156	3.68118
F09	mmu-miR-23b-3p	1.60223	1.69675	1.35496	1.66443	1.24498	1.62063	1.59438	1.5297	1.55761	1.26653	1.00224	1.61795
F10	mmu-miR-23b-5p	0.000467	0.000457	0.000485	0.000489	0.000611	0.000468	0.000551	0.000391	0.000393	0.000402	0.000494	0.000484
F11	mmu-miR-24-3p	3.23571	3.34494	3.39854	4.2091	3.60656	3.05544	3.53408	2.97093	3.02863	2.94849	3.03555	3.62882
F12	mmu-miR-25-3p	0.185834	0.185317	0.255179	0.257891	0.245433	0.197804	0.515365	0.230726	0.257088	0.379511	0.268315	0.429332
F13	mmu-miR-26a-5p	4.78466	5.07709	3.94926	5.28282	4.14834	3.52184	6.98697	5.2985	4.19984	5.44842	3.68963	5.39454
F14	mmu-miR-26b-5p	3.81871	3.97792	3.17829	4.02703	3.02219	1.6831	4.52735	3.61397	2.59548	3.9562	3.2158	3.67353
F15	mmu-miR-27a-3p	2.53459	2.60747	3.33862	3.98927	3.28267	1.55886	4.28214	2.50982	2.40605	2.8695	2.46479	3.01363
F16	mmu-miR-27b-3p	0.604333	0.620593	0.689163	0.849003	0.734618	0.373839	1.24085	0.712313	0.551462	0.743068	0.63818	0.758822
F17	mmu-miR-27b-5p	0.002934	0.002927	0.003023	0.003659	0.003537	0.002452	0.004373	0.002482	0.003092	0.002514	0.002681	0.003819
F18	mmu-miR-28c	0.050024	0.049491	0.069296	0.074993	0.075223	0.038945	0.0804	0.053496	0.047017	0.056032	0.075247	0.075826
F19	mmu-miR-292a-3p	6.3e-05	6e-05	0.000138	6.4e-05	6.8e-05	7.9e-05	9.2e-05	5.3e-05	4.8e-05	7.6e-05	6.7e-05	8.6e-05
F20	mmu-miR-295-3p	3.2e-05	3.6e-05	9e-05	5.4e-05	4e-05	7.9e-05	0.000107	5.3e-05	2.1e-05	0.011475	7.7e-05	9.2e-05
F21	mmu-miR-298-5p	0.000739	0.000704	0.001307	0.000936	0.001102	0.000972	0.00125	0.000586	0.000618	0.001123	0.000969	0.001104
F22	mmu-miR-29a-3p	2.92766	2.98825	3.61146	4.26453	4.98004	1.76909	5.11949	2.58157	3.09013	4.11342	3.81352	4.56042
F23	mmu-miR-29b-3p	0.21957	0.223359	0.227549	0.255897	0.288098	0.085278	0.540612	0.283925	0.172102	0.430882	0.374831	0.395706
F24	mmu-miR-29c-3p	3.16766	3.19774	3.65849	4.46708	5.80591	1.59062	5.96146	2.50287	3.04759	4.23467	4.5494	4.55621
G01	mmu-miR-301a-3p	0.021435	0.021579	0.047047	0.047624	0.049182	0.007012	0.107519	0.024241	0.023041	0.058106	0.049296	0.070699
G02	mmu-miR-302a-5p	3.2e-05	3.6e-05	4.2e-05	5.2e-05	1.7e-05	7.9e-05	4.8e-05	5.3e-05	2.8e-05	5.4e-05	3.8e-05	5e-05
G03	mmu-miR-302d-3p	0.000113	0.000119	8.3e-05	0.000117	0.000138	7.9e-05	0.000236	0.000182	3.8e-05	0.000312	0.000227	0.000169
G04	mmu-miR-30a-5p	3.7557	3.97627	4.46889	5.41248	3.78893	2.68608	6.75365	4.29776	2.93902	5.18614	3.938	5.01819
G05	mmu-miR-30b-5p	1.43735	1.45227	1.90517	2.31143	2.16862	1.31451	2.05813	1.44585	1.52485	1.43659	1.7994	1.9686
G06	mmu-miR-30b-3p	0.005386	0.005455	0.005962	0.005871	0.004738	0.006783	0.007065	0.004642	0.006369	0.005753	0.00359	0.005701
G07	mmu-miR-30c-5p	2.47212	2.55983	2.47298	2.86485	2.70532	2.74138	3.56607	3.00754	2.42671	2.62658	2.43713	3.35156
G08	mmu-miR-30d-5p	1.83115	1.91905	2.08819	2.69682	1.92335	1.79441	2.92682	2.07712	1.5841	1.98769	1.65789	2.30404
G09	mmu-miR-30e-5p	2.84827	2.96858	3.29874	3.89201	3.12879	1.87824	5.68306	2.95451	2.16195	4.11356	2.95439	3.79781
G10	mmu-miR-31-5p	0.37382	0.365669	0.58193	0.737452	0.841937	0.263831	0.537747	0.446351	0.348766	0.407517	0.46364	0.558708
G11	mmu-miR-31-3p	0.004886	0.005041	0.007401	0.008925	0.01251	0.001722	0.007315	0.006102	0.0049	0.005744	0.006918	0.009686
G12	mmu-miR-32-5p	0.002739	0.002809	0.004702	0.004448	0.006611	0.000622	0.011118	0.003678	0.002319	0.005881	0.006358	0.005968
G13	mmu-miR-320-3p	0.073799	0.07328	0.077746	0.086375	0.084062	0.106159	0.073201	0.06776	0.087981	0.062619	0.057877	0.082918
G14	mmu-miR-322-5p	0.503856	0.533482	0.601756	0.749644	0.549047	0.339625	0.945402	0.710505	0.475439	0.703639	0.426899	0.671829
G15	mmu-miR-324-5p	0.044135	0.043467	0.04575	0.053383	0.058608	0.040662	0.065759	0.036253	0.038687	0.040267	0.039286	0.047055
G16	mmu-miR-326-3p	0.00489	0.004567	0.007418	0.007143	0.01052	0.004802	0.007784	0.004345	0.00506	0.006419	0.008614	0.010194
G17	mmu-miR-328-3p	0.01366	0.012362	0.020412	0.021239	0.038093	0.01294	0.022792	0.014662	0.014007	0.013823	0.024359	0.022161
G18	mmu-miR-33-5p	0.002286	0.002269	0.004966	0.005202	0.010705	0.00147	0.01102	0.0018	0.002114	0.006184	0.005968	0.006654
G19	mmu-miR-330-5p	0.00599	0.005844	0.005832	0.006743	0.008151	0.004468	0.009453	0.003906	0.005578	0.005736	0.006732	0.006505
G20	mmu-miR-335-5p	0.012786	0.014507	0.014977	0.012807	0.005542	0.005028	0.016558	0.011857	0.007638	0.01003	0.008371	0.013617
G21	mmu-miR-338-3p	0.011916	0.012827	0.017296	0.015574	0.011943	0.00837	0.02238	0.013473	0.013732	0.014568	0.010334	0.02013
G22	mmu-miR-339-5p	0.024015	0.023396	0.032741	0.038173	0.042445	0.028859	0.03598	0.026295	0.028796	0.028017	0.035227	0.045779
G23	mmu-miR-342-3p	0.010839	0.010391	0.024807	0.022588	0.024602	0.030214	0.043255	0.021903	0.039046	0.033824	0.024292	0.056335
G24	mmu-miR-345-5p	0.017374	0.017244	0.021918	0.022318	0.031689	0.015024	0.029414	0.018206	0.01482	0.027154	0.022658	0.031124
H01	mmu-miR-346-5p	0.000917	0.000891	0.00124	0.001026	0.000883	0.000998	0.001466	0.00104	0.000841	0.001032	0.000991	0.00121
H02	mmu-miR-34a-5p	0.09404	0.08893	0.104476	0.109016	0.149483	0.063203	0.167705	0.089286	0.099006	0.134078	0.178275	0.166643
H03	mmu-miR-34c-5p	0.415931	0.368089	0.615252	0.617732	1.12176	0.22492	1.51467	0.34023	0.391749	1.01468	1.41419	0.557032
H04	mmu-miR-34c-3p	0.063142	0.061855	0.083596	0.093567	0.069369	0.117477	0.092248	0.058002	0.090496	0.057447	0.099834	0.067709
H05	mmu-miR-375-3p	0.173589	0.175682	0.126416	0.155068	0.150644	0.190898	0.207378	0.15614	0.126599	0.156192	0.219588	0.159118
H06	mmu-miR-376b-3p	0.001358	0.001411	0.001272	0.001394	0.001345	0.000839	0.001615	0.001308	0.001603	0.001556	0.001766	0.003161
H07	mmu-miR-376c-3p	0.006444	0.007133	0.004842	0.005169	0.003363	0.001952	0.007784	0.004144	0.005008	0.006601	0.005783	0.00997
H08	mmu-miR-378a-3p	0.081282	0.08179	0.086165	0.107984	0.10101	0.099153	0.114282	0.098658	0.092569	0.104289	0.124911	0.152883
H09	mmu-miR-378a-5p	0.002805	0.002613	0.003967	0.004438	0.006431	0.003412	0.005302	0.002871	0.003158	0.003369	0.004843	0.005909
H10	mmu-miR-381-3p	0.000498	0.000495	0.000568	0.000447	0.000482	0.000347	0.000836	0.00025	0.000397	0.00056	0.000544	0.000679
H11	mmu-miR-383-5p	0.001267	0.001201	0.001587	0.001271	0.001446	0.001437	0.001604	0.001103	0.000794	0.001325	0.001398	0.001476
H12	mmu-miR-409-3p	0.000828	0.000874	0.001008	0.001049	0.000727	0.000828	0.001377	0.000808	0.001052	0.00096	0.000936	0.001745
H13	mmu-miR-423-5p	0.018145	0.017333	0.023221	0.022488	0.029258	0.028653	0.024958	0.016668	0.029421	0.02361	0.025716	0.030788
H14	mmu-miR-425-5p	0.039166	0.038534	0.05846	0.061954	0.064896	0.034169	0.089705	0.040919	0.039683	0.065921	0.079764	0.077348
H15	mmu-miR-429-3p	0.289256	0.289464	0.273368	0.353701	0.353662	0.229422	0.442168	0.172132	0.237226	0.268114	0.374688	0.372979
H16	mmu-miR-431-5p	0.000565	0.000591	0.000638	0.000618	0.000643	0.000573	0.001084	0.000655	0.001621	0.000755	0.000922	0.000888
H17	mmu-miR-433-3p	0.001834	0.001795	0.002171	0.00204	0.001603	0.00273	0.004777	0.001387	0.001203	0.002073	0.00323	0.00212
H18	mmu-miR-451a	0.213417	0.180404	0.96901	0.9823	1.37951	0.49476	0.535515	0.608889	4.12864	0.599526	0.459808	0.495114
H19	mmu-miR-467e-5p	0.00457	0.004778	0.003983	0.003176	0.003457	0.002045	0.020319	0.003107	0.006308	0.01217	0.005587	0.01165
H20	mmu-miR-484	0.063449	0.060005	0.111975	0.118941	0.145111	0.053542	0.150726	0.068532	0.080437	0.078545	0.09909	0.129005
H21	mmu-miR-485-5p	0.000162	0.000167	0.000133	0.000124	0.000141	0.000327	0.000277	0.000173	0.00019	0.00018	0.000308	0.000268
H22	mmu-miR-493-3p	0.001311	0.001226	0.002343	0.001847	0.002154	0.001635	0.001772	0.001652	0.000905	0.001789	0.001761	0.001683
H23	mmu-miR-495-3p	0.000898	0.000912	0.000928	0.001004	0.000779	0.000535	0.00152	0.000776	0.000916	0.00091	0.000949	0.001689
H24	mmu-miR-497a-5p	0.182979	0.224477	0.065	0.063033	0.06795	0.04532	0.069879	0.044273	0.060441	0.055987	0.054696	0.088439
I01	mmu-miR-499-5p	0.000255	0.000246	0.000244	0.000284	0.000221	9.2e-05	0.000385	0.00026	0.000141	0.000287	0.000573	0.000255
I02	mmu-miR-503-5p	0.009753	0.009477	0.0147	0.015973	0.018684	0.006902	0.023853	0.010984	0.011354	0.013309	0.01081	0.015437
I03	mmu-miR-503-3p	0.006456	0.006563	0.007861	0.00852	0.006725	0.006593	0.00944	0.00665	0.005487	0.005964	0.005857	0.007464
I04	mmu-miR-541-5p	0.002075	0.002183	0.001582	0.00172	0.001319	0.002414	0.001892	0.039773	0.002094	0.001807	0.001214	0.002788
I05	mmu-miR-574-3p	0.012616	0.012286	0.014071	0.015018	0.011157	0.018058	0.015618	0.012594	0.016131	0.010678	0.016446	0.018502
I06	mmu-miR-598-3p	0.002702	0.002576	0.003171	0.00294	0.002843	0.001908	0.004281	0.002021	0.002888	0.002363	0.002673	0.003729
I07	mmu-miR-652-3p	0.431495	0.427823	0.5188	0.621082	0.808231	0.606456	0.450209	0.461451	0.434371	0.325395	0.433229	0.523829
I08	mmu-miR-744-5p	0.101303	0.106028	0.102872	0.124113	0.076109	0.134964	0.1125	0.102232	0.079165	0.074716	0.050726	0.095623
I09	mmu-miR-7a-5p	0.097762	0.103052	0.091289	0.106339	0.07712	0.064761	0.172022	0.123357	0.088983	0.157934	0.091135	0.182736
I10	mmu-miR-872-5p	0.166865	0.177764	0.13502	0.184879	0.113033	0.071865	0.292262	0.17385	0.100598	0.223113	0.160766	0.164996
I11	mmu-miR-880-3p	4.1e-05	3.6e-05	5.5e-05	5.2e-05	2e-05	7.9e-05	7.7e-05	0.000105	2.9e-05	0.000119	5.5e-05	8.7e-05
I12	mmu-miR-9-5p	0.000515	0.00054	0.000449	0.000432	0.000451	0.000376	0.001439	0.001149	0.000709	0.001527	0.000755	0.001763
I13	mmu-miR-92a-3p	0.186694	0.176252	0.244163	0.24931	0.331588	0.256632	0.378492	0.163714	0.231808	0.27551	0.270578	0.364039
I14	mmu-miR-93-5p	0.145029	0.14877	0.209727	0.204778	0.205631	0.127397	0.434371	0.157481	0.239263	0.372004	0.220205	0.407489
I15	mmu-miR-96-5p	0.012613	0.012425	0.02029	0.023591	0.040286	0.009257	0.023454	0.012496	0.011043	0.014925	0.016768	0.022151
I16	mmu-miR-98-5p	0.120582	0.124399	0.131998	0.163456	0.111688	0.099431	0.189071	0.125949	0.109449	0.154763	0.112303	0.15384
I17	mmu-miR-99a-5p	0.492462	0.499648	0.552068	0.661048	0.62447	0.33483	0.57661	0.338349	0.398044	0.400787	0.64714	0.696969
I18	mmu-miR-127-3p	0.011845	0.012315	0.006883	0.006836	0.009068	0.010103	0.014687	0.008191	0.010011	0.009993	0.011944	0.017112
I19	mmu-miR-296-3p	0.001308	0.001208	0.00199	0.001608	0.002072	0.002089	0.002217	0.001859	0.001668	0.002096	0.001673	0.002111
I20	mmu-miR-30c-1-3p	0.000142	0.000134	0.000262	0.000201	0.000315	0.000147	0.000178	0.000116	0.000154	0.000227	0.000278	0.000244
I21	mmu-miR-34b-3p	0.072481	0.068583	0.099782	0.110086	0.113371	0.14683	0.111465	0.05639	0.115984	0.066779	0.147684	0.078445
I22	mmu-miR-367-3p	3.2e-05	3.6e-05	3.8e-05	5.2e-05	1.5e-05	7.9e-05	4.7e-05	5.3e-05	2.6e-05	0.005522	3.7e-05	4.1e-05
I23	mmu-miR-677-3p	0.047053	0.047266	0.064641	0.060222	0.060481	0.078592	0.095237	0.053053	0.053056	0.081207	0.05907	0.124008
I24	mmu-miR-709	0.159919	0.159346	0.203898	0.145388	0.150586	0.232456	0.19118	0.206029	0.190386	0.182596	0.26535	0.167531
J01	mmu-miR-714	0.035824	0.03088	0.047958	0.028681	0.059067	0.04584	0.039119	0.028007	0.032971	0.040755	0.078504	0.033957
J02	mmu-miR-762	0.001392	0.001316	0.00162	0.001209	0.001431	0.00154	0.001424	0.000891	0.001239	0.001354	0.001716	0.001533
J03	mmu-miR-1b-5p	0.000276	0.00029	0.000267	0.000298	0.000161	0.00022	0.000513	0.000487	0.000245	0.000336	0.000307	0.000361
J04	mmu-miR-212-3p	0.001282	0.001334	0.00162	0.001595	0.001256	0.001375	0.003101	0.001547	0.001404	0.002013	0.001432	0.003094
J05	mmu-miR-219a-1-3p	0.000171	0.00015	0.000257	0.000279	0.000257	0.000184	0.000376	0.000245	0.000205	0.000253	0.000329	0.000288
J06	mmu-miR-219a-5p	0.001721	0.001698	0.005402	0.005663	0.004724	0.000105	0.010349	0.003123	0.001817	0.005003	0.004674	0.007272
J07	mmu-miR-290a-3p	3.2e-05	3.6e-05	5.2e-05	5.2e-05	2.4e-05	7.9e-05	6e-05	5.3e-05	2.8e-05	6.2e-05	3.3e-05	4.3e-05
J08	mmu-miR-335-3p	0.003925	0.004249	0.003764	0.003287	0.001792	0.003513	0.00418	0.003951	0.002734	0.002726	0.002899	0.003258
J09	mmu-miR-338-5p	0.002388	0.002441	0.003022	0.002615	0.001915	0.002886	0.003642	0.002475	0.001917	0.003211	0.002614	0.003159
J10	mmu-miR-377-3p	0.000237	0.000243	0.000295	0.00028	0.000296	0.000166	0.00029	0.000167	0.00018	0.000262	0.000348	0.00049
J11	mmu-miR-486b-5p	0.003461	0.003197	0.007602	0.006996	0.006463	0.009671	0.006728	0.007129	0.026669	0.005891	0.003624	0.010241
J12	mmu-miR-1187	0.04977	0.044411	0.074133	0.065191	0.074978	0.063205	0.03378	0.047473	0.0831	0.038106	0.057221	0.044734
J13	mmu-miR-1191a	0.002963	0.002934	0.004499	0.004602	0.004017	0.003126	0.005604	0.003089	0.003331	0.003868	0.004563	0.004759
J14	mmu-miR-1192	7.7e-05	6.5e-05	0.000119	7.2e-05	0.000134	9.4e-05	9.7e-05	8.3e-05	5.3e-05	7.5e-05	0.000176	4.9e-05
J15	mmu-miR-1195	0.004994	0.00463	0.009809	0.0084	0.010008	0.008771	0.006096	0.006347	0.005981	0.006248	0.011706	0.00807
J16	mmu-miR-1196-5p	0.00462	0.004222	0.008787	0.007041	0.00828	0.004509	0.007406	0.005352	0.005	0.006173	0.00529	0.007819
J17	mmu-miR-1224-5p	0.004606	0.004315	0.005237	0.004343	0.004995	0.005628	0.007571	0.00419	0.004618	0.007171	0.005138	0.004167
J18	mmu-miR-1249-3p	0.003073	0.002789	0.003155	0.002923	0.00487	0.002495	0.004848	0.001877	0.002722	0.002539	0.00299	0.00573
J19	mmu-miR-1298-5p	0.002102	0.001924	0.00589	0.005339	0.008771	0.009332	0.008188	0.005795	0.015403	0.00792	0.006984	0.009908
J20	mmu-miR-135a-1-3p	0.002001	0.001882	0.002786	0.002375	0.003652	0.002419	0.002184	0.002199	0.002037	0.001835	0.00222	0.002322
J21	mmu-miR-136-5p	0.00387	0.00428	0.002339	0.00265	0.001997	0.000809	0.010774	0.003004	0.002451	0.006929	0.003447	0.005584
J22	mmu-miR-154-5p	0.004656	0.005255	0.003285	0.003465	0.002864	0.003248	0.008916	0.00444	0.003892	0.006267	0.003393	0.00723
J23	mmu-miR-16-1-3p	0.002476	0.002514	0.003907	0.003758	0.004588	0.004949	0.005527	0.002928	0.0044	0.004943	0.002369	0.005843
J24	mmu-miR-188-3p	0.005723	0.004947	0.006169	0.005461	0.011746	0.001369	0.009692	0.005791	0.002009	0.009353	0.022057	0.005459
K01	mmu-miR-188-5p	0.009259	0.009416	0.011724	0.013096	0.013046	0.005523	0.014677	0.009759	0.008529	0.009298	0.006659	0.011997
K02	mmu-miR-1895	0.003976	0.003813	0.004441	0.003815	0.00362	0.004908	0.004629	0.004753	0.003743	0.004637	0.004716	0.004198
K03	mmu-miR-1900	0.000169	0.00015	0.000214	0.000186	0.000239	0.000108	0.000288	0.000167	0.000125	0.00022	0.000211	0.000234
K04	mmu-miR-1901	0.000207	0.000179	0.000271	0.000211	0.000437	0.000228	0.000319	0.000204	0.000234	0.000299	0.000384	0.000242
K05	mmu-miR-1902	0.000214	0.000226	0.000138	9.4e-05	0.00013	8.7e-05	0.000147	0.00023	7.3e-05	9.5e-05	0.00018	0.000369
K06	mmu-miR-1904	7.6e-05	7.1e-05	0.00012	7.4e-05	0.000119	9.9e-05	0.000105	8.1e-05	7.2e-05	9.3e-05	9.9e-05	8.1e-05
K07	mmu-miR-1931	0.001468	0.001326	0.002308	0.00164	0.003095	0.001456	0.002337	0.001265	0.001279	0.002126	0.003264	0.001817
K08	mmu-miR-1934-5p	0.002421	0.002441	0.001662	0.002114	0.00129	0.003891	0.006592	0.002561	0.001069	0.002962	0.00266	0.001939
K09	mmu-miR-1936	0.000125	0.000103	0.000198	0.000171	0.000311	0.000239	0.000401	0.00026	7.9e-05	0.000325	0.000282	0.000184
K10	mmu-miR-1940	0.007125	0.007032	0.010363	0.007865	0.006855	0.010999	0.006061	0.007576	0.007143	0.007091	0.007107	0.008113
K11	mmu-miR-1945	5e-05	3.6e-05	6.6e-05	5.5e-05	6.4e-05	7.9e-05	8.2e-05	8.1e-05	4.6e-05	0.000114	6.5e-05	0.000102
K12	mmu-miR-1953	0.000183	0.000175	0.000194	0.000146	0.000252	0.000126	0.000504	0.000244	0.000127	0.000254	0.000225	0.000268
K13	mmu-miR-1957a	0.063347	0.057385	0.05719	0.048839	0.086407	0.046005	0.074343	0.044809	0.030346	0.056743	0.05278	0.039033
K14	mmu-miR-1963	0.000308	0.000296	0.000287	0.000274	0.000358	0.000304	0.000432	0.000273	0.000228	0.00033	0.000276	0.000413
K15	mmu-miR-1965	0.000247	0.000206	0.000472	0.000406	0.000453	0.000416	0.000397	0.000235	0.000377	0.000317	0.000514	0.000409
K16	mmu-miR-1968-3p	0.000316	0.00031	0.00042	0.000381	0.000346	0.000596	0.00045	0.000356	0.000451	0.000511	0.000363	0.000313
K17	mmu-miR-1971	0.003658	0.003484	0.005	0.004052	0.004852	0.004649	0.003645	0.003911	0.003607	0.003378	0.00343	0.004426
K18	mmu-miR-1983	0.000237	0.000227	0.000425	0.000255	0.000342	0.00018	0.00127	0.000228	0.000261	0.000604	0.000666	0.000973
K19	mmu-miR-19b-1-5p	0.001314	0.001332	0.001762	0.00197	0.002226	0.000822	0.003643	0.001378	0.000997	0.002209	0.001658	0.0033
K20	mmu-miR-1a-1-5p	0.000265	0.000292	0.00013	0.000147	0.000113	0.000164	0.000393	0.000233	0.000265	0.000274	0.000284	0.000301
K21	mmu-miR-1a-2-5p	4.2e-05	4.4e-05	8.7e-05	6.3e-05	5.5e-05	7.9e-05	0.000106	7e-05	4.2e-05	0.01309	7.1e-05	7.6e-05
K22	mmu-miR-202-3p	0.000138	0.000128	0.000168	0.000129	0.000185	0.000163	0.000158	0.000135	7.9e-05	0.000197	0.000179	0.000222
K23	mmu-miR-208a-3p	3.2e-05	3.6e-05	0.0001	5.2e-05	0.000264	7.9e-05	0.000149	7.5e-05	5.1e-05	9.1e-05	6.9e-05	8.9e-05
K24	mmu-miR-208a-5p	4.1e-05	3.6e-05	6.2e-05	7.3e-05	2.3e-05	8.6e-05	5e-05	8.2e-05	4.5e-05	0.005522	5.6e-05	4.1e-05
L01	mmu-miR-208b-3p	0.015143	0.0156	0.01855	0.019629	0.026467	0.004129	0.027029	0.015613	0.010596	0.018128	0.019556	0.020023
L02	mmu-miR-2137	0.005943	0.005234	0.009215	0.005449	0.00807	0.014602	0.00497	0.006375	0.010479	0.0054	0.010433	0.006824
L03	mmu-miR-2183	0.000365	0.000321	0.000804	0.000561	0.000816	0.000548	0.000647	0.000442	0.000438	0.000446	0.000518	0.00051
L04	mmu-miR-24-2-5p	0.015237	0.015088	0.021422	0.022714	0.029554	0.008833	0.034363	0.014568	0.015639	0.022361	0.022959	0.026519
L05	mmu-miR-291b-3p	4.6e-05	7.7e-05	4.6e-05	5.2e-05	3.9e-05	7.9e-05	8.6e-05	5.3e-05	2.5e-05	0.000118	4.8e-05	6.4e-05
L06	mmu-miR-293-5p	3.2e-05	3.6e-05	5.1e-05	5.3e-05	1.7e-05	7.9e-05	7.5e-05	5.5e-05	2.6e-05	7.9e-05	3.4e-05	5e-05
L07	mmu-miR-294-3p	9.6e-05	8.7e-05	0.00012	7.1e-05	9.2e-05	7.9e-05	0.000334	0.000121	5.4e-05	0.000159	0.00018	0.000112
L08	mmu-miR-302a-3p	4.8e-05	3.6e-05	7.9e-05	5.6e-05	6.6e-05	7.9e-05	9.5e-05	8.3e-05	4.7e-05	0.000101	6.5e-05	9.1e-05
L09	mmu-miR-302b-3p	4.6e-05	3.6e-05	4e-05	7.5e-05	2.2e-05	8.8e-05	7.3e-05	5.3e-05	2.1e-05	6.5e-05	4.1e-05	3.9e-05
L10	mmu-miR-3099-3p	0.00025	0.000234	0.000286	0.000256	0.00031	0.000304	0.000532	0.000242	0.000246	0.00039	0.000284	0.000342
L11	mmu-miR-30c-2-3p	0.010288	0.011028	0.010967	0.012317	0.011056	0.01432	0.009357	0.010017	0.014606	0.007264	0.004729	0.011522
L12	mmu-miR-331-3p	0.011185	0.010697	0.016015	0.016071	0.021299	0.007362	0.019659	0.010047	0.009512	0.013704	0.019652	0.018996
L13	mmu-miR-341-3p	0.00082	0.000764	0.001367	0.001212	0.001455	0.001208	0.001099	0.001143	0.001033	0.000931	0.001469	0.001537
L14	mmu-miR-343	0.001108	0.001149	0.001579	0.001225	0.000686	0.001293	0.002316	0.001341	0.001163	0.002553	0.002042	0.003481
L15	mmu-miR-344d-3-5p	3.2e-05	3.6e-05	4.3e-05	5.2e-05	1.5e-05	7.9e-05	4.6e-05	5.3e-05	3.5e-05	0.561039	2.1e-05	4.1e-05
L16	mmu-miR-350-3p	0.024216	0.02455	0.035205	0.034299	0.030545	0.025284	0.055322	0.018435	0.037699	0.037459	0.028063	0.049807
L17	mmu-miR-351-3p	0.013685	0.013103	0.026798	0.021056	0.021148	0.024719	0.014335	0.013455	0.017086	0.011538	0.018625	0.019301
L18	mmu-miR-361-5p	0.007915	0.008021	0.00724	0.00759	0.007871	0.010463	0.010221	0.008202	0.009728	0.00918	0.010453	0.00979
L19	mmu-miR-363-3p	9.6e-05	6.7e-05	0.00036	7.8e-05	0.000406	0.000108	0.001047	0.000218	0.000614	0.00168	0.000664	0.002472
L20	mmu-miR-363-5p	4.4e-05	3.9e-05	0.000154	5.2e-05	5e-05	7.9e-05	0.000267	6e-05	8.6e-05	0.000264	0.000118	0.000261
L21	mmu-miR-365-3p	0.155403	0.156424	0.166922	0.212863	0.14805	0.191293	0.222262	0.136148	0.188809	0.131481	0.105582	0.124697
L22	mmu-miR-374c-5p	0.219925	0.234571	0.241805	0.305438	0.178577	0.146592	0.475	0.3364	0.185052	0.390114	0.245682	0.379323
L23	mmu-miR-376a-3p	0.000325	0.000338	0.000256	0.000286	0.000264	0.000165	0.000474	0.00024	0.00036	0.000307	0.000266	0.000705
L24	mmu-miR-379-5p	0.007337	0.008416	0.006111	0.006564	0.004018	0.004743	0.011338	0.006364	0.006335	0.008798	0.004908	0.011295
M01	mmu-miR-382-5p	0.003084	0.003358	0.002142	0.002117	0.001562	0.00247	0.004067	0.002439	0.002259	0.003181	0.002041	0.004187
M02	mmu-miR-410-3p	0.00029	0.000301	0.000413	0.000394	0.000395	0.000266	0.000982	0.000427	0.000316	0.00086	0.000589	0.0007
M03	mmu-miR-421-3p	0.009358	0.01017	0.010776	0.011743	0.006126	0.006736	0.020021	0.015498	0.007907	0.015982	0.008556	0.017897
M04	mmu-miR-423-3p	0.014766	0.013922	0.021918	0.02225	0.031249	0.01849	0.030898	0.013331	0.016812	0.021633	0.025775	0.029073
M05	mmu-miR-434-3p	0.004635	0.004673	0.002933	0.003728	0.004104	0.007218	0.009438	0.00922	0.00613	0.005266	0.005554	0.0095
M06	mmu-miR-434-5p	0.001536	0.001701	0.001448	0.001631	0.001029	0.000877	0.002057	0.001627	0.00179	0.001676	0.001283	0.00334
M07	mmu-miR-448-3p	0.000183	0.000178	0.000189	0.00015	0.000177	8.4e-05	0.000369	0.000341	0.000344	0.000326	0.000226	0.000296
M08	mmu-miR-448-5p	0.000165	0.000152	0.000275	0.000166	0.000397	0.000147	0.000454	0.000381	0.000218	0.000201	0.000314	0.000445
M09	mmu-miR-449a-5p	0.091638	0.087317	0.163979	0.133152	0.163812	0.0541	0.223498	0.078668	0.071314	0.164742	0.176053	0.139742
M10	mmu-miR-449b	0.004763	0.004168	0.008492	0.005844	0.010807	0.001966	0.010594	0.003364	0.002939	0.007112	0.006428	0.006047
M11	mmu-miR-449c-5p	0.002485	0.002206	0.004599	0.003208	0.005135	0.001801	0.006037	0.002909	0.002196	0.004334	0.005989	0.005061
M12	mmu-miR-450a-5p	0.074951	0.072862	0.104646	0.12203	0.125418	0.045178	0.190782	0.087227	0.078618	0.111522	0.105516	0.115143
M13	mmu-miR-452-3p	0.001073	0.001119	0.001241	0.001381	0.001187	0.000513	0.001365	0.000768	0.000769	0.00094	0.001122	0.001122
M14	mmu-miR-452-5p	0.000623	0.000625	0.000585	0.000689	0.000484	0.00022	0.000564	0.000544	0.000449	0.000564	0.000517	0.000751
M15	mmu-miR-455-3p	0.005888	0.006109	0.00394	0.004479	0.003423	0.00775	0.006722	0.003571	0.006817	0.003759	0.003061	0.008361
M16	mmu-miR-466d-3p	0.003454	0.003485	0.004165	0.003241	0.003009	0.002609	0.015349	0.003701	0.005509	0.009202	0.004651	0.009419
M17	mmu-miR-466h-5p	0.001327	0.00126	0.001503	0.001132	0.001236	0.000658	0.003874	0.001165	0.001185	0.002131	0.001286	0.001901
M18	mmu-miR-468-3p	0.000155	0.000151	0.000137	0.000113	0.000176	7.9e-05	0.000252	0.000185	0.000105	0.000307	0.000264	0.000247
M19	mmu-miR-470-5p	0.000156	0.000143	0.000236	0.000182	0.000256	0.000138	0.000296	0.000161	0.000114	0.000203	0.000206	0.000209
M20	mmu-miR-483-5p	0.000723	0.000665	0.001229	0.000741	0.000966	0.001253	0.00096	0.000963	0.001038	0.000787	0.000839	0.000945
M21	mmu-miR-483-3p	0.000338	0.000295	0.00046	0.000399	0.000485	0.000315	0.000608	0.000594	0.000371	0.000582	0.000458	0.000558
M22	mmu-miR-490-3p	8.1e-05	7.2e-05	0.000169	0.000127	0.000102	8.8e-05	0.000169	0.000147	0.000168	0.000122	0.0002	0.000272
M23	mmu-miR-490-5p	0.000753	0.000731	0.000935	0.000887	0.000697	0.000822	0.000649	0.000571	0.00084	0.000498	0.000509	0.000712
M24	mmu-miR-491-5p	0.000756	0.000741	0.000698	0.000741	0.000714	0.000712	0.000843	0.000707	0.0008	0.000671	0.000668	0.001023
N01	mmu-miR-496a-3p	0.000277	0.000281	0.000301	0.000307	0.00021	0.00032	0.000284	0.000224	0.000213	0.000224	0.000232	0.000449
N02	mmu-miR-500-3p	0.042045	0.041412	0.036186	0.045421	0.057267	0.037471	0.040667	0.034784	0.036163	0.034398	0.029381	0.039532
N03	mmu-miR-501-3p	0.007777	0.007771	0.00771	0.009578	0.008438	0.008886	0.008541	0.008678	0.00608	0.006953	0.007077	0.009253
N04	mmu-miR-501-5p	0.004445	0.004432	0.005974	0.006382	0.005911	0.003524	0.007335	0.005747	0.003926	0.005414	0.006053	0.007241
N05	mmu-miR-504-5p	7.5e-05	6.9e-05	0.000144	0.000107	0.000119	8.3e-05	0.000107	7.7e-05	8.4e-05	0.000102	0.000107	0.000134
N06	mmu-miR-505-3p	0.001343	0.00134	0.001503	0.001433	0.001535	0.001073	0.002842	0.001183	0.001287	0.001319	0.001345	0.002084
N07	mmu-miR-532-5p	0.016806	0.016981	0.021576	0.024062	0.024082	0.014541	0.033416	0.019594	0.016785	0.024882	0.021359	0.027214
N08	mmu-miR-539-3p	3.2e-05	3.6e-05	3e-05	5.2e-05	1.8e-05	7.9e-05	6.6e-05	5.3e-05	4e-05	0.005783	2.8e-05	4.4e-05
N09	mmu-miR-539-5p	0.000467	0.000485	0.000453	0.000453	0.000334	0.000562	0.001014	0.000243	0.000299	0.000559	0.000567	0.000472
N10	mmu-miR-540-3p	0.00251	0.002628	0.00174	0.002187	0.001272	0.003192	0.010472	0.003015	0.001055	0.003648	0.002668	0.002866
N11	mmu-miR-540-5p	0.000121	0.000108	0.00023	0.000175	0.000155	8.6e-05	0.000223	0.000116	0.000122	0.000143	0.000172	0.000156
N12	mmu-miR-542-5p	0.004854	0.005111	0.006145	0.00661	0.005273	0.004186	0.005199	0.005311	0.005625	0.003235	0.00209	0.004374
N13	mmu-miR-546	0.000259	0.000235	0.000581	0.000442	0.000681	0.000426	0.000352	0.000411	0.000345	0.000296	0.00048	0.000443
N14	mmu-miR-568	3.2e-05	3.6e-05	3e-05	5.2e-05	1.5e-05	7.9e-05	5.8e-05	5.3e-05	2.6e-05	0.005522	3.4e-05	3.1e-05
N15	mmu-miR-582-5p	0.033853	0.034425	0.053632	0.067048	0.062192	0.013474	0.06822	0.039901	0.02294	0.040547	0.035454	0.052054
N16	mmu-miR-592-3p	0.000451	0.000457	0.000568	0.000513	0.000352	0.000253	0.000741	0.000576	0.000197	0.000675	0.000434	0.000627
N17	mmu-miR-653-5p	0.000997	0.000965	0.000428	0.000706	0.000299	0.00042	0.00208	0.000977	0.000886	0.000908	0.000459	0.000591
N18	mmu-miR-664-3p	0.043902	0.044201	0.058541	0.051387	0.054141	0.085758	0.056107	0.051376	0.071645	0.051786	0.05733	0.074334
N19	mmu-miR-667-3p	0.000818	0.000772	0.001407	0.001124	0.00132	0.001093	0.001187	0.001176	0.001027	0.00099	0.001078	0.001283
N20	mmu-miR-669p-5p	0.001451	0.001482	0.001497	0.001068	0.001233	0.001086	0.005918	0.000779	0.001774	0.002986	0.001523	0.003565
N21	mmu-miR-669c-5p	0.014316	0.013073	0.017469	0.015745	0.017668	0.017977	0.012236	0.011838	0.018981	0.013243	0.015163	0.012017
N22	mmu-miR-670-5p	0.000234	0.000225	0.000216	0.000202	0.000199	8.7e-05	0.000309	0.000319	0.000124	0.000297	0.000258	0.000207
N23	mmu-miR-673-3p	0.000215	0.0002	0.000286	0.000218	0.000291	0.000338	0.000483	0.000253	0.000208	0.000377	0.000368	0.000447
N24	mmu-miR-674-5p	0.026213	0.025261	0.027449	0.030465	0.049801	0.03024	0.034244	0.022833	0.032419	0.028084	0.028042	0.032431
O01	mmu-miR-675-3p	6e-05	4.9e-05	0.000152	8.8e-05	0.000101	7.9e-05	8.5e-05	9.6e-05	9e-05	7.6e-05	0.000104	9.3e-05
O02	mmu-miR-675-5p	0.000586	0.000563	0.000897	0.000669	0.00082	0.000427	0.000833	0.000619	0.000588	0.000627	0.000837	0.000694
O03	mmu-miR-676-3p	0.004087	0.004014	0.00435	0.004811	0.005474	0.00375	0.005748	0.00467	0.003719	0.003706	0.004308	0.004946
O04	mmu-miR-679-5p	5.2e-05	4.8e-05	0.000101	7.3e-05	0.00011	7.9e-05	8.3e-05	9.2e-05	4.8e-05	0.00011	0.000135	9.5e-05
O05	mmu-miR-681	0.001196	0.001079	0.001656	0.001451	0.002158	0.001441	0.001382	0.001426	0.000991	0.001281	0.001412	0.001554
O06	mmu-miR-682	8.1e-05	7.5e-05	0.000152	9.4e-05	0.000109	8.1e-05	0.000157	0.000179	5.7e-05	0.00012	0.000122	0.000129
O07	mmu-miR-691	0.001103	0.001047	0.001109	0.000863	0.001163	0.000975	0.000815	0.001092	0.000909	0.000968	0.001298	0.001189
O08	mmu-miR-694	8.8e-05	4.5e-05	8.9e-05	9e-05	7.5e-05	7.9e-05	0.000144	0.0001	3.3e-05	0.000108	7.7e-05	0.00012
O09	mmu-miR-695	8.1e-05	4.4e-05	9.9e-05	7.4e-05	0.000145	0.000151	0.000205	0.00019	6.5e-05	0.000141	0.000174	9e-05
O10	mmu-miR-696	0.004472	0.004145	0.009565	0.007223	0.009244	0.012595	0.00469	0.005201	0.00841	0.004883	0.005981	0.005561
O11	mmu-miR-697	0.000636	0.000581	0.000592	0.000478	0.000669	0.000445	0.000802	0.000678	0.0005	0.000626	0.00054	0.000745
O12	mmu-miR-698-3p	0.000181	0.000172	0.000188	0.000186	0.000173	9e-05	0.000155	0.000177	7.6e-05	0.000154	0.000221	9.8e-05
O13	mmu-miR-701-5p	0.000316	0.000321	0.000432	0.000538	0.000375	0.000355	0.000541	0.000269	0.000283	0.000319	0.000213	0.000429
O14	mmu-miR-704	0.000148	0.000147	0.000119	8.9e-05	9.7e-05	8.1e-05	0.000121	0.000105	9e-05	8.8e-05	0.000123	0.000134
O15	mmu-miR-708-5p	0.007422	0.007706	0.004811	0.005653	0.004101	0.003273	0.011531	0.005687	0.0048	0.005285	0.005092	0.00522
O16	mmu-miR-710	0.000266	0.000276	0.000315	0.00031	0.000248	0.000169	0.000381	0.000341	0.000154	0.000318	0.000234	0.000307
O17	mmu-miR-711	4.1e-05	3.7e-05	6.1e-05	5.2e-05	1.9e-05	7.9e-05	0.0001	7e-05	2.2e-05	7.6e-05	5.2e-05	4.9e-05
O18	mmu-miR-712-5p	0.012212	0.011999	0.01496	0.012923	0.011958	0.036577	0.00939	0.012504	0.017349	0.008346	0.009276	0.013463
O19	mmu-miR-713	0.001297	0.001169	0.002408	0.001844	0.002041	0.001469	0.001659	0.001604	0.001186	0.001472	0.002019	0.001629
O20	mmu-miR-717	3.2e-05	3.6e-05	3e-05	5.2e-05	1.5e-05	7.9e-05	4.6e-05	5.3e-05	2.1e-05	0.005522	2.1e-05	3.1e-05
O21	mmu-miR-719	3.2e-05	3.6e-05	6.9e-05	9.9e-05	5.1e-05	0.000101	4.6e-05	5.3e-05	2.6e-05	0.005522	3.8e-05	3.7e-05
O22	mmu-miR-720	1.77287	1.62554	1.81955	1.77741	2.75778	2.09891	2.82843	1.60724	1.61254	2.55158	2.44611	2.43541
O23	mmu-miR-721	3.5e-05	3.6e-05	5.9e-05	5.2e-05	3.8e-05	7.9e-05	4.6e-05	5.3e-05	3.9e-05	5.8e-05	7e-05	3.9e-05
O24	mmu-miR-758-3p	8.9e-05	8e-05	0.000274	0.000253	0.000206	0.000268	0.000132	0.000119	0.000148	0.000132	0.000137	0.000192
P01	mmu-miR-761	8.1e-05	7.7e-05	0.000109	9.7e-05	7e-05	0.000173	9.9e-05	8.9e-05	7.2e-05	0.000111	0.000134	0.000112
P02	mmu-miR-763	0.001051	0.00105	0.00084	0.00075	0.000856	0.000853	0.001251	0.000615	0.000574	0.000828	0.001788	0.000985
P03	mmu-miR-764-3p	6.2e-05	4.8e-05	9.3e-05	6.8e-05	8.3e-05	9.5e-05	8.7e-05	9.1e-05	8.5e-05	0.000103	9.7e-05	0.00011
P04	mmu-miR-764-5p	0.000125	0.0001	0.00045	0.000392	0.000456	0.000652	0.000583	0.000394	0.000729	0.000375	0.000355	0.000583
P05	mmu-miR-802-5p	3.2e-05	3.6e-05	0.000113	6.1e-05	6e-05	7.9e-05	0.000177	6.9e-05	5.2e-05	0.019197	0.00023	0.000157
P06	mmu-miR-804	0.006998	0.006332	0.01104	0.009047	0.01804	0.006705	0.015593	0.005183	0.005517	0.01064	0.015342	0.014658
P07	mmu-miR-871-3p	5e-05	3.6e-05	0.00011	6.3e-05	8.3e-05	8e-05	0.000124	9.4e-05	4.8e-05	8.7e-05	0.000132	8.4e-05
P08	mmu-miR-871-5p	4.7e-05	4.2e-05	9.1e-05	5.3e-05	4.2e-05	8.1e-05	0.000109	8.1e-05	6.3e-05	0.000125	0.000112	0.000149
P09	mmu-miR-875-3p	0.0001	4.1e-05	6.9e-05	8.2e-05	0.000135	0.000184	0.000268	0.000212	0.0001	0.00012	0.000244	0.000106
P10	mmu-miR-877-5p	0.003601	0.003406	0.004913	0.003549	0.004036	0.004121	0.004062	0.003636	0.003586	0.003801	0.004414	0.00416
P11	mmu-miR-879-5p	0.000324	0.000291	0.000546	0.000777	0.001029	0.000248	0.000505	0.000384	0.000194	0.000319	0.000425	0.000328
P12	mmu-miR-883b-5p	7.1e-05	5.1e-05	7.3e-05	5.6e-05	4.9e-05	7.9e-05	9e-05	7.1e-05	3.4e-05	7.5e-05	9.2e-05	7.7e-05
P13	cel-miR-39-3p	3.2e-05	3.6e-05	4.5e-05	5.4e-05	5.5e-05	7.9e-05	5.5e-05	6.3e-05	2.2e-05	7.3e-05	5.7e-05	5.1e-05
P14	cel-miR-39-3p	3.2e-05	3.6e-05	5.3e-05	0.000182	7.1e-05	0.00019	6.1e-05	7e-05	2.1e-05	7e-05	2.8e-05	4.2e-05
P15	SNORD61	0.479327	0.477748	0.726776	0.762104	0.81641	1.46754	0.568277	0.533385	1.05971	0.682989	0.72842	0.823115
P16	SNORD68	0.868792	0.849162	1.18969	1.29527	1.04024	2.01337	1.27633	1.78664	1.05531	1.42084	1.41654	1.82619
P17	SNORD72	0.303496	0.314322	0.360295	0.393036	0.265565	0.796586	0.457127	0.433243	0.462759	0.61542	0.486384	0.682783
P18	SNORD95	0.600714	0.604696	0.666765	0.667421	0.663066	1.12178	0.750019	0.615252	0.786217	0.920909	0.612739	0.991602
P19	SNORD96A	1.31017	1.32815	1.50969	1.69549	1.47037	3.18642	1.67095	1.46874	1.90088	1.82468	1.31873	2.1344
P20	RNU6-6P	0.730564	0.732842	1.03832	1.0532	1.24431	0.73583	1.85446	1.34095	0.80144	2.47814	1.37493	1.96951
P21	miRTC	0.024412	0.021361	0.041663	0.039254	0.048783	0.042281	0.049264	0.018363	0.031135	0.022155	0.049925	0.025152
P22	miRTC	0.024098	0.021059	0.038587	0.035853	0.046187	0.041146	0.04898	0.018354	0.03102	0.021246	0.051564	0.023344
P23	PPC	0.79393	0.844421	0.931256	1.23838	0.418277	2.10017	1.49554	1.48444	0.562659	1.11709	0.85812	0.831718
P24	PPC	0.84328	0.897839	0.915258	1.19258	0.377378	2.02211	1.58777	1.38599	0.557226	1.09394	0.563375	0.860055

## Sheet: Fold Change
		Fold Change (comparing to T2C KO M FA)				Fold Change (comparing to T2C KO M O3)				Fold Change (comparing to T2C KO F FA)				Fold Change (comparing to control group)
		T2C SPA1 M FA		T2C SPA2 M FA		T2C SPA1 M O3		T2C SPA2 M O3		T2C SPA1 F FA		T2C SPA2 F FA		T2C SPA1 F O3		T2C SPA2 F O3
Position	Mature ID	Fold Change	95% CI	Fold Change	95% CI	Fold Change	95% CI	Fold Change	95% CI	Fold Change	95% CI	Fold Change	95% CI	Fold Change	95% CI	Fold Change	95% CI
A01	mmu-let-7a-5p	1.0349	( 0.66, 1.41 )	0.6161	( 0.05, 1.18 )	0.703	( 0.60, 0.81 )	1.104	( 0.54, 1.67 )	1.3614	( 0.56, 2.17 )	0.98	( 0.75, 1.21 )	0.9069	( 0.62, 1.20 )	0.7624	( 0.01, 1.52 )
A02	mmu-let-7b-5p	1.5664	( 0.60, 2.54 )	0.9519	( 0.14, 1.76 )	0.8802	( 0.66, 1.10 )	0.9345	( 0.71, 1.16 )	1.1163	( 0.64, 1.59 )	0.8807	( 0.21, 1.55 )	0.7869	( 0.53, 1.04 )	0.9095	( 0.55, 1.26 )
A03	mmu-let-7c-5p	1.1406	( 0.76, 1.52 )	0.7438	( 0.28, 1.20 )	0.7932	( 0.69, 0.89 )	0.7838	( 0.68, 0.88 )	1.129	( 0.84, 1.42 )	1.0634	( 0.65, 1.48 )	0.8101	( 0.58, 1.04 )	0.772	( 0.40, 1.15 )
A04	mmu-let-7d-5p	1.127	( 0.63, 1.62 )	0.9753	( 0.42, 1.53 )	0.8124	( 0.71, 0.91 )	0.8812	( 0.60, 1.16 )	1.1546	( 0.84, 1.47 )	0.814	( 0.59, 1.03 )	0.7258	( 0.47, 0.98 )	0.8687	( 0.60, 1.14 )
A05	mmu-let-7d-3p	1.461	( 0.49, 2.43 )	0.8274	( 0.09, 1.57 )	1.3244	( 1.12, 1.53 )	1.9823	( 1.25, 2.71 )	1.7675	( 0.86, 2.67 )	1.3333	( 0.36, 2.30 )	0.6861	( 0.37, 1.00 )	1.0488	( 0.00001, 2.22 )
A06	mmu-let-7e-5p	0.9708	( 0.66, 1.28 )	0.8348	( 0.47, 1.20 )	0.7085	( 0.61, 0.80 )	0.829	( 0.66, 1.00 )	1.1635	( 0.94, 1.38 )	1.1139	( 0.80, 1.43 )	0.8562	( 0.67, 1.04 )	0.9681	( 0.65, 1.28 )
A07	mmu-let-7f-5p	0.7422	( 0.33, 1.16 )	0.4523	( 0.03, 0.87 )	0.5072	( 0.35, 0.66 )	1.024	( 0.52, 1.52 )	1.586	( 0.49, 2.69 )	0.982	( 0.16, 1.80 )	0.9595	( 0.45, 1.47 )	0.679	( 0.00001, 1.51 )
A08	mmu-let-7g-5p	1.1607	( 0.38, 1.94 )	1.0523	( 0.31, 1.79 )	0.8317	( 0.64, 1.02 )	1.1374	( 0.56, 1.71 )	1.293	( 0.59, 2.00 )	0.7319	( 0.39, 1.08 )	0.7447	( 0.28, 1.21 )	0.9285	( 0.51, 1.35 )
A09	mmu-let-7i-5p	1.458	( 0.33, 2.59 )	1.1585	( 0.18, 2.13 )	0.8078	( 0.63, 0.99 )	1.3831	( 0.00001, 3.02 )	1.5092	( 0.00001, 3.10 )	0.8676	( 0.49, 1.25 )	0.6669	( 0.12, 1.21 )	1.1852	( 0.65, 1.72 )
A10	mmu-miR-100-5p	0.4201	( 0.01, 0.83 )	0.8436	( 0.06, 1.63 )	0.6502	( 0.44, 0.86 )	0.4683	( 0.12, 0.82 )	1.1675	( 0.00001, 3.14 )	0.9569	( 0.00001, 2.58 )	0.7113	( 0.02, 1.40 )	0.996	( 0.18, 1.81 )
A11	mmu-miR-101a-3p	1.9445	( 0.00001, 5.45 )	0.7256	( 0.00001, 2.31 )	0.2282	( 0.02, 0.44 )	1.9415	( 0.00001, 5.63 )	2.3323	( 0.00001, 7.45 )	1.1854	( 0.00001, 3.04 )	0.5213	( 0.00001, 1.80 )	1.3067	( 0.00001, 3.78 )
A12	mmu-miR-101a-5p	1.4468	( 0.00001, 3.47 )	0.9697	( 0.00001, 2.45 )	0.5886	( 0.41, 0.77 )	1.6826	( 0.00001, 4.08 )	1.2978	( 0.00001, 4.01 )	1.0414	( 0.00001, 2.35 )	0.7365	( 0.00001, 2.05 )	1.3747	( 0.00001, 3.20 )
A13	mmu-miR-101b-3p	2.0657	( 0.00001, 5.98 )	0.7789	( 0.00001, 2.48 )	0.2556	( 0.03, 0.48 )	2.1426	( 0.00001, 6.34 )	2.2254	( 0.00001, 7.09 )	0.9994	( 0.00001, 2.59 )	0.4562	( 0.00001, 1.53 )	1.3248	( 0.00001, 3.73 )
A14	mmu-miR-103-3p	1.4421	( 0.00001, 3.00 )	0.9652	( 0.00001, 2.13 )	0.7065	( 0.46, 0.95 )	1.2549	( 0.43, 2.08 )	1.3981	( 0.12, 2.67 )	0.9775	( 0.06, 1.89 )	0.7192	( 0.00001, 1.64 )	1.0128	( 0.25, 1.78 )
A15	mmu-miR-106a-5p	1.5475	( 0.00001, 3.27 )	1.1082	( 0.00001, 2.43 )	0.5527	( 0.30, 0.80 )	2.875	( 0.00001, 8.86 )	2.0252	( 0.00001, 6.60 )	1.1583	( 0.00001, 2.48 )	0.6766	( 0.00001, 1.78 )	2.1594	( 0.00001, 5.48 )
A16	mmu-miR-106b-5p	2.1822	( 0.00001, 5.16 )	1.355	( 0.00001, 3.39 )	0.4673	( 0.19, 0.74 )	2.8869	( 0.00001, 8.58 )	1.928	( 0.00001, 6.34 )	1.2444	( 0.00001, 2.83 )	0.6436	( 0.00001, 1.82 )	2.0248	( 0.00001, 4.81 )
A17	mmu-miR-107-3p	1.5873	( 0.00001, 3.58 )	0.7946	( 0.00001, 1.96 )	0.7054	( 0.51, 0.90 )	0.9105	( 0.23, 1.59 )	1.282	( 0.02, 2.54 )	0.925	( 0.00001, 1.86 )	0.6793	( 0.00001, 1.47 )	1.1884	( 0.00001, 2.54 )
A18	mmu-miR-10a-5p	0.237	( 0.00001, 0.51 )	0.7977	( 0.00001, 1.78 )	0.5919	( 0.29, 0.89 )	0.7197	( 0.42, 1.02 )	3.1985	( 0.00001, 8.39 )	1.522	( 0.00001, 4.61 )	2.5486	( 1.03, 4.07 )	2.7842	( 1.14, 4.43 )
A19	mmu-miR-10b-5p	0.3297	( 0.03, 0.63 )	0.5555	( 0.06, 1.05 )	0.6926	( 0.44, 0.95 )	0.6354	( 0.43, 0.84 )	1.4504	( 0.00001, 3.28 )	1.0313	( 0.00001, 2.69 )	1.1544	( 0.66, 1.65 )	1.0515	( 0.33, 1.77 )
A20	mmu-miR-122-5p	0.6839	( 0.00001, 1.43 )	0.922	( 0.00001, 2.05 )	2.9847	( 1.00, 4.97 )	1.8376	( 0.99, 2.69 )	1.4652	( 0.17, 2.76 )	1.4216	( 0.00001, 5.75 )	1.0115	( 0.00001, 2.30 )	1.4699	( 0.80, 2.14 )
A21	mmu-miR-124-3p	0.7142	( 0.23, 1.20 )	0.6526	( 0.17, 1.14 )	0.3717	( 0.25, 0.49 )	1.249	( 0.08, 2.42 )	1.5563	( 0.00001, 3.40 )	1.2187	( 0.00001, 2.56 )	0.8179	( 0.17, 1.47 )	1.3885	( 0.13, 2.64 )
A22	mmu-miR-124-5p	0.7775	( 0.00001, 1.63 )	0.9771	( 0.00001, 2.06 )	1.9857	( 1.02, 2.95 )	1.7388	( 0.61, 2.87 )	0.9729	( 0.01, 1.94 )	0.7147	( 0.02, 1.41 )	1.6202	( 0.63, 2.61 )	1.2112	( 0.06, 2.36 )
A23	mmu-miR-125a-5p	1.4673	( 0.00001, 2.94 )	1.0062	( 0.00001, 2.15 )	1.0715	( 0.80, 1.34 )	0.9934	( 0.62, 1.37 )	1.2452	( 0.00001, 2.60 )	0.868	( 0.05, 1.68 )	0.6497	( 0.00001, 1.40 )	0.855	( 0.08, 1.63 )
A24	mmu-miR-125b-5p	0.8611	( 0.00001, 1.76 )	0.9242	( 0.00001, 1.88 )	0.7468	( 0.55, 0.95 )	0.913	( 0.46, 1.36 )	1.6803	( 0.15, 3.21 )	1.0147	( 0.00001, 2.24 )	0.6829	( 0.01, 1.35 )	1.1609	( 0.47, 1.85 )
B01	mmu-miR-126a-3p	0.6903	( 0.00001, 1.45 )	0.8101	( 0.00001, 1.74 )	0.6951	( 0.39, 1.00 )	1.0283	( 0.60, 1.46 )	0.9381	( 0.00001, 2.30 )	0.5261	( 0.00001, 1.32 )	0.8766	( 0.00001, 2.22 )	0.8465	( 0.05, 1.64 )
B02	mmu-miR-126a-5p	0.4106	( 0.00001, 0.97 )	0.698	( 0.00001, 1.72 )	0.5221	( 0.20, 0.85 )	1.0143	( 0.46, 1.57 )	1.1068	( 0.00001, 2.81 )	0.5545	( 0.00001, 1.68 )	1.3862	( 0.25, 2.52 )	0.8774	( 0.00001, 1.81 )
B03	mmu-miR-128-3p	3.7362	( 0.07, 7.40 )	1.529	( 0.00001, 3.07 )	1.2157	( 0.91, 1.52 )	5.1992	( 0.00001, 20.56 )	2.4744	( 0.00001, 10.54 )	1.8092	( 0.00001, 6.34 )	0.9218	( 0.33, 1.52 )	5.5178	( 0.00001, 20.93 )
B04	mmu-miR-129-5p	1.031	( 0.64, 1.42 )	0.7997	( 0.46, 1.13 )	1.0324	( 0.90, 1.17 )	1.2003	( 0.68, 1.72 )	0.894	( 0.35, 1.44 )	0.9761	( 0.56, 1.40 )	0.6861	( 0.34, 1.03 )	0.8676	( 0.57, 1.17 )
B05	mmu-miR-130a-3p	1.1779	( 0.00001, 2.57 )	0.5868	( 0.00001, 1.48 )	0.6548	( 0.41, 0.90 )	1.0601	( 0.64, 1.48 )	1.1879	( 0.00001, 2.43 )	0.7863	( 0.00001, 1.85 )	0.7947	( 0.00001, 1.89 )	0.7535	( 0.00001, 1.86 )
B06	mmu-miR-130b-3p	1.113	( 0.09, 2.13 )	0.8253	( 0.00001, 1.67 )	0.587	( 0.38, 0.80 )	1.6455	( 0.00001, 3.89 )	1.6194	( 0.00001, 3.80 )	0.8643	( 0.00001, 1.85 )	0.8272	( 0.00001, 1.82 )	1.4704	( 0.02, 2.92 )
B07	mmu-miR-132-3p	0.7462	( 0.10, 1.40 )	0.9708	( 0.12, 1.82 )	0.8993	( 0.68, 1.12 )	1.1841	( 0.23, 2.14 )	1.603	( 0.32, 2.88 )	0.8221	( 0.28, 1.36 )	0.8315	( 0.59, 1.07 )	1.2383	( 0.77, 1.71 )
B08	mmu-miR-133a-3p	1.0456	( 0.00001, 2.44 )	0.8671	( 0.00001, 2.04 )	0.5564	( 0.48, 0.63 )	1.3529	( 0.00, 2.70 )	2.428	( 0.00001, 5.94 )	1.9812	( 0.00001, 4.07 )	0.9361	( 0.00001, 2.04 )	1.953	( 0.58, 3.33 )
B09	mmu-miR-133a-5p	0.8572	( 0.72, 1.00 )	1.321	( 1.21, 1.43 )	1.9986	( 1.55, 2.45 )	2.3019	( 0.31, 4.30 )	1.1874	( 0.00001, 2.67 )	0.3492	( 0.00001, 0.99 )	1.2554	( 0.82, 1.69 )	1.4357	( 0.00001, 3.07 )
B10	mmu-miR-133b-3p	0.751	( 0.00001, 1.66 )	0.621	( 0.00001, 1.51 )	0.5342	( 0.45, 0.62 )	0.9356	( 0.00001, 2.15 )	2.124	( 0.00001, 5.30 )	1.3926	( 0.00001, 3.29 )	1.1852	( 0.30, 2.07 )	2.0426	( 0.04, 4.04 )
B11	mmu-miR-134-5p	0.4811	( 0.00001, 1.19 )	0.6892	( 0.00001, 1.75 )	0.613	( 0.34, 0.89 )	0.9779	( 0.30, 1.65 )	1.7725	( 0.00001, 4.69 )	1.1207	( 0.00001, 2.69 )	0.8313	( 0.47, 1.19 )	1.6841	( 1.27, 2.10 )
B12	mmu-miR-135a-5p	0.5779	( 0.00001, 1.33 )	0.7214	( 0.00001, 1.67 )	0.3438	( 0.23, 0.46 )	1.9014	( 0.52, 3.28 )	4.2332	( 0.53, 7.93 )	2.5838	( 0.17, 5.00 )	1.1162	( 0.11, 2.12 )	1.6692	( 0.99, 2.35 )
B13	mmu-miR-135b-5p	0.417	( 0.00001, 1.02 )	0.4363	( 0.00001, 1.06 )	0.2815	( 0.19, 0.38 )	1.5529	( 0.62, 2.49 )	4.3301	( 0.75, 7.91 )	3.0474	( 0.06, 6.03 )	0.897	( 0.00001, 2.62 )	1.2824	( 0.24, 2.32 )
B14	mmu-miR-137-3p	0.5728	( 0.07, 1.07 )	0.5218	( 0.00001, 1.06 )	0.3073	( 0.23, 0.38 )	0.9347	( 0.08, 1.79 )	3.7844	( 2.34, 5.23 )	2.6988	( 1.26, 4.14 )	1.464	( 0.00001, 3.58 )	2.0418	( 0.00001, 4.86 )
B15	mmu-miR-138-5p	1.1782	( 0.00001, 2.48 )	1.4005	( 0.00001, 3.14 )	0.6765	( 0.51, 0.84 )	1.9812	( 0.00001, 5.47 )	2.9775	( 0.00001, 8.00 )	1.2106	( 0.00001, 2.50 )	1.1639	( 0.40, 1.92 )	2.2365	( 0.82, 3.66 )
B16	mmu-miR-139-5p	1.0862	( 0.66, 1.52 )	1.8833	( 0.73, 3.04 )	1.6119	( 1.23, 2.00 )	1.1553	( 0.54, 1.78 )	1.4887	( 0.42, 2.56 )	1.2459	( 0.22, 2.27 )	0.8404	( 0.41, 1.27 )	1.7357	( 0.86, 2.61 )
B17	mmu-miR-140-5p	1.1526	( 0.00001, 2.46 )	1.0641	( 0.00001, 2.25 )	0.5118	( 0.30, 0.72 )	1.5205	( 0.00001, 3.99 )	2.5729	( 0.00001, 6.60 )	1.0728	( 0.00001, 2.15 )	0.6961	( 0.00001, 1.63 )	1.3828	( 0.61, 2.16 )
B18	mmu-miR-141-3p	2.161	( 0.00001, 6.17 )	0.604	( 0.00001, 1.94 )	0.303	( 0.03, 0.57 )	2.2834	( 0.00001, 5.77 )	2.0559	( 0.00001, 6.79 )	0.6337	( 0.00001, 2.10 )	0.5173	( 0.00001, 1.85 )	1.0152	( 0.00001, 3.11 )
B19	mmu-miR-142a-3p	13.9999	( 0.00001, 32.63 )	11.3944	( 0.00001, 28.54 )	2.6663	( 0.80, 4.54 )	29.4182	( 0.00001, 139.77 )	2.2555	( 0.00001, 11.57 )	1.1321	( 0.00001, 3.33 )	0.4214	( 0.03, 0.82 )	4.5771	( 0.00001, 14.90 )
B20	mmu-miR-142a-5p	17.6596	( 0.00001, 40.29 )	12.1362	( 0.00001, 31.68 )	3.1932	( 1.36, 5.03 )	16.3992	( 0.00001, 67.51 )	1.308	( 0.00001, 6.12 )	1.0337	( 0.00001, 3.31 )	0.3769	( 0.16, 0.59 )	4.6234	( 0.00001, 14.93 )
B21	mmu-miR-143-3p	1.2899	( 0.00, 2.58 )	1.0371	( 0.00001, 2.35 )	0.2898	( 0.14, 0.44 )	0.9612	( 0.00001, 2.12 )	2.3173	( 0.00001, 4.89 )	1.3511	( 0.25, 2.45 )	0.6804	( 0.00001, 1.58 )	1.9222	( 0.00001, 3.95 )
B22	mmu-miR-143-5p	1.2862	( 0.00001, 2.74 )	0.8827	( 0.00001, 2.18 )	0.3916	( 0.26, 0.52 )	1.0559	( 0.00001, 2.62 )	2.0159	( 0.00001, 4.96 )	1.0898	( 0.26, 1.92 )	0.8049	( 0.00001, 1.94 )	2.1792	( 0.00001, 5.29 )
B23	mmu-miR-144-3p	14.3698	( 0.00001, 54.16 )	17.8797	( 0.00001, 67.38 )	3.4576	( 0.00001, 7.66 )	5.8067	( 0.00001, 15.57 )	0.7269	( 0.00001, 2.39 )	0.7291	( 0.00001, 2.28 )	0.4639	( 0.00001, 1.10 )	0.3092	( 0.00001, 1.29 )
B24	mmu-miR-145a-5p	0.99	( 0.35, 1.63 )	1.0557	( 0.17, 1.94 )	0.6189	( 0.52, 0.72 )	0.7095	( 0.13, 1.29 )	1.932	( 0.34, 3.52 )	1.7206	( 0.00001, 3.65 )	0.8712	( 0.07, 1.68 )	1.9234	( 0.27, 3.58 )
C01	mmu-miR-145a-3p	0.4983	( 0.20, 0.80 )	0.8719	( 0.13, 1.62 )	0.8622	( 0.77, 0.96 )	0.785	( 0.48, 1.09 )	1.7456	( 0.21, 3.28 )	1.1671	( 0.46, 1.88 )	1.0421	( 0.28, 1.80 )	1.5022	( 0.25, 2.75 )
C02	mmu-miR-146a-5p	1.0022	( 0.27, 1.73 )	2.1095	( 0.00001, 4.90 )	1.8975	( 1.29, 2.50 )	0.9506	( 0.29, 1.61 )	0.6772	( 0.26, 1.10 )	0.5262	( 0.08, 0.98 )	0.7851	( 0.00001, 1.82 )	1.4372	( 0.13, 2.75 )
C03	mmu-miR-146b-5p	1.4066	( 0.11, 2.71 )	1.3164	( 0.04, 2.59 )	1.0056	( 0.63, 1.38 )	1.5079	( 0.84, 2.18 )	1.0065	( 0.10, 1.91 )	0.6325	( 0.00001, 1.34 )	1.0114	( 0.47, 1.56 )	1.068	( 0.65, 1.49 )
C04	mmu-miR-146b-3p	1.4352	( 0.47, 2.40 )	0.7176	( 0.00001, 1.63 )	0.5528	( 0.34, 0.77 )	0.6131	( 0.00001, 1.52 )	0.7252	( 0.00001, 1.71 )	0.2721	( 0.00001, 0.61 )	0.8241	( 0.09, 1.56 )	1.2129	( 0.36, 2.06 )
C05	mmu-miR-147-3p	1.9961	( 0.71, 3.28 )	2.0954	( 0.08, 4.11 )	0.5664	( 0.42, 0.72 )	2.5723	( 0.00001, 8.05 )	3.3098	( 0.00001, 10.27 )	1.6572	( 0.00001, 3.70 )	0.9647	( 0.49, 1.44 )	3.4816	( 0.00001, 8.70 )
C06	mmu-miR-148a-3p	1.1047	( 0.27, 1.94 )	0.7962	( 0.14, 1.45 )	0.456	( 0.25, 0.66 )	1.0027	( 0.58, 1.43 )	1.2897	( 0.31, 2.27 )	0.9706	( 0.08, 1.86 )	0.7213	( 0.00001, 1.51 )	1.0343	( 0.25, 1.82 )
C07	mmu-miR-148b-3p	1.2359	( 0.36, 2.12 )	0.9062	( 0.12, 1.69 )	0.649	( 0.46, 0.84 )	0.9151	( 0.57, 1.26 )	1.0918	( 0.46, 1.72 )	0.9687	( 0.42, 1.51 )	0.5957	( 0.03, 1.16 )	0.6638	( 0.16, 1.17 )
C08	mmu-miR-149-5p	1.2167	( 0.45, 1.98 )	1.2214	( 0.26, 2.18 )	1.182	( 0.98, 1.38 )	1.3312	( 0.00001, 2.86 )	1.9472	( 0.48, 3.41 )	1.4555	( 0.00001, 2.91 )	0.8988	( 0.73, 1.07 )	2.1317	( 0.92, 3.34 )
C09	mmu-miR-150-5p	2.3235	( 0.82, 3.82 )	5.9846	( 0.00001, 13.08 )	5.4096	( 3.20, 7.62 )	4.7407	( 0.00001, 12.39 )	1.6141	( 0.00001, 4.41 )	0.912	( 0.00001, 2.12 )	0.9772	( 0.00001, 2.24 )	2.5093	( 0.00001, 5.55 )
C10	mmu-miR-151-3p	1.3291	( 0.62, 2.04 )	0.9265	( 0.47, 1.39 )	1.2489	( 1.15, 1.35 )	0.8185	( 0.47, 1.17 )	0.998	( 0.34, 1.66 )	0.7786	( 0.17, 1.38 )	0.6334	( 0.36, 0.91 )	0.8394	( 0.37, 1.31 )
C11	mmu-miR-151-5p	1.287	( 0.58, 2.00 )	0.9787	( 0.28, 1.68 )	1.0113	( 0.89, 1.13 )	0.8048	( 0.44, 1.17 )	0.8478	( 0.16, 1.54 )	0.9442	( 0.25, 1.63 )	0.7458	( 0.12, 1.37 )	0.9049	( 0.30, 1.51 )
C12	mmu-miR-152-3p	0.6743	( 0.00001, 1.55 )	0.6816	( 0.00001, 1.56 )	0.3862	( 0.17, 0.60 )	0.979	( 0.57, 1.39 )	1.5599	( 0.00001, 3.68 )	0.9568	( 0.00001, 2.59 )	0.8948	( 0.00001, 2.17 )	0.9412	( 0.14, 1.74 )
C13	mmu-miR-153-3p	0.9141	( 0.29, 1.54 )	0.6175	( 0.12, 1.11 )	0.24	( 0.10, 0.38 )	0.8782	( 0.21, 1.55 )	1.658	( 0.68, 2.64 )	32.0089	( 0.00001, 202.10 )	0.8842	( 0.00001, 2.05 )	0.7319	( 0.21, 1.25 )
C14	mmu-miR-155-5p	0.6004	( 0.39, 0.81 )	0.7964	( 0.29, 1.30 )	0.7637	( 0.67, 0.85 )	2.2109	( 0.00001, 5.40 )	2.3248	( 0.00001, 6.27 )	1.5305	( 0.56, 2.50 )	1.3314	( 1.00, 1.66 )	2.2813	( 1.35, 3.21 )
C15	mmu-miR-155-3p	1.4887	( 0.82, 2.16 )	3.1864	( 1.10, 5.27 )	2.2545	( 1.56, 2.95 )	4.0302	( 0.00001, 9.66 )	2.2922	( 0.00001, 6.21 )	0.6453	( 0.00001, 1.80 )	1.163	( 0.64, 1.68 )	3.1473	( 1.04, 5.25 )
C16	mmu-miR-15a-5p	2.4717	( 0.00001, 5.73 )	1.4552	( 0.00001, 3.67 )	0.6587	( 0.39, 0.93 )	2.7676	( 0.00001, 9.06 )	2.4112	( 0.00001, 8.11 )	1.2428	( 0.02, 2.46 )	0.5679	( 0.00001, 1.49 )	2.0532	( 0.00001, 5.00 )
C17	mmu-miR-15b-5p	2.4039	( 0.00001, 5.28 )	1.5343	( 0.00001, 3.55 )	1.1026	( 0.75, 1.46 )	2.8187	( 0.00001, 7.47 )	2.1318	( 0.00001, 5.44 )	1.006	( 0.04, 1.97 )	0.7016	( 0.09, 1.32 )	1.97	( 0.00001, 4.16 )
C18	mmu-miR-16-5p	0.8709	( 0.16, 1.58 )	1.3091	( 0.25, 2.37 )	0.7431	( 0.54, 0.94 )	2.3132	( 0.00001, 5.14 )	1.9813	( 0.00001, 4.65 )	0.9784	( 0.13, 1.82 )	1.0679	( 0.08, 2.05 )	1.6897	( 0.94, 2.44 )
C19	mmu-miR-17-5p	1.6542	( 0.00001, 3.51 )	1.2279	( 0.00001, 2.67 )	0.5944	( 0.33, 0.86 )	2.9683	( 0.00001, 9.28 )	2.3469	( 0.00001, 7.31 )	1.1512	( 0.00001, 2.42 )	0.6887	( 0.00001, 1.76 )	2.016	( 0.00001, 4.78 )
C20	mmu-miR-181a-5p	2.3466	( 0.00001, 4.80 )	1.1853	( 0.00001, 2.63 )	0.7544	( 0.47, 1.04 )	2.3424	( 0.00001, 7.72 )	1.4117	( 0.00001, 4.84 )	0.6864	( 0.00001, 1.89 )	0.5868	( 0.00001, 1.40 )	2.1911	( 0.00001, 6.09 )
C21	mmu-miR-181b-5p	2.3198	( 0.51, 4.13 )	0.9579	( 0.00001, 2.01 )	1.0604	( 0.87, 1.25 )	2.6082	( 0.00001, 8.70 )	1.9955	( 0.00001, 6.66 )	1.0667	( 0.00001, 2.71 )	0.7532	( 0.46, 1.05 )	1.8885	( 0.00001, 5.06 )
C22	mmu-miR-181c-5p	2.4209	( 0.25, 4.59 )	1.141	( 0.02, 2.26 )	0.6877	( 0.42, 0.96 )	1.6747	( 0.00001, 4.70 )	1.0989	( 0.00001, 3.42 )	0.6896	( 0.00001, 1.95 )	0.6101	( 0.00001, 1.40 )	1.9074	( 0.00001, 5.17 )
C23	mmu-miR-181d-5p	1.8522	( 0.16, 3.54 )	0.9315	( 0.00001, 1.91 )	0.9914	( 0.86, 1.12 )	2.4207	( 0.00001, 7.97 )	2.0976	( 0.00001, 6.62 )	1.0795	( 0.00001, 2.67 )	0.7753	( 0.50, 1.05 )	1.9014	( 0.00001, 4.80 )
C24	mmu-miR-182-5p	1.2553	( 0.00001, 2.74 )	0.6975	( 0.00001, 1.60 )	0.6789	( 0.48, 0.88 )	0.8962	( 0.53, 1.26 )	1.2361	( 0.23, 2.25 )	0.9587	( 0.11, 1.81 )	0.729	( 0.00001, 1.85 )	0.8024	( 0.06, 1.54 )
D01	mmu-miR-182-3p	1.0087	( 0.30, 1.72 )	0.6702	( 0.10, 1.24 )	1.503	( 0.80, 2.20 )	0.8316	( 0.46, 1.20 )	0.8644	( 0.04, 1.69 )	0.6961	( 0.41, 0.98 )	0.7353	( 0.53, 0.95 )	0.811	( 0.21, 1.41 )
D02	mmu-miR-183-5p	1.1421	( 0.08, 2.20 )	0.6772	( 0.00001, 1.38 )	0.7089	( 0.54, 0.88 )	0.7946	( 0.68, 0.91 )	1.149	( 0.52, 1.77 )	0.9327	( 0.46, 1.40 )	0.8287	( 0.15, 1.51 )	0.7215	( 0.05, 1.39 )
D03	mmu-miR-183-3p	1.1664	( 0.62, 1.71 )	0.9683	( 0.41, 1.53 )	1.1042	( 0.93, 1.27 )	0.5762	( 0.42, 0.73 )	0.9217	( 0.44, 1.41 )	0.9548	( 0.64, 1.27 )	0.8848	( 0.42, 1.35 )	0.9553	( 0.48, 1.43 )
D04	mmu-miR-184-3p	0.5145	( 0.00001, 1.35 )	1.4941	( 0.00001, 4.31 )	0.9324	( 0.25, 1.62 )	1.2107	( 0.00001, 2.82 )	3.253	( 0.00001, 7.41 )	0.9846	( 0.00001, 2.89 )	0.8294	( 0.00001, 1.77 )	1.6699	( 0.00001, 4.17 )
D05	mmu-miR-185-5p	0.9578	( 0.30, 1.62 )	1.1214	( 0.33, 1.91 )	0.6368	( 0.45, 0.83 )	1.3554	( 0.21, 2.50 )	1.6932	( 0.08, 3.31 )	1.0663	( 0.24, 1.89 )	0.8255	( 0.08, 1.57 )	1.2636	( 0.83, 1.70 )
D06	mmu-miR-186-5p	1.123	( 0.68, 1.57 )	1.2262	( 0.76, 1.69 )	1.0483	( 0.98, 1.12 )	1.0894	( 0.31, 1.87 )	1.5278	( 0.85, 2.21 )	0.8605	( 0.69, 1.03 )	0.8191	( 0.65, 0.99 )	0.9606	( 0.68, 1.24 )
D07	mmu-miR-187-3p	1.3945	( 0.00001, 2.83 )	1.0968	( 0.00001, 2.39 )	0.7128	( 0.55, 0.87 )	0.9537	( 0.37, 1.54 )	1.2553	( 0.08, 2.43 )	1.0437	( 0.28, 1.81 )	0.8216	( 0.00001, 1.68 )	1.2059	( 0.56, 1.85 )
D08	mmu-miR-18a-5p	1.8492	( 0.00001, 4.18 )	1.2141	( 0.00001, 2.72 )	0.5568	( 0.29, 0.83 )	3.2556	( 0.00001, 12.08 )	2.6692	( 0.00001, 10.03 )	0.9958	( 0.00001, 2.24 )	0.5419	( 0.00001, 1.37 )	1.9604	( 0.00001, 4.74 )
D09	mmu-miR-190a-5p	0.9415	( 0.00001, 2.26 )	0.6697	( 0.00001, 1.70 )	0.3148	( 0.12, 0.51 )	1.4701	( 0.00001, 3.19 )	2.6022	( 0.00001, 5.48 )	1.2691	( 0.00001, 3.07 )	0.7127	( 0.00001, 2.19 )	0.9705	( 0.06, 1.88 )
D10	mmu-miR-191-5p	1.2269	( 0.15, 2.31 )	0.9659	( 0.00, 1.93 )	1.0539	( 0.89, 1.22 )	1.1993	( 0.76, 1.64 )	1.26	( 0.01, 2.51 )	0.9078	( 0.00001, 2.03 )	0.7887	( 0.03, 1.55 )	1.118	( 0.27, 1.97 )
D11	mmu-miR-192-5p	1.0025	( 0.00001, 2.40 )	0.8416	( 0.00001, 2.08 )	0.4935	( 0.24, 0.74 )	1.3767	( 0.07, 2.69 )	1.6967	( 0.00001, 3.87 )	0.8456	( 0.00001, 2.21 )	0.9085	( 0.00001, 2.09 )	1.0632	( 0.29, 1.84 )
D12	mmu-miR-192-3p	2.3116	( 0.00001, 6.17 )	1.4536	( 0.00001, 4.03 )	0.8781	( 0.59, 1.16 )	1.3856	( 0.35, 2.42 )	1.3002	( 0.00001, 2.65 )	0.8674	( 0.14, 1.59 )	0.7669	( 0.04, 1.49 )	1.116	( 0.32, 1.91 )
D13	mmu-miR-193a-3p	1.5154	( 0.62, 2.41 )	1.2334	( 0.19, 2.27 )	1.0708	( 0.97, 1.17 )	1.0889	( 0.41, 1.77 )	1.207	( 0.04, 2.37 )	0.8135	( 0.07, 1.55 )	0.7119	( 0.00001, 1.45 )	1.1755	( 0.39, 1.96 )
D14	mmu-miR-193b-3p	1.6509	( 0.72, 2.58 )	1.4512	( 0.14, 2.76 )	1.2174	( 1.14, 1.30 )	0.9864	( 0.52, 1.45 )	1.2461	( 0.00001, 2.55 )	1.0411	( 0.46, 1.62 )	0.6657	( 0.15, 1.18 )	1.2806	( 0.54, 2.02 )
D15	mmu-miR-194-5p	0.9693	( 0.00001, 2.25 )	0.8088	( 0.00001, 1.89 )	0.5643	( 0.31, 0.82 )	1.3058	( 0.17, 2.44 )	1.6916	( 0.00001, 3.89 )	1.0308	( 0.00001, 2.78 )	0.8258	( 0.00001, 2.07 )	1.1246	( 0.19, 2.06 )
D16	mmu-miR-195a-5p	0.9619	( 0.16, 1.76 )	1.0139	( 0.16, 1.87 )	0.615	( 0.41, 0.82 )	1.623	( 0.00001, 3.40 )	1.7741	( 0.00001, 3.93 )	0.925	( 0.10, 1.75 )	0.7851	( 0.00001, 1.59 )	1.3354	( 0.67, 2.01 )
D17	mmu-miR-196a-5p	0.802	( 0.00001, 2.12 )	0.7153	( 0.00001, 1.86 )	0.6333	( 0.45, 0.82 )	3.5776	( 0.00001, 10.80 )	5.2893	( 0.00001, 16.71 )	2.6122	( 0.00001, 6.65 )	1.6972	( 0.43, 2.97 )	2.5475	( 0.00001, 8.19 )
D18	mmu-miR-196b-5p	1.314	( 0.00001, 2.91 )	1.1167	( 0.00001, 2.57 )	0.827	( 0.69, 0.96 )	3.5155	( 0.00001, 8.31 )	4.778	( 0.00001, 9.97 )	2.4446	( 0.00001, 5.49 )	1.774	( 0.19, 3.36 )	3.0124	( 0.00001, 7.19 )
D19	mmu-miR-196b-3p	1.8455	( 0.22, 3.47 )	0.7791	( 0.02, 1.54 )	1.2777	( 0.73, 1.83 )	2.1462	( 0.26, 4.03 )	0.8482	( 0.13, 1.57 )	1.0123	( 0.07, 1.96 )	0.6413	( 0.39, 0.89 )	0.6288	( 0.07, 1.18 )
D20	mmu-miR-199b-3p	0.4076	( 0.00001, 1.09 )	0.8239	( 0.00001, 2.12 )	0.3472	( 0.18, 0.52 )	0.6451	( 0.29, 1.00 )	4.2953	( 0.00001, 10.30 )	1.8614	( 0.00001, 5.02 )	1.4119	( 0.65, 2.17 )	2.5708	( 0.92, 4.22 )
D21	mmu-miR-199a-5p	0.9029	( 0.00001, 2.62 )	0.7896	( 0.00001, 2.41 )	0.3352	( 0.20, 0.47 )	1.0298	( 0.00001, 2.27 )	5.5716	( 0.00001, 13.78 )	2.2737	( 0.00001, 5.17 )	1.0866	( 0.00001, 2.63 )	2.9835	( 0.00001, 7.64 )
D22	mmu-miR-199b-5p	0.9382	( 0.00001, 2.74 )	1.013	( 0.00001, 3.07 )	0.3368	( 0.18, 0.49 )	1.0596	( 0.00001, 2.55 )	6.6657	( 0.00001, 16.78 )	2.8718	( 0.00001, 6.77 )	1.3281	( 0.00001, 3.39 )	4.4741	( 0.00001, 11.05 )
D23	mmu-miR-19a-3p	2.4822	( 0.00001, 6.62 )	1.0184	( 0.00001, 2.90 )	0.3207	( 0.04, 0.60 )	3.0485	( 0.00001, 10.67 )	2.5188	( 0.00001, 8.66 )	1.2847	( 0.00001, 3.06 )	0.4176	( 0.00001, 1.39 )	1.723	( 0.00001, 4.78 )
D24	mmu-miR-19b-3p	2.2354	( 0.00001, 6.09 )	0.8532	( 0.00001, 2.53 )	0.2839	( 0.03, 0.54 )	2.8197	( 0.00001, 9.64 )	2.4533	( 0.00001, 8.44 )	1.3135	( 0.00001, 3.22 )	0.4421	( 0.00001, 1.50 )	1.729	( 0.00001, 4.94 )
E01	mmu-miR-1a-3p	0.4383	( 0.00001, 0.96 )	0.6861	( 0.00001, 1.49 )	0.221	( 0.09, 0.35 )	0.9257	( 0.29, 1.56 )	2.7864	( 0.00001, 5.95 )	1.0921	( 0.00001, 3.10 )	0.9268	( 0.00001, 1.89 )	1.4336	( 1.03, 1.84 )
E02	mmu-miR-200a-3p	1.2897	( 0.00001, 2.71 )	0.6836	( 0.00001, 1.55 )	0.5421	( 0.30, 0.78 )	1.453	( 0.22, 2.69 )	1.7848	( 0.00001, 3.70 )	1.4121	( 0.00001, 2.91 )	0.7443	( 0.00001, 1.92 )	1.0316	( 0.00001, 2.23 )
E03	mmu-miR-200b-3p	0.7968	( 0.16, 1.43 )	0.5594	( 0.07, 1.05 )	0.8223	( 0.64, 1.01 )	0.9709	( 0.51, 1.43 )	1.2764	( 0.00001, 2.69 )	1.0793	( 0.00001, 2.73 )	0.938	( 0.00001, 1.95 )	0.7896	( 0.00001, 1.71 )
E04	mmu-miR-200c-3p	0.8508	( 0.24, 1.46 )	0.6717	( 0.17, 1.17 )	1.0105	( 0.82, 1.20 )	0.9183	( 0.57, 1.27 )	1.0679	( 0.00001, 2.22 )	1.0042	( 0.00001, 2.29 )	0.8964	( 0.11, 1.68 )	0.9344	( 0.07, 1.80 )
E05	mmu-miR-203-3p	0.8347	( 0.05, 1.62 )	0.6015	( 0.00001, 1.24 )	0.7197	( 0.55, 0.89 )	1.1377	( 0.69, 1.59 )	1.7448	( 0.00001, 4.29 )	1.2142	( 0.00001, 3.04 )	0.9235	( 0.00001, 2.28 )	1.0262	( 0.00001, 2.27 )
E06	mmu-miR-204-5p	1.0504	( 0.00001, 2.28 )	1.2639	( 0.00001, 2.74 )	1.091	( 0.95, 1.23 )	2.159	( 0.00001, 5.43 )	2.598	( 0.00001, 5.69 )	1.6115	( 0.02, 3.20 )	0.6512	( 0.23, 1.07 )	2.8228	( 0.00001, 5.83 )
E07	mmu-miR-204-3p	0.8302	( 0.56, 1.10 )	1.1123	( 0.67, 1.56 )	2.2073	( 1.58, 2.84 )	2.1743	( 1.12, 3.23 )	1.4149	( 0.94, 1.89 )	1.2669	( 0.77, 1.76 )	1.4475	( 0.75, 2.14 )	388.153	( 0.00001, 5125.16 )
E08	mmu-miR-205-5p	0.8934	( 0.13, 1.66 )	0.6148	( 0.07, 1.16 )	0.6678	( 0.56, 0.77 )	1.1104	( 0.00001, 2.31 )	4.6938	( 0.00001, 10.95 )	2.3975	( 0.46, 4.33 )	0.5901	( 0.00001, 1.63 )	1.3967	( 0.00001, 2.82 )
E09	mmu-miR-206-3p	0.317	( 0.03, 0.61 )	0.3827	( 0.02, 0.74 )	0.4241	( 0.15, 0.70 )	0.8514	( 0.19, 1.51 )	5.2979	( 0.25, 10.35 )	3.6934	( 0.00001, 10.74 )	1.7144	( 0.00001, 4.15 )	3.2115	( 0.00001, 6.53 )
E10	mmu-miR-206-5p	0.4782	( 0.04, 0.92 )	0.6638	( 0.00001, 1.87 )	2.2073	( 1.58, 2.84 )	1.7557	( 1.00, 2.52 )	2.0716	( 0.00001, 5.92 )	0.7094	( 0.00001, 2.54 )	1.3206	( 0.00001, 2.97 )	0.6021	( 0.11, 1.10 )
E11	mmu-miR-207	1.1722	( 0.18, 2.16 )	0.8042	( 0.13, 1.48 )	1.3594	( 0.91, 1.81 )	1.0324	( 0.39, 1.68 )	0.8648	( 0.42, 1.31 )	0.9252	( 0.23, 1.62 )	0.9521	( 0.45, 1.46 )	1.0838	( 0.64, 1.52 )
E12	mmu-miR-20a-5p	1.8448	( 0.00001, 4.25 )	1.2748	( 0.00001, 3.00 )	0.5532	( 0.28, 0.83 )	3.3342	( 0.00001, 11.11 )	2.5658	( 0.00001, 8.50 )	1.108	( 0.00001, 2.45 )	0.6297	( 0.00001, 1.75 )	2.2888	( 0.00001, 5.59 )
E13	mmu-miR-20b-5p	1.5525	( 0.00001, 3.21 )	1.0283	( 0.00001, 2.19 )	0.446	( 0.23, 0.66 )	3.1186	( 0.00001, 10.90 )	2.9115	( 0.00001, 9.78 )	1.2849	( 0.00001, 2.76 )	0.736	( 0.00001, 1.84 )	2.3435	( 0.00001, 6.17 )
E14	mmu-miR-21a-5p	0.6623	( 0.00001, 1.35 )	0.6482	( 0.00001, 1.32 )	0.4106	( 0.19, 0.63 )	1.5183	( 0.77, 2.27 )	1.6796	( 0.00001, 3.74 )	1.0449	( 0.00001, 2.69 )	1.1912	( 0.09, 2.29 )	1.1421	( 0.38, 1.91 )
E15	mmu-miR-21a-3p	2.0247	( 0.90, 3.15 )	1.7813	( 0.83, 2.73 )	2.2797	( 1.56, 3.00 )	1.1128	( 0.00001, 2.24 )	0.8394	( 0.00001, 1.82 )	0.4869	( 0.21, 0.76 )	0.642	( 0.30, 0.99 )	1.038	( 0.53, 1.55 )
E16	mmu-miR-210-3p	1.2202	( 0.38, 2.06 )	0.8843	( 0.18, 1.59 )	0.8562	( 0.75, 0.96 )	1.4772	( 0.54, 2.42 )	1.4222	( 0.15, 2.69 )	1.3456	( 0.57, 2.12 )	1.0342	( 0.08, 1.99 )	1.287	( 0.18, 2.39 )
E17	mmu-miR-211-5p	1.2314	( 0.27, 2.20 )	1.6353	( 0.36, 2.91 )	1.2444	( 0.98, 1.51 )	2.1088	( 0.00001, 5.85 )	3.124	( 0.00001, 7.17 )	2.1811	( 0.00001, 4.62 )	1.0791	( 0.92, 1.24 )	3.5862	( 0.14, 7.03 )
E18	mmu-miR-214-3p	0.5908	( 0.00001, 1.69 )	0.8014	( 0.00001, 2.29 )	0.446	( 0.30, 0.59 )	1.1025	( 0.00001, 2.37 )	3.8108	( 0.00001, 9.23 )	1.9951	( 0.00001, 6.18 )	1.3939	( 0.23, 2.55 )	3.4019	( 0.00001, 8.29 )
E19	mmu-miR-215-5p	0.5617	( 0.33, 0.80 )	0.8833	( 0.52, 1.25 )	0.6233	( 0.43, 0.82 )	1.41	( 0.70, 2.12 )	2.2306	( 0.16, 4.31 )	1.3552	( 0.00001, 3.23 )	1.0302	( 0.28, 1.78 )	1.2358	( 0.26, 2.21 )
E20	mmu-miR-216a-5p	1.1783	( 0.84, 1.52 )	0.5351	( 0.35, 0.72 )	0.702	( 0.59, 0.81 )	0.8678	( 0.00001, 1.94 )	1.0457	( 0.00001, 2.51 )	0.8396	( 0.33, 1.34 )	0.8288	( 0.34, 1.32 )	1.0943	( 0.02, 2.17 )
E21	mmu-miR-217-5p	0.5897	( 0.18, 1.00 )	0.9614	( 0.00001, 2.42 )	0.9594	( 0.71, 1.21 )	0.9427	( 0.54, 1.35 )	1.0466	( 0.00001, 3.15 )	1.1535	( 0.00001, 3.43 )	1.3405	( 0.14, 2.55 )	1.6271	( 0.66, 2.59 )
E22	mmu-miR-217-3p	0.6228	( 0.01, 1.23 )	0.4222	( 0.00001, 1.09 )	1.2476	( 0.95, 1.54 )	1.2271	( 0.53, 1.92 )	2.0001	( 0.00001, 4.12 )	0.7952	( 0.00001, 1.89 )	1.0716	( 0.34, 1.80 )	0.9972	( 0.03, 1.96 )
E23	mmu-miR-218-5p	0.593	( 0.00001, 1.33 )	0.6463	( 0.00001, 1.45 )	0.3751	( 0.19, 0.56 )	0.9594	( 0.49, 1.43 )	1.8831	( 0.00001, 3.81 )	1.6222	( 0.00001, 3.64 )	1.1407	( 0.07, 2.21 )	1.3233	( 0.26, 2.39 )
E24	mmu-miR-22-3p	3.0045	( 0.00001, 7.29 )	1.2757	( 0.00001, 3.51 )	0.6029	( 0.22, 0.98 )	1.7907	( 0.00001, 4.24 )	1.5306	( 0.00001, 3.82 )	1.3864	( 0.00001, 2.89 )	0.4617	( 0.00001, 1.44 )	1.2919	( 0.00001, 3.07 )
F01	mmu-miR-22-5p	1.5026	( 0.11, 2.90 )	1.1494	( 0.00001, 2.40 )	0.844	( 0.63, 1.05 )	1.1431	( 0.29, 1.99 )	1.3763	( 0.58, 2.17 )	1.3128	( 0.57, 2.06 )	0.6938	( 0.00001, 1.45 )	1.06	( 0.40, 1.72 )
F02	mmu-miR-221-3p	1.0148	( 0.61, 1.42 )	1.073	( 0.70, 1.45 )	1.1005	( 1.01, 1.19 )	0.7452	( 0.60, 0.89 )	1.2264	( 0.68, 1.77 )	0.8452	( 0.50, 1.19 )	0.7489	( 0.39, 1.11 )	0.9398	( 0.60, 1.28 )
F03	mmu-miR-221-5p	1.3428	( 0.00001, 2.70 )	0.8094	( 0.00001, 1.71 )	0.7604	( 0.60, 0.92 )	1.0746	( 0.52, 1.63 )	1.4443	( 0.54, 2.35 )	1.059	( 0.06, 2.06 )	0.9121	( 0.13, 1.70 )	1.0003	( 0.18, 1.82 )
F04	mmu-miR-222-3p	1.2036	( 0.61, 1.80 )	1.0528	( 0.53, 1.57 )	1.0593	( 0.96, 1.16 )	0.8028	( 0.58, 1.02 )	1.0979	( 0.53, 1.66 )	0.7685	( 0.43, 1.11 )	0.6957	( 0.28, 1.11 )	1.0303	( 0.53, 1.53 )
F05	mmu-miR-222-5p	2.6145	( 0.00001, 5.29 )	1.3717	( 0.00001, 3.12 )	1.5845	( 1.39, 1.78 )	1.5285	( 0.00001, 3.18 )	1.9032	( 0.00001, 3.92 )	0.3866	( 0.00001, 0.86 )	0.6011	( 0.00001, 1.24 )	0.8954	( 0.00001, 1.86 )
F06	mmu-miR-223-3p	2.5681	( 0.94, 4.20 )	7.656	( 0.64, 14.67 )	6.3634	( 4.65, 8.08 )	5.6328	( 0.00001, 14.43 )	1.3153	( 0.00001, 3.86 )	0.7868	( 0.00001, 1.75 )	0.8249	( 0.00001, 1.67 )	1.5353	( 0.22, 2.85 )
F07	mmu-miR-224-5p	0.9514	( 0.41, 1.49 )	0.7979	( 0.23, 1.36 )	0.9159	( 0.86, 0.97 )	0.7836	( 0.56, 1.01 )	1.038	( 0.43, 1.65 )	1.0732	( 0.47, 1.67 )	0.7943	( 0.19, 1.40 )	0.9242	( 0.23, 1.62 )
F08	mmu-miR-23a-3p	0.9749	( 0.62, 1.33 )	1.1763	( 0.74, 1.61 )	1.1007	( 0.94, 1.27 )	0.8145	( 0.54, 1.09 )	0.9779	( 0.32, 1.63 )	0.795	( 0.26, 1.33 )	0.8858	( 0.69, 1.08 )	0.9056	( 0.49, 1.32 )
F09	mmu-miR-23b-3p	0.777	( 0.37, 1.18 )	0.9721	( 0.46, 1.48 )	0.9551	( 0.76, 1.15 )	0.7464	( 0.53, 0.96 )	1.1767	( 0.33, 2.03 )	0.7397	( 0.04, 1.44 )	0.9191	( 0.78, 1.06 )	0.9721	( 0.43, 1.51 )
F10	mmu-miR-23b-5p	1.3085	( 0.76, 1.85 )	0.8412	( 0.57, 1.11 )	1.0238	( 0.91, 1.14 )	0.8793	( 0.47, 1.29 )	1.1366	( 0.73, 1.55 )	1.0192	( 0.26, 1.77 )	0.8012	( 0.53, 1.07 )	0.9907	( 0.75, 1.23 )
F11	mmu-miR-24-3p	1.1146	( 0.33, 1.90 )	0.936	( 0.30, 1.57 )	0.9135	( 0.73, 1.09 )	0.8815	( 0.74, 1.02 )	1.0399	( 0.07, 2.01 )	0.8932	( 0.12, 1.67 )	0.7058	( 0.09, 1.32 )	0.8621	( 0.58, 1.15 )
F12	mmu-miR-25-3p	1.3207	( 0.12, 2.52 )	1.3834	( 0.18, 2.59 )	1.0674	( 0.95, 1.19 )	2.0479	( 0.00001, 4.86 )	2.0196	( 0.00001, 4.61 )	1.0515	( 0.13, 1.98 )	0.8947	( 0.25, 1.54 )	1.6648	( 0.44, 2.89 )
F13	mmu-miR-26a-5p	0.867	( 0.24, 1.49 )	0.8778	( 0.27, 1.48 )	0.6937	( 0.50, 0.89 )	1.0731	( 0.63, 1.52 )	1.7692	( 0.42, 3.12 )	0.9343	( 0.02, 1.85 )	1.003	( 0.29, 1.72 )	1.0211	( 0.26, 1.78 )
F14	mmu-miR-26b-5p	0.7914	( 0.24, 1.34 )	0.6797	( 0.21, 1.15 )	0.4231	( 0.23, 0.61 )	0.9945	( 0.72, 1.27 )	1.4245	( 0.45, 2.40 )	1.0118	( 0.00001, 2.14 )	0.8974	( 0.11, 1.68 )	0.9122	( 0.11, 1.71 )
F15	mmu-miR-27a-3p	1.2951	( 0.07, 2.52 )	0.9493	( 0.01, 1.89 )	0.5978	( 0.31, 0.88 )	1.1005	( 0.49, 1.71 )	1.2826	( 0.02, 2.54 )	0.7383	( 0.10, 1.37 )	0.6291	( 0.00001, 1.42 )	0.7554	( 0.21, 1.30 )
F16	mmu-miR-27b-3p	1.2156	( 0.00, 2.43 )	0.9125	( 0.00001, 1.85 )	0.6024	( 0.36, 0.85 )	1.1974	( 0.17, 2.22 )	1.8005	( 0.28, 3.32 )	0.926	( 0.28, 1.57 )	0.839	( 0.00001, 2.08 )	0.8938	( 0.18, 1.61 )
F17	mmu-miR-27b-5p	1.2054	( 0.36, 2.05 )	1.0538	( 0.36, 1.75 )	0.838	( 0.70, 0.97 )	0.8589	( 0.52, 1.20 )	1.4467	( 0.70, 2.19 )	0.8868	( 0.23, 1.54 )	0.6784	( 0.07, 1.29 )	1.0437	( 0.55, 1.54 )
F18	mmu-miR-28c	1.5038	( 0.00001, 3.04 )	0.9399	( 0.00001, 2.09 )	0.7869	( 0.56, 1.01 )	1.1322	( 0.54, 1.73 )	1.1602	( 0.10, 2.22 )	1.0859	( 0.02, 2.15 )	0.7133	( 0.00001, 1.58 )	1.0111	( 0.19, 1.83 )
F19	mmu-miR-292a-3p	1.0837	( 0.35, 1.82 )	0.7654	( 0.36, 1.18 )	1.3092	( 1.03, 1.59 )	1.2557	( 0.60, 1.91 )	0.6693	( 0.18, 1.16 )	0.4878	( 0.00001, 1.29 )	0.8349	( 0.22, 1.45 )	1.355	( 0.00001, 3.27 )
F20	mmu-miR-295-3p	1.2563	( 0.40, 2.12 )	0.652	( 0.00001, 1.83 )	2.2073	( 1.58, 2.84 )	321.966	( 0.00001, 3047.42 )	1.1879	( 0.00001, 3.16 )	0.8549	( 0.08, 1.62 )	0.9882	( 0.13, 1.84 )	1.7148	( 0.00001, 4.47 )
F21	mmu-miR-298-5p	1.4914	( 0.72, 2.26 )	0.8362	( 0.38, 1.29 )	1.3816	( 1.21, 1.56 )	1.5963	( 0.00001, 3.31 )	0.956	( 0.00001, 2.13 )	0.7413	( 0.14, 1.34 )	0.6258	( 0.43, 0.83 )	1.1802	( 0.00001, 2.47 )
F22	mmu-miR-29a-3p	1.701	( 0.00001, 3.46 )	1.0555	( 0.00001, 2.31 )	0.592	( 0.32, 0.86 )	1.3765	( 0.00001, 2.76 )	1.4176	( 0.00001, 3.21 )	1.056	( 0.51, 1.60 )	0.6054	( 0.00001, 1.41 )	1.0694	( 0.33, 1.81 )
F23	mmu-miR-29b-3p	1.3121	( 0.00001, 2.86 )	0.7838	( 0.00001, 1.80 )	0.3818	( 0.18, 0.58 )	1.9291	( 0.00001, 4.28 )	2.3758	( 0.00001, 5.93 )	1.6473	( 0.15, 3.14 )	1.1095	( 0.00001, 3.08 )	1.5463	( 0.00001, 3.26 )
F24	mmu-miR-29c-3p	1.8329	( 0.00001, 3.84 )	0.9621	( 0.00001, 2.16 )	0.4974	( 0.23, 0.76 )	1.3243	( 0.00001, 2.75 )	1.6295	( 0.00001, 3.43 )	1.2435	( 0.48, 2.00 )	0.5603	( 0.00001, 1.36 )	1.02	( 0.22, 1.82 )
G01	mmu-miR-301a-3p	2.2945	( 0.00001, 6.54 )	1.0749	( 0.00001, 3.24 )	0.3249	( 0.04, 0.61 )	2.6927	( 0.00001, 8.28 )	2.2854	( 0.00001, 7.20 )	1.0478	( 0.00001, 2.59 )	0.509	( 0.00001, 1.69 )	1.4845	( 0.00001, 3.82 )
G02	mmu-miR-302a-5p	0.5337	( 0.08, 0.99 )	0.8886	( 0.00001, 2.04 )	2.2073	( 1.58, 2.84 )	1.5251	( 1.15, 1.90 )	1.1602	( 0.00001, 2.71 )	0.9005	( 0.00001, 2.44 )	1.0306	( 0.09, 1.97 )	0.964	( 0.35, 1.58 )
G03	mmu-miR-302d-3p	1.2266	( 0.00001, 3.07 )	0.3359	( 0.00001, 0.85 )	0.6601	( 0.39, 0.94 )	2.6207	( 1.29, 3.95 )	2.8483	( 0.00001, 9.01 )	2.7326	( 0.00001, 5.72 )	1.552	( 0.86, 2.25 )	1.4416	( 0.00001, 4.20 )
G04	mmu-miR-30a-5p	1.0088	( 0.00001, 2.23 )	0.7825	( 0.00001, 1.75 )	0.6755	( 0.41, 0.95 )	1.3043	( 0.54, 2.06 )	1.5113	( 0.00001, 3.43 )	0.8812	( 0.00001, 2.17 )	0.794	( 0.00001, 2.06 )	0.9272	( 0.09, 1.76 )
G05	mmu-miR-30b-5p	1.5088	( 0.51, 2.51 )	1.0609	( 0.13, 1.99 )	0.9051	( 0.65, 1.16 )	0.9892	( 0.52, 1.46 )	1.0803	( 0.07, 2.09 )	0.9445	( 0.07, 1.82 )	0.6255	( 0.00001, 1.37 )	0.8517	( 0.08, 1.63 )
G06	mmu-miR-30b-3p	0.8797	( 0.64, 1.12 )	1.1826	( 0.84, 1.52 )	1.2435	( 1.00, 1.49 )	1.0547	( 0.39, 1.72 )	1.1852	( 0.55, 1.82 )	0.6022	( 0.32, 0.88 )	0.7906	( 0.54, 1.05 )	0.971	( 0.76, 1.18 )
G07	mmu-miR-30c-5p	1.0943	( 0.27, 1.91 )	0.9816	( 0.23, 1.73 )	1.0709	( 0.95, 1.20 )	1.0261	( 0.68, 1.37 )	1.442	( 0.34, 2.54 )	0.9855	( 0.00001, 2.05 )	1.0498	( 0.06, 2.04 )	1.1699	( 0.05, 2.29 )
G08	mmu-miR-30d-5p	1.0503	( 0.04, 2.06 )	0.8651	( 0.05, 1.68 )	0.9351	( 0.69, 1.18 )	1.0358	( 0.56, 1.51 )	1.4016	( 0.00001, 2.91 )	0.7939	( 0.00001, 1.84 )	0.7702	( 0.00001, 1.76 )	0.8544	( 0.22, 1.49 )
G09	mmu-miR-30e-5p	1.0985	( 0.00001, 2.44 )	0.759	( 0.00001, 1.75 )	0.6327	( 0.39, 0.88 )	1.3857	( 0.27, 2.50 )	1.7228	( 0.00001, 3.85 )	0.8956	( 0.00001, 2.08 )	0.7591	( 0.00001, 2.01 )	0.9758	( 0.00001, 1.99 )
G10	mmu-miR-31-5p	2.2523	( 0.00001, 4.79 )	0.933	( 0.00001, 2.30 )	0.7215	( 0.36, 1.09 )	1.1144	( 0.75, 1.48 )	0.9241	( 0.00001, 2.03 )	0.7967	( 0.00001, 1.79 )	0.6053	( 0.00001, 1.62 )	0.7576	( 0.00001, 1.60 )
G11	mmu-miR-31-3p	2.5607	( 0.00001, 5.86 )	1.003	( 0.00001, 2.65 )	0.3415	( 0.08, 0.61 )	1.1393	( 0.43, 1.84 )	0.9883	( 0.00001, 2.36 )	0.9348	( 0.00001, 2.44 )	0.6837	( 0.00001, 1.96 )	1.0853	( 0.00001, 2.58 )
G12	mmu-miR-32-5p	2.4132	( 0.00001, 5.82 )	0.8465	( 0.00001, 2.24 )	0.2216	( 0.02, 0.42 )	2.0938	( 0.00001, 5.67 )	2.3643	( 0.00001, 5.96 )	1.3522	( 0.00001, 3.38 )	0.8269	( 0.00001, 2.08 )	1.3417	( 0.00001, 3.42 )
G13	mmu-miR-320-3p	1.1391	( 0.96, 1.32 )	1.1922	( 0.96, 1.43 )	1.4487	( 1.26, 1.64 )	0.8545	( 0.76, 0.95 )	0.9415	( 0.62, 1.27 )	0.7444	( 0.42, 1.07 )	0.7845	( 0.51, 1.06 )	0.96	( 0.65, 1.27 )
G14	mmu-miR-322-5p	1.0897	( 0.00001, 2.22 )	0.9436	( 0.00001, 1.93 )	0.6366	( 0.36, 0.91 )	1.319	( 0.56, 2.07 )	1.5711	( 0.00001, 3.30 )	0.7094	( 0.00001, 1.96 )	0.9478	( 0.00001, 2.19 )	0.8962	( 0.31, 1.48 )
G15	mmu-miR-324-5p	1.3279	( 0.34, 2.32 )	0.8766	( 0.22, 1.53 )	0.9355	( 0.83, 1.04 )	0.9264	( 0.17, 1.68 )	1.4374	( 0.50, 2.37 )	0.8587	( 0.41, 1.31 )	0.6791	( 0.15, 1.21 )	0.8815	( 0.55, 1.21 )
G16	mmu-miR-326-3p	2.1513	( 0.00001, 4.73 )	1.0347	( 0.00001, 2.40 )	1.0514	( 0.81, 1.30 )	1.4055	( 0.41, 2.40 )	1.0493	( 0.00001, 2.22 )	1.1613	( 0.17, 2.15 )	0.6083	( 0.00001, 1.55 )	1.4272	( 0.00001, 3.00 )
G17	mmu-miR-328-3p	2.7887	( 0.00001, 6.68 )	1.0254	( 0.00001, 2.85 )	1.0468	( 0.64, 1.45 )	1.1182	( 0.26, 1.98 )	1.1166	( 0.04, 2.19 )	1.1934	( 0.09, 2.30 )	0.6903	( 0.08, 1.30 )	1.0434	( 0.00001, 2.33 )
G18	mmu-miR-33-5p	4.6836	( 0.00001, 13.91 )	0.9248	( 0.00001, 3.03 )	0.648	( 0.26, 1.04 )	2.7262	( 0.00001, 8.79 )	2.2193	( 0.00001, 8.06 )	1.2018	( 0.00001, 3.23 )	0.3459	( 0.00001, 1.10 )	1.2792	( 0.00001, 3.91 )
G19	mmu-miR-330-5p	1.3608	( 0.41, 2.31 )	0.9313	( 0.23, 1.63 )	0.7645	( 0.64, 0.89 )	0.9816	( 0.15, 1.81 )	1.6208	( 0.73, 2.51 )	1.1542	( 0.58, 1.72 )	0.5793	( 0.05, 1.11 )	0.9647	( 0.55, 1.38 )
G20	mmu-miR-335-5p	0.4334	( 0.00001, 1.15 )	0.5973	( 0.00001, 1.63 )	0.3466	( 0.10, 0.59 )	0.6914	( 0.28, 1.10 )	1.1055	( 0.00001, 2.59 )	0.5589	( 0.00001, 1.56 )	0.9259	( 0.00001, 2.26 )	1.0632	( 0.05, 2.07 )
G21	mmu-miR-338-3p	1.0023	( 0.00001, 2.26 )	1.1524	( 0.00001, 2.60 )	0.6525	( 0.37, 0.93 )	1.1358	( 0.00001, 2.51 )	1.2939	( 0.00001, 3.32 )	0.5975	( 0.00001, 1.31 )	0.8651	( 0.00001, 1.73 )	1.2926	( 0.75, 1.84 )
G22	mmu-miR-339-5p	1.7674	( 0.43, 3.10 )	1.1991	( 0.32, 2.08 )	1.2335	( 1.08, 1.39 )	1.1976	( 0.49, 1.90 )	1.0989	( 0.12, 2.08 )	1.0759	( 0.11, 2.05 )	0.6888	( 0.00001, 1.43 )	1.1992	( 0.45, 1.95 )
G23	mmu-miR-342-3p	2.2697	( 1.51, 3.03 )	3.6023	( 0.93, 6.28 )	2.9079	( 2.33, 3.49 )	3.2553	( 0.00001, 8.25 )	1.7436	( 0.00001, 4.15 )	0.9792	( 0.00001, 1.98 )	0.9697	( 0.31, 1.63 )	2.494	( 0.40, 4.59 )
G24	mmu-miR-345-5p	1.8239	( 0.00001, 4.06 )	0.853	( 0.00001, 2.09 )	0.8712	( 0.70, 1.04 )	1.5747	( 0.00, 3.15 )	1.342	( 0.00001, 3.46 )	1.0338	( 0.00001, 2.41 )	0.8158	( 0.00001, 2.16 )	1.3946	( 0.00001, 3.21 )
H01	mmu-miR-346-5p	0.9627	( 0.66, 1.27 )	0.9167	( 0.07, 1.77 )	1.1198	( 0.98, 1.26 )	1.1585	( 0.00001, 2.34 )	1.1816	( 0.07, 2.29 )	0.799	( 0.03, 1.56 )	1.0135	( 0.62, 1.40 )	1.1785	( 0.29, 2.07 )
H02	mmu-miR-34a-5p	1.5896	( 0.00001, 3.18 )	1.0528	( 0.00001, 2.31 )	0.7107	( 0.50, 0.93 )	1.5077	( 0.15, 2.86 )	1.6052	( 0.00, 3.21 )	1.7064	( 0.70, 2.72 )	0.819	( 0.04, 1.60 )	1.5286	( 0.52, 2.53 )
H03	mmu-miR-34c-5p	2.697	( 0.00001, 6.41 )	0.9419	( 0.00001, 2.82 )	0.611	( 0.20, 1.02 )	2.7566	( 0.00001, 5.98 )	2.4619	( 0.00001, 5.58 )	2.2985	( 0.00001, 5.34 )	0.5508	( 0.00001, 1.71 )	0.9017	( 0.00001, 2.11 )
H04	mmu-miR-34c-3p	1.0986	( 0.43, 1.77 )	1.4332	( 0.48, 2.39 )	1.8992	( 1.61, 2.18 )	0.9287	( 0.08, 1.78 )	1.1035	( 0.00001, 2.47 )	1.1942	( 0.25, 2.14 )	0.6199	( 0.31, 0.93 )	0.7236	( 0.00001, 1.45 )
H05	mmu-miR-375-3p	0.8678	( 0.57, 1.17 )	0.7293	( 0.44, 1.02 )	1.0866	( 0.93, 1.25 )	0.8891	( 0.41, 1.37 )	1.6404	( 0.73, 2.55 )	1.737	( 0.72, 2.75 )	1.0069	( 0.36, 1.65 )	1.0261	( 0.31, 1.74 )
H06	mmu-miR-376b-3p	0.99	( 0.00001, 2.11 )	1.1801	( 0.00001, 2.69 )	0.5951	( 0.42, 0.77 )	1.1028	( 0.29, 1.91 )	1.2693	( 0.00001, 2.81 )	1.3882	( 0.00001, 3.05 )	0.9384	( 0.37, 1.51 )	2.2682	( 1.67, 2.87 )
H07	mmu-miR-376c-3p	0.5219	( 0.00001, 1.38 )	0.7771	( 0.00001, 2.09 )	0.2736	( 0.11, 0.44 )	0.9254	( 0.37, 1.48 )	1.6074	( 0.00001, 3.38 )	1.1943	( 0.00001, 3.37 )	0.8016	( 0.00001, 1.87 )	1.9287	( 0.80, 3.06 )
H08	mmu-miR-378a-3p	1.2427	( 0.83, 1.66 )	1.1389	( 0.87, 1.40 )	1.2123	( 1.12, 1.30 )	1.2751	( 0.72, 1.83 )	1.3263	( 0.45, 2.20 )	1.4497	( 0.00001, 2.91 )	0.9136	( 0.80, 1.02 )	1.4158	( 0.67, 2.16 )
H09	mmu-miR-378a-5p	2.2924	( 0.00001, 4.95 )	1.1258	( 0.00001, 2.52 )	1.3058	( 1.02, 1.59 )	1.2893	( 0.23, 2.35 )	1.3365	( 0.00001, 2.68 )	1.2208	( 0.25, 2.19 )	0.6468	( 0.00001, 1.33 )	1.3314	( 0.01, 2.65 )
H10	mmu-miR-381-3p	0.9677	( 0.15, 1.79 )	0.7984	( 0.02, 1.58 )	0.6995	( 0.61, 0.79 )	1.1303	( 0.40, 1.86 )	1.4733	( 0.15, 2.80 )	0.9576	( 0.43, 1.48 )	0.5588	( 0.00001, 1.12 )	1.5179	( 0.71, 2.33 )
H11	mmu-miR-383-5p	1.1413	( 0.46, 1.82 )	0.6273	( 0.22, 1.04 )	1.1972	( 1.00, 1.39 )	1.1039	( 0.26, 1.95 )	1.011	( 0.19, 1.83 )	0.8812	( 0.35, 1.41 )	0.8676	( 0.72, 1.01 )	1.1613	( 0.63, 1.69 )
H12	mmu-miR-409-3p	0.8782	( 0.00001, 1.83 )	1.271	( 0.00001, 2.78 )	0.9469	( 0.63, 1.26 )	1.0987	( 0.55, 1.64 )	1.3652	( 0.33, 2.40 )	0.9287	( 0.00001, 2.23 )	0.7704	( 0.22, 1.32 )	1.6627	( 1.15, 2.18 )
H13	mmu-miR-423-5p	1.6124	( 1.05, 2.18 )	1.6214	( 0.95, 2.30 )	1.6531	( 1.33, 1.98 )	1.3621	( 0.69, 2.03 )	1.0748	( 0.40, 1.75 )	1.1074	( 0.55, 1.67 )	0.7412	( 0.26, 1.22 )	1.3691	( 0.36, 2.38 )
H14	mmu-miR-425-5p	1.6569	( 0.00001, 3.64 )	1.0132	( 0.00001, 2.36 )	0.8867	( 0.66, 1.12 )	1.7107	( 0.00001, 3.79 )	1.5345	( 0.00001, 3.69 )	1.3644	( 0.00001, 2.96 )	0.6605	( 0.00001, 1.67 )	1.2485	( 0.00001, 2.61 )
H15	mmu-miR-429-3p	1.2227	( 0.65, 1.79 )	0.8201	( 0.51, 1.13 )	0.7926	( 0.63, 0.95 )	0.9262	( 0.16, 1.69 )	1.6175	( 0.83, 2.40 )	1.3706	( 0.48, 2.26 )	0.4867	( 0.08, 0.90 )	1.0545	( 0.15, 1.96 )
H16	mmu-miR-431-5p	1.1377	( 0.22, 2.06 )	2.8677	( 0.00001, 9.71 )	0.9696	( 0.68, 1.25 )	1.2788	( 0.54, 2.02 )	1.6987	( 1.23, 2.16 )	1.4445	( 0.63, 2.26 )	1.06	( 0.50, 1.62 )	1.4359	( 0.71, 2.16 )
H17	mmu-miR-433-3p	0.8743	( 0.00001, 1.75 )	0.6562	( 0.00001, 1.36 )	1.5209	( 1.17, 1.88 )	1.155	( 0.00001, 2.42 )	2.2009	( 0.96, 3.44 )	1.4882	( 0.73, 2.25 )	0.6798	( 0.00001, 1.49 )	1.0392	( 0.69, 1.39 )
H18	mmu-miR-451a	6.4639	( 0.00001, 16.54 )	19.3454	( 0.00001, 52.46 )	2.7425	( 0.92, 4.57 )	3.3232	( 0.60, 6.04 )	0.5526	( 0.16, 0.95 )	0.4745	( 0.15, 0.80 )	0.6199	( 0.00001, 1.45 )	0.504	( 0.00001, 1.76 )
H19	mmu-miR-467e-5p	0.7563	( 0.07, 1.44 )	1.3802	( 0.01, 2.75 )	0.4281	( 0.30, 0.55 )	2.5473	( 0.00001, 8.90 )	5.1009	( 0.00001, 16.70 )	1.4024	( 0.00001, 3.54 )	0.9785	( 0.42, 1.54 )	3.6685	( 0.00001, 8.73 )
H20	mmu-miR-484	2.287	( 0.00001, 4.95 )	1.2677	( 0.00001, 2.89 )	0.8923	( 0.54, 1.25 )	1.309	( 0.04, 2.58 )	1.3461	( 0.00001, 2.71 )	0.8849	( 0.12, 1.65 )	0.5762	( 0.00001, 1.25 )	1.0846	( 0.09, 2.08 )
H21	mmu-miR-485-5p	0.8691	( 0.45, 1.29 )	1.1725	( 0.49, 1.86 )	1.9584	( 0.73, 3.19 )	1.0801	( 0.00001, 2.23 )	2.0879	( 1.35, 2.83 )	2.3179	( 1.18, 3.45 )	1.3931	( 0.95, 1.83 )	2.1643	( 0.47, 3.86 )
H22	mmu-miR-493-3p	1.6429	( 0.86, 2.43 )	0.6901	( 0.28, 1.10 )	1.3336	( 1.16, 1.51 )	1.4586	( 0.45, 2.47 )	0.7565	( 0.01, 1.51 )	0.7514	( 0.26, 1.24 )	0.8941	( 0.40, 1.39 )	0.9111	( 0.44, 1.38 )
H23	mmu-miR-495-3p	0.8677	( 0.00001, 1.84 )	1.0198	( 0.00001, 2.20 )	0.5869	( 0.42, 0.76 )	0.9981	( 0.39, 1.61 )	1.6389	( 0.00001, 3.48 )	1.0226	( 0.00001, 2.59 )	0.7731	( 0.29, 1.26 )	1.6813	( 1.17, 2.19 )
H24	mmu-miR-497a-5p	0.3714	( 0.00001, 1.62 )	0.3303	( 0.00001, 1.45 )	0.2019	( 0.05, 0.36 )	0.2494	( 0.00001, 0.51 )	1.0751	( 0.00001, 2.82 )	0.8415	( 0.00001, 1.72 )	0.7024	( 0.00001, 1.59 )	1.4031	( 0.47, 2.34 )
I01	mmu-miR-499-5p	0.8666	( 0.17, 1.56 )	0.5532	( 0.00001, 1.33 )	0.3725	( 0.32, 0.42 )	1.1664	( 0.44, 1.89 )	1.5769	( 0.11, 3.05 )	2.3491	( 0.00001, 5.34 )	0.9137	( 0.00001, 1.89 )	0.8963	( 0.00001, 2.48 )
I02	mmu-miR-503-5p	1.9157	( 0.00001, 4.27 )	1.1641	( 0.00001, 2.87 )	0.7283	( 0.47, 0.99 )	1.4044	( 0.00001, 2.82 )	1.6227	( 0.00001, 3.48 )	0.7354	( 0.00001, 1.65 )	0.6877	( 0.00001, 1.96 )	0.9664	( 0.31, 1.62 )
I03	mmu-miR-503-3p	1.0417	( 0.16, 1.92 )	0.85	( 0.12, 1.58 )	1.0045	( 0.84, 1.17 )	0.9087	( 0.61, 1.21 )	1.2009	( 0.35, 2.05 )	0.745	( 0.00001, 1.50 )	0.7805	( 0.16, 1.40 )	0.876	( 0.36, 1.39 )
I04	mmu-miR-541-5p	0.6355	( 0.19, 1.09 )	1.0092	( 0.23, 1.79 )	1.1057	( 0.68, 1.53 )	0.8278	( 0.48, 1.18 )	1.1962	( 0.59, 1.81 )	0.7675	( 0.19, 1.35 )	23.1181	( 0.00001, 165.26 )	1.6206	( 1.11, 2.13 )
I05	mmu-miR-574-3p	0.8843	( 0.74, 1.03 )	1.2786	( 1.07, 1.49 )	1.4698	( 1.24, 1.70 )	0.8691	( 0.27, 1.47 )	1.1099	( 0.02, 2.20 )	1.1688	( 0.18, 2.16 )	0.8386	( 0.67, 1.01 )	1.232	( 0.80, 1.66 )
I06	mmu-miR-598-3p	1.0522	( 0.48, 1.63 )	1.0687	( 0.46, 1.68 )	0.7405	( 0.63, 0.85 )	0.9171	( 0.27, 1.56 )	1.3498	( 0.19, 2.51 )	0.8428	( 0.02, 1.67 )	0.6874	( 0.00001, 1.38 )	1.2685	( 0.52, 2.01 )
I07	mmu-miR-652-3p	1.8731	( 0.91, 2.84 )	1.0067	( 0.32, 1.69 )	1.4175	( 1.26, 1.58 )	0.7606	( 0.59, 0.93 )	0.8678	( 0.44, 1.30 )	0.8351	( 0.74, 0.93 )	0.743	( 0.41, 1.08 )	0.8434	( 0.47, 1.21 )
I08	mmu-miR-744-5p	0.7513	( 0.28, 1.22 )	0.7815	( 0.28, 1.28 )	1.2729	( 0.98, 1.56 )	0.7047	( 0.42, 0.99 )	1.0936	( 0.18, 2.00 )	0.4931	( 0.10, 0.88 )	0.8237	( 0.29, 1.35 )	0.7705	( 0.15, 1.39 )
I09	mmu-miR-7a-5p	0.7889	( 0.13, 1.45 )	0.9102	( 0.11, 1.71 )	0.6284	( 0.43, 0.83 )	1.5326	( 0.00001, 3.11 )	1.8844	( 0.00001, 4.04 )	0.9983	( 0.04, 1.96 )	1.16	( 0.65, 1.67 )	1.7184	( 0.79, 2.64 )
I10	mmu-miR-872-5p	0.6774	( 0.00001, 1.45 )	0.6029	( 0.00001, 1.26 )	0.4043	( 0.20, 0.61 )	1.2551	( 0.49, 2.02 )	2.1646	( 0.00001, 5.04 )	1.1907	( 0.00001, 3.12 )	0.9403	( 0.00001, 2.31 )	0.8925	( 0.20, 1.58 )
I11	mmu-miR-880-3p	0.4804	( 0.00001, 1.01 )	0.7102	( 0.00001, 1.76 )	2.2073	( 1.58, 2.84 )	3.3505	( 1.06, 5.64 )	1.4042	( 0.00001, 3.09 )	0.9913	( 0.00001, 2.14 )	2.0328	( 0.29, 3.77 )	1.6897	( 0.00001, 4.27 )
I12	mmu-miR-9-5p	0.876	( 0.00001, 1.96 )	1.3758	( 0.00001, 3.38 )	0.6969	( 0.48, 0.91 )	2.828	( 0.00001, 7.54 )	3.2015	( 0.00001, 9.01 )	1.6786	( 0.00001, 4.54 )	2.6606	( 2.04, 3.28 )	4.0831	( 1.90, 6.26 )
I13	mmu-miR-92a-3p	1.7761	( 0.48, 3.07 )	1.2416	( 0.22, 2.27 )	1.456	( 1.16, 1.75 )	1.5632	( 0.00001, 3.31 )	1.5502	( 0.17, 2.93 )	1.1082	( 0.44, 1.78 )	0.6567	( 0.27, 1.04 )	1.4602	( 0.17, 2.75 )
I14	mmu-miR-93-5p	1.4179	( 0.24, 2.60 )	1.6498	( 0.32, 2.98 )	0.8563	( 0.65, 1.06 )	2.5005	( 0.00001, 6.95 )	2.0711	( 0.00001, 5.86 )	1.05	( 0.14, 1.96 )	0.769	( 0.00001, 1.58 )	1.9899	( 0.46, 3.52 )
I15	mmu-miR-96-5p	3.194	( 0.00001, 7.01 )	0.8755	( 0.00001, 2.20 )	0.745	( 0.41, 1.08 )	1.2012	( 0.00001, 2.60 )	1.156	( 0.00001, 2.80 )	0.8264	( 0.00001, 1.68 )	0.5297	( 0.00001, 1.55 )	0.939	( 0.00001, 2.25 )
I16	mmu-miR-98-5p	0.9262	( 0.43, 1.43 )	0.9077	( 0.42, 1.40 )	0.7993	( 0.59, 1.01 )	1.2441	( 0.42, 2.07 )	1.4324	( 0.23, 2.63 )	0.8508	( 0.10, 1.61 )	0.7705	( 0.39, 1.15 )	0.9412	( 0.48, 1.41 )
I17	mmu-miR-99a-5p	1.2681	( 0.00001, 2.87 )	0.8083	( 0.00001, 1.95 )	0.6701	( 0.45, 0.89 )	0.8021	( 0.20, 1.40 )	1.0445	( 0.00001, 2.39 )	1.1722	( 0.00001, 2.75 )	0.5118	( 0.00001, 1.33 )	1.0543	( 0.02, 2.09 )
I18	mmu-miR-127-3p	0.7655	( 0.00, 1.53 )	0.8451	( 0.00001, 1.71 )	0.8204	( 0.55, 1.09 )	0.8114	( 0.40, 1.23 )	2.1338	( 0.24, 4.02 )	1.7353	( 0.00001, 3.67 )	1.1982	( 0.34, 2.06 )	2.5032	( 1.32, 3.68 )
I19	mmu-miR-296-3p	1.5842	( 0.28, 2.88 )	1.2748	( 0.10, 2.45 )	1.7287	( 1.27, 2.19 )	1.7346	( 0.14, 3.33 )	1.114	( 0.00001, 2.35 )	0.8407	( 0.00001, 1.78 )	1.1563	( 0.51, 1.80 )	1.3132	( 0.52, 2.10 )
I20	mmu-miR-30c-1-3p	2.2139	( 0.69, 3.74 )	1.0822	( 0.00001, 2.54 )	1.0941	( 0.97, 1.22 )	1.6905	( 0.00001, 5.10 )	0.6798	( 0.00001, 2.46 )	1.062	( 0.00001, 2.42 )	0.5749	( 0.03, 1.12 )	1.2158	( 0.00001, 3.52 )
I21	mmu-miR-34b-3p	1.5641	( 0.45, 2.68 )	1.6002	( 0.44, 2.76 )	2.1409	( 1.66, 2.62 )	0.9737	( 0.01, 1.94 )	1.1171	( 0.00001, 2.27 )	1.4801	( 0.48, 2.48 )	0.5122	( 0.21, 0.81 )	0.7126	( 0.11, 1.31 )
I22	mmu-miR-367-3p	0.4782	( 0.04, 0.92 )	0.8304	( 0.00001, 2.00 )	2.2073	( 1.58, 2.84 )	154.942	( 0.00001, 1566.43 )	1.2332	( 0.00001, 3.06 )	0.952	( 0.00001, 2.74 )	1.0306	( 0.09, 1.97 )	0.7974	( 0.35, 1.24 )
I23	mmu-miR-677-3p	1.2854	( 0.64, 1.93 )	1.1276	( 0.55, 1.71 )	1.6628	( 1.37, 1.96 )	1.7181	( 0.00001, 3.89 )	1.4733	( 0.00001, 3.45 )	0.9138	( 0.42, 1.41 )	0.881	( 0.24, 1.52 )	2.0592	( 0.05, 4.07 )
I24	mmu-miR-709	0.9416	( 0.06, 1.82 )	1.1905	( 0.00001, 2.54 )	1.4588	( 1.08, 1.84 )	1.1459	( 0.74, 1.55 )	0.9376	( 0.28, 1.59 )	1.3014	( 0.00001, 2.99 )	1.4171	( 0.00, 2.83 )	1.1523	( 0.07, 2.24 )
J01	mmu-miR-714	1.6488	( 0.00001, 3.75 )	0.9203	( 0.00001, 2.05 )	1.4844	( 0.67, 2.30 )	1.3198	( 0.68, 1.96 )	0.8157	( 0.00001, 1.92 )	1.6369	( 0.00001, 4.79 )	0.9765	( 0.41, 1.55 )	1.184	( 0.00001, 2.54 )
J02	mmu-miR-762	1.0279	( 0.60, 1.46 )	0.8902	( 0.37, 1.41 )	1.1707	( 0.91, 1.43 )	1.0291	( 0.83, 1.23 )	0.8789	( 0.00001, 1.79 )	1.0594	( 0.00001, 2.27 )	0.7371	( 0.04, 1.44 )	1.2686	( 0.65, 1.89 )
J03	mmu-miR-1b-5p	0.5818	( 0.00001, 1.24 )	0.888	( 0.00001, 1.88 )	0.7588	( 0.00001, 1.54 )	1.1599	( 0.64, 1.68 )	1.9186	( 0.00001, 4.29 )	1.1478	( 0.00001, 3.32 )	1.6346	( 0.00001, 3.29 )	1.2138	( 0.58, 1.84 )
J04	mmu-miR-212-3p	0.9794	( 0.14, 1.82 )	1.0947	( 0.14, 2.04 )	1.0308	( 0.76, 1.30 )	1.5097	( 0.00001, 3.20 )	1.9147	( 0.00001, 3.84 )	0.8844	( 0.09, 1.68 )	0.9701	( 0.36, 1.58 )	1.9401	( 0.72, 3.16 )
J05	mmu-miR-219a-1-3p	1.4978	( 0.00001, 3.79 )	1.1966	( 0.00001, 2.98 )	1.2224	( 1.00, 1.45 )	1.6828	( 0.40, 2.97 )	1.4648	( 0.00001, 3.26 )	1.2816	( 0.12, 2.44 )	0.8782	( 0.68, 1.07 )	1.0333	( 0.44, 1.62 )
J06	mmu-miR-219a-5p	2.7456	( 0.00001, 7.51 )	1.0562	( 0.00001, 3.23 )	0.0619	( 0.05, 0.08 )	2.9472	( 0.00001, 9.38 )	1.916	( 0.00001, 6.89 )	0.8653	( 0.00001, 2.57 )	0.5515	( 0.00001, 2.39 )	1.2841	( 0.00001, 4.01 )
J07	mmu-miR-290a-3p	0.7718	( 0.26, 1.29 )	0.877	( 0.00001, 2.04 )	2.2073	( 1.58, 2.84 )	1.7517	( 1.33, 2.17 )	1.1398	( 0.00001, 2.32 )	0.6337	( 0.00001, 1.80 )	1.0306	( 0.09, 1.97 )	0.832	( 0.37, 1.29 )
J08	mmu-miR-335-3p	0.4565	( 0.00001, 0.92 )	0.6965	( 0.00001, 1.48 )	0.8267	( 0.47, 1.19 )	0.6415	( 0.39, 0.89 )	1.1104	( 0.06, 2.16 )	0.77	( 0.00001, 1.77 )	1.2022	( 0.54, 1.87 )	0.9912	( 0.02, 1.96 )
J09	mmu-miR-338-5p	0.802	( 0.40, 1.20 )	0.8027	( 0.27, 1.34 )	1.182	( 0.88, 1.48 )	1.3154	( 0.45, 2.18 )	1.2053	( 0.46, 1.95 )	0.8649	( 0.59, 1.14 )	0.9465	( 0.72, 1.17 )	1.2083	( 0.69, 1.72 )
J10	mmu-miR-377-3p	1.2495	( 0.00001, 2.62 )	0.7587	( 0.00001, 1.66 )	0.6818	( 0.48, 0.88 )	1.0776	( 0.00001, 2.38 )	0.9838	( 0.00001, 3.21 )	1.1805	( 0.00001, 2.92 )	0.5948	( 0.09, 1.10 )	1.748	( 0.00001, 3.80 )
J11	mmu-miR-486b-5p	1.8672	( 0.81, 2.93 )	7.7057	( 0.00001, 18.36 )	3.0245	( 2.14, 3.90 )	1.8424	( 0.76, 2.93 )	0.885	( 0.25, 1.52 )	0.4767	( 0.21, 0.75 )	1.019	( 0.10, 1.94 )	1.4638	( 0.00001, 3.79 )
J12	mmu-miR-1187	1.5065	( 0.00001, 3.62 )	1.6697	( 0.00001, 4.09 )	1.4232	( 0.92, 1.93 )	0.858	( 0.41, 1.31 )	0.4557	( 0.05, 0.86 )	0.7719	( 0.00001, 2.17 )	0.7282	( 0.05, 1.40 )	0.6862	( 0.00001, 1.46 )
J13	mmu-miR-1191a	1.3559	( 0.39, 2.32 )	1.1242	( 0.34, 1.91 )	1.0656	( 0.92, 1.21 )	1.3184	( 0.13, 2.51 )	1.2455	( 0.37, 2.12 )	1.0141	( 0.11, 1.92 )	0.6711	( 0.28, 1.07 )	1.034	( 0.54, 1.52 )
J14	mmu-miR-1192	1.7445	( 0.53, 2.96 )	0.6916	( 0.23, 1.15 )	1.4339	( 1.10, 1.77 )	1.1463	( 0.52, 1.77 )	0.8121	( 0.05, 1.57 )	1.4763	( 0.21, 2.74 )	1.1488	( 0.83, 1.47 )	0.6824	( 0.47, 0.90 )
J15	mmu-miR-1195	2.004	( 0.75, 3.26 )	1.1977	( 0.06, 2.34 )	1.8945	( 1.52, 2.26 )	1.3495	( 0.90, 1.80 )	0.6215	( 0.18, 1.07 )	1.1934	( 0.00001, 2.51 )	0.7556	( 0.47, 1.04 )	0.9607	( 0.03, 1.90 )
J16	mmu-miR-1196-5p	1.7922	( 0.68, 2.90 )	1.0822	( 0.38, 1.79 )	1.068	( 0.78, 1.36 )	1.4621	( 0.52, 2.41 )	0.8429	( 0.28, 1.41 )	0.602	( 0.14, 1.07 )	0.7601	( 0.33, 1.19 )	1.1104	( 0.62, 1.60 )
J17	mmu-miR-1224-5p	1.0845	( 0.37, 1.80 )	1.0025	( 0.32, 1.68 )	1.3045	( 0.99, 1.62 )	1.6621	( 0.06, 3.27 )	1.4457	( 0.00001, 2.96 )	0.9812	( 0.00001, 2.42 )	0.9648	( 0.39, 1.54 )	0.9594	( 0.35, 1.57 )
J18	mmu-miR-1249-3p	1.5845	( 0.00001, 3.68 )	0.8855	( 0.00001, 2.12 )	0.8946	( 0.64, 1.14 )	0.9105	( 0.00001, 1.92 )	1.5366	( 0.12, 2.95 )	0.9477	( 0.22, 1.68 )	0.6422	( 0.19, 1.09 )	1.9606	( 0.31, 3.61 )
J19	mmu-miR-1298-5p	4.1725	( 0.09, 8.26 )	7.3271	( 0.00001, 16.66 )	4.85	( 2.92, 6.78 )	4.1162	( 0.00001, 10.81 )	1.39	( 0.00001, 4.24 )	1.1857	( 0.00001, 3.16 )	1.0853	( 0.00001, 2.82 )	1.8558	( 0.00001, 5.27 )
J20	mmu-miR-135a-1-3p	1.8251	( 1.10, 2.55 )	1.0179	( 0.33, 1.71 )	1.2856	( 1.10, 1.47 )	0.975	( 0.72, 1.23 )	0.7837	( 0.00001, 1.84 )	0.7969	( 0.00001, 2.04 )	0.9262	( 0.21, 1.65 )	0.978	( 0.45, 1.51 )
J21	mmu-miR-136-5p	0.516	( 0.00001, 1.41 )	0.6334	( 0.00001, 1.76 )	0.1889	( 0.06, 0.32 )	1.6188	( 0.00001, 3.40 )	4.6068	( 0.00001, 10.24 )	1.474	( 0.00001, 4.71 )	1.1338	( 0.00001, 2.70 )	2.1073	( 1.34, 2.88 )
J22	mmu-miR-154-5p	0.6151	( 0.00001, 1.62 )	0.8358	( 0.00001, 2.24 )	0.618	( 0.29, 0.95 )	1.1925	( 0.32, 2.06 )	2.7146	( 0.21, 5.22 )	1.0329	( 0.00001, 2.78 )	1.2817	( 0.36, 2.21 )	2.0868	( 1.17, 3.01 )
J23	mmu-miR-16-1-3p	1.8527	( 0.92, 2.79 )	1.7768	( 0.70, 2.85 )	1.9682	( 1.46, 2.48 )	1.966	( 0.00001, 5.50 )	1.4146	( 0.00001, 4.00 )	0.6064	( 0.22, 0.99 )	0.7791	( 0.57, 0.99 )	1.5546	( 0.00001, 3.41 )
J24	mmu-miR-188-3p	2.0522	( 0.00001, 7.02 )	0.3511	( 0.00001, 1.40 )	0.2767	( 0.06, 0.49 )	1.8904	( 0.00001, 4.09 )	1.5711	( 0.00001, 4.35 )	3.5754	( 0.00001, 10.02 )	1.0603	( 0.00001, 3.22 )	0.9996	( 0.00001, 3.07 )
K01	mmu-miR-188-5p	1.409	( 0.09, 2.73 )	0.9212	( 0.00001, 1.86 )	0.5866	( 0.36, 0.81 )	0.9875	( 0.05, 1.93 )	1.2519	( 0.17, 2.34 )	0.568	( 0.17, 0.97 )	0.7452	( 0.26, 1.23 )	0.9161	( 0.52, 1.32 )
K02	mmu-miR-1895	0.9106	( 0.62, 1.20 )	0.9414	( 0.32, 1.56 )	1.2871	( 1.02, 1.56 )	1.2159	( 0.77, 1.66 )	1.0423	( 0.43, 1.65 )	1.0618	( 0.33, 1.79 )	1.2458	( 0.55, 1.94 )	1.1004	( 0.39, 1.81 )
K03	mmu-miR-1900	1.4176	( 0.12, 2.72 )	0.7395	( 0.00001, 1.55 )	0.7237	( 0.50, 0.95 )	1.4708	( 0.53, 2.41 )	1.3489	( 0.23, 2.47 )	0.9877	( 0.47, 1.51 )	0.9005	( 0.32, 1.48 )	1.257	( 0.38, 2.14 )
K04	mmu-miR-1901	2.106	( 0.00001, 4.51 )	1.1289	( 0.00001, 2.43 )	1.2724	( 0.75, 1.80 )	1.6696	( 0.46, 2.88 )	1.1794	( 0.00001, 2.70 )	1.4197	( 0.00001, 3.55 )	0.9667	( 0.19, 1.75 )	1.1485	( 0.00001, 2.79 )
K05	mmu-miR-1902	0.6071	( 0.00001, 1.43 )	0.341	( 0.00001, 0.80 )	0.3846	( 0.25, 0.52 )	0.421	( 0.15, 0.69 )	1.0652	( 0.00001, 2.31 )	1.303	( 0.31, 2.30 )	2.4469	( 0.00001, 5.64 )	3.9292	( 0.00001, 11.50 )
K06	mmu-miR-1904	1.5643	( 0.81, 2.32 )	0.946	( 0.24, 1.65 )	1.3926	( 1.08, 1.70 )	1.3087	( 0.62, 2.00 )	0.875	( 0.43, 1.32 )	0.831	( 0.15, 1.51 )	1.0895	( 0.70, 1.47 )	1.0935	( 0.30, 1.88 )
K07	mmu-miR-1931	2.1083	( 0.67, 3.55 )	0.8715	( 0.28, 1.46 )	1.0978	( 0.81, 1.38 )	1.6031	( 0.17, 3.03 )	1.0126	( 0.00001, 2.63 )	1.4143	( 0.00001, 3.37 )	0.7718	( 0.42, 1.12 )	1.1084	( 0.51, 1.71 )
K08	mmu-miR-1934-5p	0.5329	( 0.01, 1.06 )	0.4414	( 0.00001, 1.07 )	1.5944	( 0.96, 2.23 )	1.2137	( 0.23, 2.20 )	3.9662	( 0.47, 7.46 )	1.6005	( 0.00001, 4.09 )	1.2116	( 0.00001, 2.86 )	0.9173	( 0.20, 1.63 )
K09	mmu-miR-1936	2.4923	( 0.00001, 5.35 )	0.6314	( 0.00001, 1.36 )	2.312	( 1.41, 3.22 )	3.1482	( 1.11, 5.19 )	2.0243	( 0.00001, 4.79 )	1.422	( 0.17, 2.68 )	1.5187	( 0.00001, 3.72 )	1.0783	( 0.00, 2.15 )
K10	mmu-miR-1940	0.9621	( 0.44, 1.48 )	1.0025	( 0.15, 1.86 )	1.5642	( 1.17, 1.96 )	1.0084	( 0.74, 1.27 )	0.5848	( 0.18, 0.99 )	0.6858	( 0.23, 1.14 )	0.9632	( 0.49, 1.43 )	1.0315	( 0.48, 1.58 )
K11	mmu-miR-1945	1.2702	( 0.13, 2.41 )	0.9178	( 0.57, 1.26 )	2.2073	( 1.58, 2.84 )	3.2096	( 0.59, 5.83 )	1.2438	( 0.00001, 2.60 )	0.9852	( 0.20, 1.77 )	1.4746	( 0.77, 2.18 )	1.8424	( 0.00001, 3.77 )
K12	mmu-miR-1953	1.3807	( 0.32, 2.44 )	0.6946	( 0.13, 1.26 )	0.7175	( 0.66, 0.78 )	1.451	( 0.00001, 3.64 )	2.6028	( 0.00001, 5.89 )	1.162	( 0.04, 2.28 )	1.6665	( 1.21, 2.13 )	1.8299	( 0.00001, 3.78 )
K13	mmu-miR-1957a	1.364	( 0.08, 2.65 )	0.4791	( 0.00, 0.96 )	0.8017	( 0.54, 1.07 )	0.9888	( 0.24, 1.74 )	1.2999	( 0.00001, 2.62 )	0.9229	( 0.00001, 2.60 )	0.9175	( 0.58, 1.25 )	0.7992	( 0.29, 1.30 )
K14	mmu-miR-1963	1.1636	( 0.69, 1.63 )	0.7424	( 0.63, 0.85 )	1.0253	( 0.86, 1.19 )	1.115	( 0.59, 1.64 )	1.506	( 0.70, 2.32 )	0.9621	( 0.51, 1.41 )	0.9955	( 0.58, 1.41 )	1.507	( 0.62, 2.40 )
K15	mmu-miR-1965	1.8358	( 0.00001, 4.26 )	1.5265	( 0.00001, 3.66 )	2.0227	( 0.96, 3.08 )	1.5401	( 0.32, 2.76 )	0.84	( 0.03, 1.65 )	1.0884	( 0.21, 1.97 )	0.5798	( 0.24, 0.92 )	1.0086	( 0.32, 1.69 )
K16	mmu-miR-1968-3p	1.0948	( 0.53, 1.66 )	1.4276	( 0.60, 2.26 )	1.9201	( 1.30, 2.54 )	1.6447	( 0.61, 2.68 )	1.0728	( 0.07, 2.07 )	0.8658	( 0.74, 0.99 )	0.9332	( 0.27, 1.60 )	0.821	( 0.00001, 2.23 )
K17	mmu-miR-1971	1.3263	( 0.87, 1.78 )	0.9859	( 0.41, 1.57 )	1.3345	( 1.12, 1.54 )	0.9695	( 0.50, 1.44 )	0.7289	( 0.00001, 1.49 )	0.686	( 0.00001, 1.58 )	0.9653	( 0.43, 1.50 )	1.0922	( 0.73, 1.45 )
K18	mmu-miR-1983	1.4441	( 0.70, 2.19 )	1.1011	( 0.54, 1.67 )	0.7952	( 0.74, 0.85 )	2.6682	( 0.00001, 9.42 )	2.9864	( 0.00001, 8.92 )	1.5664	( 0.00001, 3.49 )	0.8923	( 0.05, 1.74 )	3.813	( 0.00001, 10.55 )
K19	mmu-miR-19b-1-5p	1.694	( 0.00001, 4.00 )	0.7587	( 0.00001, 2.09 )	0.6175	( 0.38, 0.86 )	1.6587	( 0.00001, 4.83 )	2.0678	( 0.00001, 6.14 )	0.9409	( 0.00001, 2.08 )	0.6993	( 0.00001, 1.75 )	1.6748	( 0.00001, 3.55 )
K20	mmu-miR-1a-1-5p	0.4286	( 0.00001, 1.14 )	0.9995	( 0.00001, 2.64 )	0.5641	( 0.27, 0.86 )	0.9411	( 0.10, 1.78 )	3.0225	( 0.00001, 6.65 )	2.1843	( 0.00001, 5.42 )	1.5814	( 0.54, 2.62 )	2.0426	( 1.52, 2.57 )
K21	mmu-miR-1a-2-5p	1.3236	( 0.83, 1.82 )	1.0127	( 0.56, 1.47 )	1.7887	( 1.31, 2.27 )	297.631	( 0.00001, 2760.43 )	1.2123	( 0.00001, 2.64 )	0.8085	( 0.17, 1.45 )	1.1176	( 0.77, 1.46 )	1.2184	( 0.07, 2.37 )
K22	mmu-miR-202-3p	1.3369	( 0.74, 1.94 )	0.5735	( 0.21, 0.94 )	1.2687	( 0.95, 1.58 )	1.5327	( 1.01, 2.06 )	0.9396	( 0.10, 1.78 )	1.0683	( 0.26, 1.88 )	1.0422	( 0.51, 1.58 )	1.7158	( 0.66, 2.77 )
K23	mmu-miR-208a-3p	8.3666	( 1.89, 14.84 )	1.6028	( 0.55, 2.66 )	2.2073	( 1.58, 2.84 )	2.5547	( 0.27, 4.84 )	1.4891	( 0.00001, 4.13 )	0.6923	( 0.00001, 1.78 )	1.4441	( 0.00001, 3.15 )	1.7264	( 0.00001, 4.09 )
K24	mmu-miR-208a-5p	0.5601	( 0.28, 0.84 )	1.0922	( 0.73, 1.46 )	2.4019	( 1.48, 3.33 )	154.942	( 0.00001, 1566.43 )	0.7967	( 0.00001, 1.76 )	0.9	( 0.00001, 2.20 )	1.1176	( 0.45, 1.78 )	0.5638	( 0.23, 0.89 )
L01	mmu-miR-208b-3p	1.7478	( 0.00001, 4.12 )	0.6998	( 0.00001, 1.85 )	0.2647	( 0.07, 0.46 )	1.1621	( 0.07, 2.25 )	1.4571	( 0.00001, 3.79 )	1.0542	( 0.00001, 2.45 )	0.7954	( 0.00001, 2.25 )	1.0201	( 0.00001, 2.54 )
L02	mmu-miR-2137	1.3579	( 0.00001, 3.34 )	1.7633	( 0.00001, 4.39 )	2.7897	( 0.98, 4.60 )	1.0317	( 0.55, 1.51 )	0.5393	( 0.00001, 1.28 )	1.1321	( 0.00001, 3.31 )	1.1699	( 0.00001, 2.51 )	1.2523	( 0.00001, 2.86 )
L03	mmu-miR-2183	2.2339	( 0.29, 4.17 )	1.1999	( 0.17, 2.23 )	1.7101	( 1.13, 2.29 )	1.3893	( 0.48, 2.30 )	0.8048	( 0.10, 1.51 )	0.6446	( 0.00001, 1.42 )	0.7875	( 0.57, 1.00 )	0.9087	( 0.36, 1.46 )
L04	mmu-miR-24-2-5p	1.9396	( 0.00001, 4.51 )	1.0264	( 0.00001, 2.58 )	0.5854	( 0.34, 0.83 )	1.482	( 0.00001, 3.36 )	1.6041	( 0.00001, 3.94 )	1.0717	( 0.16, 1.99 )	0.6413	( 0.00001, 1.69 )	1.1675	( 0.00001, 2.44 )
L05	mmu-miR-291b-3p	0.8393	( 0.00001, 1.99 )	0.5361	( 0.00001, 1.53 )	1.0175	( 0.30, 1.73 )	1.5306	( 0.03, 3.03 )	1.877	( 0.00001, 4.66 )	1.0513	( 0.00001, 2.78 )	1.0306	( 0.09, 1.97 )	1.2352	( 0.03, 2.44 )
L06	mmu-miR-293-5p	0.5503	( 0.10, 1.00 )	0.8148	( 0.00001, 1.99 )	2.2073	( 1.58, 2.84 )	2.2054	( 0.85, 3.57 )	1.4642	( 0.00001, 3.33 )	0.6761	( 0.00001, 1.72 )	1.0327	( 0.09, 1.98 )	0.9487	( 0.37, 1.53 )
L07	mmu-miR-294-3p	0.9593	( 0.09, 1.83 )	0.5602	( 0.07, 1.05 )	0.9043	( 0.70, 1.11 )	1.8245	( 0.00001, 4.24 )	2.7858	( 0.00001, 5.92 )	1.499	( 0.00001, 3.53 )	1.7159	( 1.05, 2.38 )	1.5851	( 0.00001, 4.61 )
L08	mmu-miR-302a-3p	1.3678	( 0.92, 1.81 )	0.9737	( 0.19, 1.75 )	2.2073	( 1.58, 2.84 )	2.8205	( 0.00001, 5.88 )	1.2009	( 0.00001, 2.91 )	0.8203	( 0.20, 1.44 )	1.4824	( 0.00001, 3.01 )	1.639	( 0.34, 2.94 )
L09	mmu-miR-302b-3p	0.4854	( 0.26, 0.71 )	0.4592	( 0.00001, 1.24 )	2.4558	( 1.92, 2.99 )	1.8281	( 1.29, 2.37 )	1.7951	( 0.00001, 4.14 )	1.0163	( 0.00001, 2.86 )	0.712	( 0.19, 1.24 )	0.5171	( 0.39, 0.64 )
L10	mmu-miR-3099-3p	1.2397	( 0.39, 2.09 )	0.9859	( 0.03, 1.94 )	1.2989	( 1.03, 1.56 )	1.6647	( 0.37, 2.96 )	1.8614	( 0.14, 3.58 )	0.9942	( 0.26, 1.73 )	0.9436	( 0.00001, 2.16 )	1.3341	( 0.53, 2.14 )
L11	mmu-miR-30c-2-3p	1.0747	( 0.30, 1.85 )	1.4197	( 0.38, 2.45 )	1.2985	( 0.84, 1.76 )	0.6587	( 0.32, 0.99 )	0.8533	( 0.25, 1.46 )	0.4312	( 0.20, 0.66 )	0.8133	( 0.30, 1.32 )	0.9354	( 0.56, 1.31 )
L12	mmu-miR-331-3p	1.9042	( 0.00001, 4.21 )	0.8504	( 0.00001, 2.16 )	0.6883	( 0.45, 0.93 )	1.2811	( 0.01, 2.56 )	1.2275	( 0.00001, 2.79 )	1.2271	( 0.00001, 2.54 )	0.6252	( 0.00001, 1.59 )	1.182	( 0.00001, 2.62 )
L13	mmu-miR-341-3p	1.773	( 0.95, 2.60 )	1.2593	( 0.41, 2.11 )	1.5824	( 1.33, 1.83 )	1.2193	( 0.91, 1.52 )	0.8043	( 0.11, 1.50 )	1.0748	( 0.01, 2.14 )	0.9433	( 0.54, 1.34 )	1.2681	( 0.00001, 2.57 )
L14	mmu-miR-343	0.6197	( 0.25, 0.99 )	1.0497	( 0.42, 1.67 )	1.1256	( 0.74, 1.51 )	2.2231	( 0.00001, 4.54 )	1.4665	( 0.00001, 3.42 )	1.2928	( 0.00001, 2.63 )	1.0943	( 0.44, 1.74 )	2.8414	( 0.00001, 7.24 )
L15	mmu-miR-344d-3-5p	0.4782	( 0.04, 0.92 )	1.1095	( 0.00001, 2.93 )	2.2073	( 1.58, 2.84 )	15741.1	( 0.00001, 156921.67 )	1.0838	( 0.00001, 2.51 )	0.5057	( 0.00001, 1.61 )	1.0306	( 0.09, 1.97 )	0.791	( 0.00001, 1.69 )
L16	mmu-miR-350-3p	1.2614	( 0.62, 1.91 )	1.5568	( 0.69, 2.42 )	1.0299	( 0.87, 1.19 )	1.5258	( 0.00001, 3.22 )	1.5714	( 0.16, 2.98 )	0.7971	( 0.39, 1.20 )	0.5375	( 0.34, 0.74 )	1.4522	( 1.05, 1.86 )
L17	mmu-miR-351-3p	1.5454	( 0.82, 2.27 )	1.2485	( 0.58, 1.91 )	1.8865	( 1.58, 2.20 )	0.8806	( 0.57, 1.19 )	0.5349	( 0.21, 0.86 )	0.695	( 0.32, 1.07 )	0.639	( 0.52, 0.76 )	0.9166	( 0.69, 1.14 )
L18	mmu-miR-361-5p	0.9945	( 0.71, 1.28 )	1.2291	( 0.86, 1.60 )	1.3045	( 0.98, 1.63 )	1.1444	( 0.56, 1.73 )	1.4117	( 0.66, 2.16 )	1.4438	( 0.48, 2.40 )	1.0807	( 0.61, 1.55 )	1.2899	( 0.88, 1.70 )
L19	mmu-miR-363-3p	4.233	( 0.00001, 11.57 )	6.3964	( 0.00001, 14.32 )	1.6139	( 0.88, 2.35 )	25.0368	( 0.00001, 132.25 )	2.9088	( 0.00001, 19.52 )	1.8438	( 0.00001, 9.55 )	2.7841	( 0.34, 5.23 )	31.643	( 0.00001, 136.02 )
L20	mmu-miR-363-5p	1.1528	( 0.11, 2.19 )	1.9605	( 1.63, 2.29 )	1.9961	( 1.55, 2.45 )	6.6968	( 0.00001, 26.51 )	1.7304	( 0.00001, 7.59 )	0.7651	( 0.00001, 2.89 )	1.1624	( 0.30, 2.03 )	5.0562	( 0.00001, 19.59 )
L21	mmu-miR-365-3p	0.9527	( 0.37, 1.54 )	1.215	( 0.51, 1.92 )	1.2229	( 1.13, 1.31 )	0.8405	( 0.65, 1.03 )	1.3315	( 0.24, 2.43 )	0.6325	( 0.00001, 1.28 )	0.6396	( 0.33, 0.95 )	0.5858	( 0.00001, 1.37 )
L22	mmu-miR-374c-5p	0.812	( 0.01, 1.61 )	0.8414	( 0.00001, 1.68 )	0.6249	( 0.36, 0.89 )	1.6631	( 0.38, 2.95 )	1.9644	( 0.00001, 4.45 )	1.016	( 0.00001, 2.54 )	1.1014	( 0.15, 2.05 )	1.2419	( 0.55, 1.93 )
L23	mmu-miR-376a-3p	0.8146	( 0.00001, 1.96 )	1.1103	( 0.00001, 2.81 )	0.4881	( 0.33, 0.65 )	0.9068	( 0.00001, 2.36 )	1.8541	( 0.00001, 4.85 )	1.0404	( 0.00001, 2.68 )	0.8371	( 0.01, 1.66 )	2.4636	( 0.00001, 5.23 )
L24	mmu-miR-379-5p	0.5477	( 0.00001, 1.41 )	0.8635	( 0.00001, 2.27 )	0.5636	( 0.23, 0.90 )	1.0453	( 0.35, 1.74 )	1.8554	( 0.00001, 3.83 )	0.8032	( 0.00001, 2.27 )	0.9695	( 0.20, 1.74 )	1.7206	( 0.95, 2.49 )
M01	mmu-miR-382-5p	0.5066	( 0.00001, 1.16 )	0.7325	( 0.00001, 1.74 )	0.7354	( 0.41, 1.06 )	0.9474	( 0.53, 1.36 )	1.8988	( 0.87, 2.93 )	0.9528	( 0.00001, 2.07 )	1.152	( 0.57, 1.73 )	1.9781	( 0.95, 3.01 )
M02	mmu-miR-410-3p	1.3628	( 0.00001, 2.96 )	1.0922	( 0.00001, 2.42 )	0.8829	( 0.62, 1.15 )	2.8546	( 0.00001, 6.83 )	2.3775	( 0.00001, 6.13 )	1.425	( 0.42, 2.43 )	1.085	( 0.75, 1.42 )	1.7759	( 0.00001, 3.88 )
M03	mmu-miR-421-3p	0.6546	( 0.00001, 1.54 )	0.8449	( 0.00001, 1.99 )	0.6624	( 0.36, 0.96 )	1.5715	( 0.04, 3.11 )	1.858	( 0.00001, 4.60 )	0.794	( 0.00001, 2.06 )	1.3198	( 0.04, 2.60 )	1.524	( 0.40, 2.65 )
M04	mmu-miR-423-3p	2.1163	( 0.25, 3.98 )	1.1386	( 0.04, 2.24 )	1.3281	( 1.09, 1.57 )	1.5539	( 0.00001, 3.26 )	1.4097	( 0.00001, 2.82 )	1.176	( 0.41, 1.95 )	0.5992	( 0.04, 1.16 )	1.3067	( 0.20, 2.41 )
M05	mmu-miR-434-3p	0.8854	( 0.10, 1.67 )	1.3225	( 0.00001, 3.29 )	1.5446	( 0.91, 2.18 )	1.1268	( 0.41, 1.84 )	3.2178	( 0.45, 5.98 )	1.8937	( 0.00001, 4.45 )	2.4733	( 0.00001, 6.06 )	2.5486	( 0.05, 5.04 )
M06	mmu-miR-434-5p	0.6703	( 0.00001, 1.69 )	1.1655	( 0.00001, 3.05 )	0.5155	( 0.24, 0.79 )	0.9855	( 0.35, 1.62 )	1.4208	( 0.00001, 3.09 )	0.8863	( 0.00001, 2.55 )	0.9974	( 0.44, 1.55 )	2.0475	( 1.52, 2.58 )
M07	mmu-miR-448-3p	0.9681	( 0.55, 1.39 )	1.8768	( 0.28, 3.48 )	0.4714	( 0.42, 0.53 )	1.8351	( 0.00001, 4.11 )	1.9504	( 0.00001, 4.77 )	1.1945	( 0.00001, 2.49 )	2.2754	( 0.00001, 5.17 )	1.9739	( 0.00001, 4.39 )
M08	mmu-miR-448-5p	2.4066	( 0.94, 3.88 )	1.3194	( 0.10, 2.54 )	0.9621	( 0.78, 1.14 )	1.3219	( 0.00001, 2.94 )	1.6499	( 0.00001, 4.06 )	1.1415	( 0.00001, 2.81 )	2.2967	( 0.00001, 6.73 )	2.6798	( 1.30, 4.06 )
M09	mmu-miR-449a-5p	1.7876	( 0.00001, 3.77 )	0.7782	( 0.00001, 1.83 )	0.6196	( 0.35, 0.89 )	1.8867	( 0.29, 3.48 )	1.363	( 0.00001, 2.89 )	1.0736	( 0.00001, 2.29 )	0.5908	( 0.00001, 1.84 )	1.0495	( 0.00001, 2.31 )
M10	mmu-miR-449b	2.2689	( 0.00001, 5.53 )	0.617	( 0.00001, 1.85 )	0.4717	( 0.19, 0.76 )	1.7063	( 0.00001, 3.60 )	1.2475	( 0.00001, 3.00 )	0.757	( 0.00001, 2.41 )	0.5756	( 0.00001, 1.86 )	1.0348	( 0.00001, 2.50 )
M11	mmu-miR-449c-5p	2.0666	( 0.00001, 4.90 )	0.8839	( 0.00001, 2.31 )	0.8165	( 0.50, 1.14 )	1.9649	( 0.00001, 3.97 )	1.3126	( 0.00001, 3.41 )	1.3021	( 0.00001, 3.43 )	0.9067	( 0.00001, 2.22 )	1.5774	( 0.00001, 3.79 )
M12	mmu-miR-450a-5p	1.6733	( 0.00001, 3.68 )	1.0489	( 0.00001, 2.46 )	0.6201	( 0.34, 0.90 )	1.5306	( 0.13, 2.93 )	1.8231	( 0.46, 3.18 )	1.0083	( 0.00001, 2.23 )	0.7148	( 0.00001, 1.71 )	0.9436	( 0.07, 1.82 )
M13	mmu-miR-452-3p	1.1055	( 0.00001, 2.38 )	0.7163	( 0.00001, 1.54 )	0.4589	( 0.24, 0.68 )	0.8401	( 0.06, 1.62 )	1.0994	( 0.00001, 2.90 )	0.9037	( 0.00001, 2.12 )	0.5561	( 0.00001, 1.72 )	0.8128	( 0.33, 1.29 )
M14	mmu-miR-452-5p	0.777	( 0.22, 1.33 )	0.7201	( 0.20, 1.24 )	0.3524	( 0.18, 0.52 )	0.9012	( 0.55, 1.25 )	0.9638	( 0.00001, 2.13 )	0.8823	( 0.00001, 2.14 )	0.7886	( 0.17, 1.40 )	1.0894	( 0.85, 1.33 )
M15	mmu-miR-455-3p	0.5813	( 0.25, 0.91 )	1.1577	( 0.14, 2.17 )	1.2686	( 0.75, 1.78 )	0.6153	( 0.45, 0.78 )	1.7062	( 0.00001, 3.54 )	0.7769	( 0.00001, 1.56 )	0.7974	( 0.00001, 1.66 )	1.8668	( 1.18, 2.55 )
M16	mmu-miR-466d-3p	0.8711	( 0.46, 1.28 )	1.595	( 0.49, 2.70 )	0.7485	( 0.62, 0.88 )	2.6402	( 0.00001, 6.74 )	3.6852	( 0.00001, 8.87 )	1.1167	( 0.00001, 2.67 )	1.142	( 0.19, 2.10 )	2.9063	( 0.00001, 6.77 )
M17	mmu-miR-466h-5p	0.9314	( 0.15, 1.71 )	0.8925	( 0.12, 1.66 )	0.5226	( 0.42, 0.63 )	1.6914	( 0.00001, 4.99 )	2.5777	( 0.00001, 6.49 )	0.856	( 0.21, 1.50 )	1.029	( 0.83, 1.22 )	1.6788	( 0.00001, 3.98 )
M18	mmu-miR-468-3p	1.1371	( 0.00001, 2.52 )	0.6789	( 0.00001, 1.58 )	0.5214	( 0.41, 0.63 )	2.0373	( 0.30, 3.78 )	1.8333	( 0.00001, 4.21 )	1.9203	( 1.02, 2.82 )	1.6399	( 0.51, 2.77 )	2.1975	( 0.26, 4.14 )
M19	mmu-miR-470-5p	1.6396	( 0.83, 2.45 )	0.7296	( 0.02, 1.44 )	0.9645	( 0.81, 1.12 )	1.417	( 0.51, 2.33 )	1.2556	( 0.07, 2.44 )	0.8746	( 0.06, 1.69 )	0.8811	( 0.25, 1.51 )	1.1452	( 0.00001, 2.80 )
M20	mmu-miR-483-5p	1.3361	( 0.10, 2.57 )	1.4359	( 0.00001, 3.08 )	1.885	( 1.16, 2.61 )	1.1832	( 0.54, 1.83 )	0.7814	( 0.04, 1.52 )	0.6829	( 0.00001, 1.61 )	1.3	( 0.26, 2.34 )	1.2761	( 0.21, 2.34 )
M21	mmu-miR-483-3p	1.4345	( 0.00001, 2.88 )	1.097	( 0.00001, 2.25 )	1.0651	( 0.70, 1.43 )	1.9702	( 0.46, 3.48 )	1.3223	( 0.49, 2.15 )	0.9965	( 0.00001, 2.18 )	1.4899	( 0.95, 2.03 )	1.3994	( 0.17, 2.63 )
M22	mmu-miR-490-3p	1.2612	( 0.36, 2.16 )	2.0906	( 0.26, 3.92 )	1.2259	( 0.96, 1.49 )	1.6964	( 0.44, 2.96 )	0.9973	( 0.00001, 2.13 )	1.1815	( 0.30, 2.06 )	1.1521	( 0.53, 1.77 )	2.1379	( 1.55, 2.73 )
M23	mmu-miR-490-5p	0.9258	( 0.49, 1.36 )	1.1146	( 0.46, 1.77 )	1.1243	( 0.98, 1.27 )	0.681	( 0.42, 0.94 )	0.694	( 0.09, 1.30 )	0.544	( 0.00, 1.09 )	0.6442	( 0.21, 1.07 )	0.8022	( 0.31, 1.30 )
M24	mmu-miR-491-5p	0.9436	( 0.44, 1.45 )	1.0579	( 0.44, 1.67 )	0.9597	( 0.87, 1.05 )	0.9056	( 0.43, 1.38 )	1.2078	( 0.41, 2.00 )	0.9571	( 0.48, 1.43 )	0.9545	( 0.78, 1.13 )	1.3803	( 1.07, 1.69 )
N01	mmu-miR-496a-3p	0.7565	( 0.06, 1.45 )	0.7679	( 0.05, 1.49 )	1.1381	( 0.85, 1.43 )	0.7976	( 0.34, 1.25 )	0.9444	( 0.29, 1.60 )	0.7731	( 0.00001, 1.86 )	0.7281	( 0.00001, 1.49 )	1.4612	( 0.45, 2.47 )
N02	mmu-miR-500-3p	1.362	( 0.36, 2.36 )	0.8601	( 0.21, 1.51 )	0.9048	( 0.79, 1.02 )	0.8306	( 0.44, 1.22 )	1.1238	( 0.60, 1.65 )	0.8119	( 0.59, 1.03 )	0.7658	( 0.43, 1.10 )	0.8704	( 0.61, 1.13 )
N03	mmu-miR-501-3p	1.0851	( 0.40, 1.77 )	0.7818	( 0.33, 1.24 )	1.1435	( 1.04, 1.24 )	0.8948	( 0.58, 1.21 )	1.1078	( 0.52, 1.70 )	0.9179	( 0.34, 1.50 )	0.9061	( 0.56, 1.25 )	0.9661	( 0.52, 1.41 )
N04	mmu-miR-501-5p	1.3299	( 0.40, 2.26 )	0.8833	( 0.10, 1.66 )	0.7952	( 0.61, 0.98 )	1.2215	( 0.71, 1.73 )	1.2278	( 0.29, 2.16 )	1.0133	( 0.30, 1.73 )	0.9004	( 0.26, 1.54 )	1.1347	( 0.49, 1.78 )
N05	mmu-miR-504-5p	1.5789	( 0.72, 2.43 )	1.11	( 0.22, 2.00 )	1.2101	( 0.96, 1.46 )	1.492	( 0.28, 2.70 )	0.7478	( 0.00, 1.49 )	0.7474	( 0.28, 1.21 )	0.717	( 0.17, 1.27 )	1.2552	( 0.00001, 2.81 )
N06	mmu-miR-505-3p	1.1429	( 0.33, 1.96 )	0.9583	( 0.29, 1.63 )	0.8011	( 0.70, 0.90 )	0.9844	( 0.07, 1.90 )	1.8909	( 0.84, 2.95 )	0.8951	( 0.56, 1.23 )	0.826	( 0.38, 1.28 )	1.4545	( 0.43, 2.48 )
N07	mmu-miR-532-5p	1.433	( 0.00001, 2.91 )	0.9988	( 0.00001, 2.11 )	0.8563	( 0.66, 1.05 )	1.4653	( 0.05, 2.88 )	1.5487	( 0.00001, 3.21 )	0.9899	( 0.09, 1.89 )	0.8143	( 0.13, 1.50 )	1.131	( 0.44, 1.82 )
N08	mmu-miR-539-3p	0.587	( 0.06, 1.12 )	1.2671	( 0.28, 2.26 )	2.2073	( 1.58, 2.84 )	162.259	( 0.00001, 1632.94 )	2.1686	( 0.00001, 6.10 )	0.9306	( 0.00001, 3.11 )	1.0306	( 0.09, 1.97 )	0.8417	( 0.00001, 1.84 )
N09	mmu-miR-539-5p	0.7135	( 0.00, 1.42 )	0.6403	( 0.00001, 1.32 )	1.1584	( 0.75, 1.57 )	1.1519	( 0.33, 1.97 )	2.2378	( 0.46, 4.02 )	1.2526	( 0.00001, 2.68 )	0.5376	( 0.00001, 1.30 )	1.0416	( 0.73, 1.36 )
N10	mmu-miR-540-3p	0.5065	( 0.00001, 1.18 )	0.4203	( 0.00001, 1.09 )	1.2144	( 0.75, 1.68 )	1.3878	( 0.00001, 2.79 )	6.0186	( 0.00001, 14.03 )	1.5334	( 0.00001, 4.01 )	1.3785	( 0.00001, 3.07 )	1.3104	( 0.41, 2.21 )
N11	mmu-miR-540-5p	1.2875	( 0.14, 2.44 )	1.0106	( 0.00, 2.02 )	0.804	( 0.57, 1.03 )	1.3322	( 0.00001, 2.79 )	0.9716	( 0.16, 1.79 )	0.7475	( 0.44, 1.05 )	0.6648	( 0.28, 1.05 )	0.8915	( 0.00001, 2.13 )
N12	mmu-miR-542-5p	1.0863	( 0.36, 1.82 )	1.1588	( 0.40, 1.92 )	0.8189	( 0.56, 1.08 )	0.6329	( 0.24, 1.02 )	0.846	( 0.47, 1.23 )	0.3401	( 0.18, 0.50 )	0.8035	( 0.31, 1.30 )	0.6617	( 0.25, 1.07 )
N13	mmu-miR-546	2.6245	( 1.09, 4.16 )	1.3311	( 0.47, 2.19 )	1.8099	( 1.41, 2.21 )	1.2604	( 0.96, 1.56 )	0.6064	( 0.00001, 1.42 )	0.8259	( 0.00001, 1.99 )	0.9292	( 0.61, 1.25 )	1.0023	( 0.60, 1.41 )
N14	mmu-miR-568	0.4788	( 0.04, 0.92 )	0.8139	( 0.00001, 2.13 )	2.2073	( 1.58, 2.84 )	154.942	( 0.00001, 1536.84 )	1.924	( 0.00001, 5.48 )	1.1206	( 0.00001, 3.79 )	1.0294	( 0.09, 1.97 )	0.6014	( 0.11, 1.09 )
N15	mmu-miR-582-5p	1.8371	( 0.00001, 4.97 )	0.6776	( 0.00001, 2.03 )	0.3914	( 0.10, 0.68 )	1.1778	( 0.27, 2.09 )	1.272	( 0.00001, 3.13 )	0.6611	( 0.00001, 1.87 )	0.5951	( 0.00001, 1.86 )	0.7764	( 0.00001, 1.88 )
N16	mmu-miR-592-3p	0.781	( 0.30, 1.26 )	0.4367	( 0.04, 0.84 )	0.5534	( 0.36, 0.74 )	1.4756	( 0.56, 2.39 )	1.3041	( 0.08, 2.53 )	0.7642	( 0.06, 1.47 )	1.1234	( 0.63, 1.62 )	1.2236	( 0.61, 1.84 )
N17	mmu-miR-653-5p	0.2999	( 0.10, 0.50 )	0.8894	( 0.17, 1.61 )	0.4352	( 0.34, 0.53 )	0.9407	( 0.56, 1.32 )	4.8627	( 0.00001, 13.05 )	1.0735	( 0.00001, 3.59 )	1.383	( 0.15, 2.61 )	0.8373	( 0.00001, 1.71 )
N18	mmu-miR-664-3p	1.2332	( 0.96, 1.50 )	1.6319	( 1.16, 2.11 )	1.9402	( 1.37, 2.51 )	1.1716	( 0.88, 1.46 )	0.9584	( 0.70, 1.21 )	0.9793	( 0.64, 1.32 )	0.9998	( 0.81, 1.19 )	1.4466	( 1.28, 1.61 )
N19	mmu-miR-667-3p	1.6133	( 0.99, 2.24 )	1.2561	( 0.44, 2.07 )	1.4169	( 1.25, 1.58 )	1.2833	( 0.68, 1.89 )	0.8431	( 0.17, 1.51 )	0.766	( 0.16, 1.37 )	1.0455	( 0.06, 2.03 )	1.1411	( 0.70, 1.58 )
N20	mmu-miR-669p-5p	0.85	( 0.25, 1.45 )	1.2226	( 0.15, 2.29 )	0.733	( 0.57, 0.90 )	2.015	( 0.00001, 6.93 )	3.9534	( 0.00001, 12.10 )	1.0173	( 0.00001, 2.41 )	0.7295	( 0.25, 1.21 )	3.3369	( 0.00001, 8.67 )
N21	mmu-miR-669c-5p	1.2341	( 0.00001, 2.52 )	1.3258	( 0.00001, 2.79 )	1.3751	( 1.00, 1.75 )	1.013	( 0.27, 1.76 )	0.7005	( 0.00001, 1.48 )	0.868	( 0.00001, 2.26 )	0.7519	( 0.07, 1.44 )	0.7632	( 0.00001, 1.54 )
N22	mmu-miR-670-5p	0.8493	( 0.42, 1.28 )	0.5308	( 0.19, 0.87 )	0.3873	( 0.35, 0.42 )	1.3203	( 0.43, 2.22 )	1.4284	( 0.07, 2.79 )	1.1913	( 0.41, 1.98 )	1.5765	( 0.28, 2.88 )	1.0246	( 0.46, 1.59 )
N23	mmu-miR-673-3p	1.3554	( 0.71, 2.00 )	0.9683	( 0.24, 1.70 )	1.6873	( 1.13, 2.24 )	1.8788	( 0.00001, 3.95 )	1.6901	( 0.00001, 3.72 )	1.2881	( 0.08, 2.49 )	1.1572	( 0.85, 1.47 )	2.0494	( 0.55, 3.55 )
N24	mmu-miR-674-5p	1.8999	( 1.11, 2.69 )	1.2368	( 0.44, 2.03 )	1.1971	( 1.01, 1.39 )	1.1118	( 0.66, 1.56 )	1.2475	( 0.57, 1.93 )	1.0216	( 0.51, 1.53 )	0.7495	( 0.28, 1.22 )	1.0645	( 0.52, 1.60 )
O01	mmu-miR-675-3p	1.6791	( 0.85, 2.50 )	1.4917	( 0.61, 2.37 )	1.6101	( 1.28, 1.94 )	1.5542	( 1.42, 1.68 )	0.5618	( 0.26, 0.86 )	0.684	( 0.29, 1.08 )	1.0953	( 0.65, 1.54 )	1.0621	( 0.01, 2.12 )
O02	mmu-miR-675-5p	1.4004	( 1.01, 1.79 )	1.0039	( 0.42, 1.59 )	0.7591	( 0.66, 0.86 )	1.1138	( 0.52, 1.70 )	0.9284	( 0.01, 1.84 )	0.9327	( 0.00001, 2.04 )	0.9258	( 0.69, 1.16 )	1.0377	( 0.13, 1.94 )
O03	mmu-miR-676-3p	1.3396	( 0.00001, 2.69 )	0.91	( 0.00001, 2.01 )	0.9342	( 0.85, 1.02 )	0.9233	( 0.52, 1.33 )	1.3214	( 0.55, 2.09 )	0.9903	( 0.17, 1.81 )	0.9706	( 0.56, 1.38 )	1.028	( 0.20, 1.86 )
O04	mmu-miR-679-5p	2.0996	( 1.21, 2.99 )	0.924	( 0.62, 1.23 )	1.6413	( 1.30, 1.99 )	2.2884	( 0.99, 3.59 )	0.8159	( 0.00001, 1.86 )	1.333	( 0.50, 2.17 )	1.2691	( 0.83, 1.71 )	1.3098	( 0.18, 2.44 )
O05	mmu-miR-681	1.8043	( 0.59, 3.01 )	0.8289	( 0.17, 1.49 )	1.3357	( 0.98, 1.69 )	1.187	( 0.79, 1.59 )	0.8346	( 0.08, 1.59 )	0.8524	( 0.07, 1.64 )	0.9828	( 0.64, 1.32 )	1.0712	( 0.38, 1.77 )
O06	mmu-miR-682	1.3553	( 0.82, 1.89 )	0.7046	( 0.40, 1.01 )	1.0784	( 0.88, 1.27 )	1.6025	( 0.26, 2.94 )	1.0365	( 0.00001, 2.23 )	0.8054	( 0.22, 1.39 )	1.9063	( 1.65, 2.16 )	1.3771	( 0.35, 2.40 )
O07	mmu-miR-691	1.0542	( 0.44, 1.67 )	0.8235	( 0.14, 1.51 )	0.9311	( 0.78, 1.08 )	0.9239	( 0.72, 1.13 )	0.7343	( 0.00001, 1.60 )	1.1702	( 0.00001, 2.69 )	1.2651	( 0.20, 2.33 )	1.3785	( 0.32, 2.44 )
O08	mmu-miR-694	0.8501	( 0.00001, 1.83 )	0.3759	( 0.00001, 0.89 )	1.7611	( 1.40, 2.12 )	2.417	( 0.10, 4.74 )	1.6197	( 0.09, 3.15 )	0.8676	( 0.00001, 1.82 )	1.117	( 0.89, 1.35 )	1.3381	( 0.00001, 2.77 )
O09	mmu-miR-695	1.8001	( 0.24, 3.36 )	0.8036	( 0.03, 1.57 )	3.4558	( 1.14, 5.78 )	3.2279	( 1.82, 4.64 )	2.073	( 0.37, 3.78 )	1.7575	( 0.65, 2.86 )	2.5683	( 0.00001, 6.25 )	1.214	( 0.15, 2.27 )
O10	mmu-miR-696	2.0672	( 0.00001, 4.38 )	1.8807	( 0.00001, 4.38 )	3.0383	( 1.91, 4.17 )	1.178	( 0.77, 1.59 )	0.4903	( 0.00001, 1.12 )	0.6253	( 0.00001, 1.76 )	0.72	( 0.15, 1.29 )	0.7699	( 0.00001, 1.70 )
O11	mmu-miR-697	1.0509	( 0.45, 1.65 )	0.7854	( 0.26, 1.31 )	0.7654	( 0.61, 0.92 )	1.0773	( 0.19, 1.96 )	1.3532	( 0.00001, 2.71 )	0.9111	( 0.00001, 1.90 )	1.4177	( 0.73, 2.11 )	1.5581	( 1.05, 2.07 )
O12	mmu-miR-698-3p	0.9556	( 0.46, 1.45 )	0.4179	( 0.15, 0.69 )	0.5228	( 0.46, 0.59 )	0.8944	( 0.11, 1.68 )	0.8242	( 0.31, 1.33 )	1.1742	( 0.59, 1.76 )	0.9473	( 0.58, 1.32 )	0.5266	( 0.06, 1.00 )
O13	mmu-miR-701-5p	1.1868	( 0.00001, 2.76 )	0.8968	( 0.00001, 2.20 )	1.1071	( 0.85, 1.36 )	0.9935	( 0.00001, 2.09 )	1.253	( 0.00001, 3.10 )	0.4944	( 0.00001, 1.02 )	0.5003	( 0.00, 1.00 )	0.7988	( 0.00001, 1.76 )
O14	mmu-miR-704	0.6605	( 0.40, 0.93 )	0.608	( 0.24, 0.98 )	0.5532	( 0.44, 0.67 )	0.6002	( 0.18, 1.02 )	1.0234	( 0.37, 1.68 )	1.0356	( 0.55, 1.52 )	1.1787	( 0.40, 1.96 )	1.5068	( 0.00001, 3.43 )
O15	mmu-miR-708-5p	0.5525	( 0.00001, 1.14 )	0.6467	( 0.00001, 1.39 )	0.4247	( 0.30, 0.55 )	0.6858	( 0.38, 1.00 )	2.3968	( 0.45, 4.34 )	1.0583	( 0.46, 1.65 )	1.0061	( 0.40, 1.61 )	0.9234	( 0.55, 1.29 )
O16	mmu-miR-710	0.9348	( 0.15, 1.72 )	0.5805	( 0.00001, 1.18 )	0.6104	( 0.39, 0.83 )	1.1511	( 0.10, 2.21 )	1.2089	( 0.00001, 2.57 )	0.7409	( 0.10, 1.38 )	1.1014	( 0.61, 1.60 )	0.9898	( 0.24, 1.74 )
O17	mmu-miR-711	0.4655	( 0.16, 0.77 )	0.5403	( 0.00001, 1.41 )	2.133	( 1.57, 2.69 )	2.0667	( 0.93, 3.20 )	1.6404	( 0.42, 2.86 )	0.8572	( 0.00001, 1.84 )	1.3477	( 0.30, 2.40 )	0.9507	( 0.35, 1.55 )
O18	mmu-miR-712-5p	0.9792	( 0.00001, 1.99 )	1.4207	( 0.00001, 3.64 )	3.0484	( 1.34, 4.75 )	0.6956	( 0.33, 1.06 )	0.6277	( 0.00001, 1.26 )	0.6201	( 0.00001, 1.54 )	0.9676	( 0.00001, 2.18 )	1.0418	( 0.43, 1.66 )
O19	mmu-miR-713	1.5738	( 0.40, 2.75 )	0.9142	( 0.17, 1.66 )	1.2564	( 0.93, 1.58 )	1.2591	( 0.66, 1.86 )	0.6889	( 0.28, 1.10 )	0.8384	( 0.33, 1.34 )	0.8702	( 0.34, 1.40 )	0.8837	( 0.28, 1.49 )
O20	mmu-miR-717	0.4782	( 0.04, 0.92 )	0.6638	( 0.00001, 1.87 )	2.2073	( 1.58, 2.84 )	154.942	( 0.00001, 1566.43 )	1.5204	( 0.00001, 4.42 )	0.7094	( 0.00001, 2.54 )	1.0306	( 0.09, 1.97 )	0.6021	( 0.11, 1.10 )
O21	mmu-miR-719	1.6151	( 0.31, 2.92 )	0.8333	( 0.00001, 2.00 )	2.8315	( 1.78, 3.88 )	154.942	( 0.00001, 1536.84 )	0.6664	( 0.18, 1.15 )	0.5528	( 0.00001, 1.34 )	0.5371	( 0.11, 0.96 )	0.3728	( 0.22, 0.53 )
O22	mmu-miR-720	1.5555	( 0.29, 2.82 )	0.9096	( 0.00001, 1.85 )	1.2912	( 0.84, 1.74 )	1.5697	( 0.73, 2.41 )	1.5545	( 0.71, 2.39 )	1.3443	( 0.00001, 2.79 )	0.9043	( 0.69, 1.12 )	1.3702	( 0.56, 2.18 )
O23	mmu-miR-721	1.085	( 0.50, 1.67 )	1.1297	( 0.38, 1.88 )	2.2073	( 1.58, 2.84 )	1.6406	( 1.10, 2.18 )	0.7758	( 0.12, 1.43 )	1.1781	( 0.00001, 2.76 )	1.0306	( 0.09, 1.97 )	0.7511	( 0.31, 1.19 )
O24	mmu-miR-758-3p	2.3201	( 0.68, 3.96 )	1.6716	( 0.10, 3.25 )	3.3301	( 2.51, 4.15 )	1.6435	( 1.04, 2.24 )	0.4813	( 0.19, 0.78 )	0.4989	( 0.23, 0.76 )	0.4714	( 0.17, 0.77 )	0.757	( 0.00001, 1.59 )
P01	mmu-miR-761	0.8661	( 0.61, 1.12 )	0.8917	( 0.14, 1.64 )	2.2281	( 1.33, 3.13 )	1.4331	( 0.70, 2.17 )	0.9065	( 0.09, 1.72 )	1.2282	( 0.42, 2.04 )	0.9189	( 0.64, 1.20 )	1.1566	( 0.00001, 2.43 )
P02	mmu-miR-763	0.8147	( 0.63, 1.00 )	0.5457	( 0.31, 0.78 )	0.8123	( 0.66, 0.97 )	0.7888	( 0.28, 1.30 )	1.4894	( 0.95, 2.03 )	2.1296	( 0.04, 4.22 )	0.8208	( 0.67, 0.97 )	1.3141	( 0.94, 1.69 )
P03	mmu-miR-764-3p	1.3339	( 0.75, 1.92 )	1.3713	( 0.66, 2.08 )	1.9862	( 1.38, 2.59 )	2.145	( 0.48, 3.81 )	0.932	( 0.00001, 2.16 )	1.0425	( 0.17, 1.91 )	1.3507	( 0.80, 1.90 )	1.626	( 0.00001, 3.29 )
P04	mmu-miR-764-5p	3.6578	( 0.00001, 8.31 )	5.8547	( 0.00001, 13.99 )	6.5295	( 2.62, 10.44 )	3.7512	( 0.00001, 8.37 )	1.2954	( 0.02, 2.57 )	0.7885	( 0.03, 1.55 )	1.0053	( 0.00001, 2.44 )	1.4868	( 0.00001, 3.26 )
P05	mmu-miR-802-5p	1.902	( 0.47, 3.33 )	1.6509	( 0.00001, 3.35 )	2.2183	( 1.60, 2.84 )	538.6	( 0.00001, 4919.08 )	1.5689	( 0.00001, 5.77 )	2.0405	( 0.00001, 7.99 )	1.1316	( 0.72, 1.54 )	2.5768	( 0.00001, 7.55 )
P06	mmu-miR-804	2.5781	( 0.00001, 6.01 )	0.7884	( 0.00001, 2.17 )	1.059	( 0.72, 1.40 )	1.6804	( 0.00001, 3.76 )	1.4123	( 0.00001, 3.39 )	1.3897	( 0.00001, 2.95 )	0.5728	( 0.00001, 1.43 )	1.6202	( 0.00001, 3.87 )
P07	mmu-miR-871-3p	1.675	( 1.19, 2.16 )	0.9674	( 0.65, 1.29 )	2.2474	( 1.60, 2.90 )	2.4468	( 1.09, 3.80 )	1.1324	( 0.58, 1.68 )	1.2045	( 0.59, 1.82 )	1.4993	( 1.15, 1.85 )	1.3459	( 0.30, 2.39 )
P08	mmu-miR-871-5p	0.8899	( 0.54, 1.24 )	1.3487	( 0.21, 2.49 )	1.9342	( 1.51, 2.36 )	2.9674	( 1.86, 4.07 )	1.1951	( 0.44, 1.95 )	1.2336	( 0.42, 2.04 )	1.5506	( 0.65, 2.45 )	2.8318	( 1.06, 4.60 )
P09	mmu-miR-875-3p	1.3572	( 0.00001, 3.10 )	0.9988	( 0.00001, 2.30 )	4.4533	( 1.42, 7.49 )	2.8915	( 0.24, 5.54 )	3.8837	( 0.00001, 10.21 )	3.5371	( 0.23, 6.85 )	2.5851	( 0.00001, 8.00 )	1.2991	( 0.63, 1.97 )
P10	mmu-miR-877-5p	1.1207	( 0.71, 1.54 )	0.9958	( 0.57, 1.42 )	1.21	( 0.99, 1.43 )	1.116	( 0.66, 1.57 )	0.8267	( 0.18, 1.47 )	0.8984	( 0.07, 1.73 )	1.0246	( 0.72, 1.33 )	1.1723	( 0.70, 1.64 )
P11	mmu-miR-879-5p	3.1742	( 0.00001, 8.20 )	0.598	( 0.00001, 1.75 )	0.8507	( 0.39, 1.31 )	1.0949	( 0.40, 1.79 )	0.9243	( 0.19, 1.66 )	0.7782	( 0.27, 1.28 )	0.4945	( 0.00001, 1.13 )	0.4225	( 0.00001, 1.16 )
P12	mmu-miR-883b-5p	0.6895	( 0.30, 1.08 )	0.4834	( 0.03, 0.93 )	1.5511	( 1.14, 1.96 )	1.4756	( 0.92, 2.03 )	1.2335	( 0.00001, 2.71 )	1.2589	( 0.67, 1.85 )	1.2584	( 0.70, 1.82 )	1.3675	( 0.40, 2.33 )
P13	cel-miR-39-3p	1.7347	( 0.00001, 3.68 )	0.697	( 0.00001, 1.94 )	2.2073	( 1.58, 2.84 )	2.0609	( 0.58, 3.54 )	1.212	( 0.00001, 2.57 )	1.2467	( 0.00001, 2.97 )	1.156	( 0.42, 1.89 )	0.9402	( 0.38, 1.50 )
P14	cel-miR-39-3p	2.2553	( 0.40, 4.11 )	0.6638	( 0.00001, 1.87 )	5.3353	( 4.18, 6.49 )	1.967	( 0.72, 3.21 )	1.1451	( 0.15, 2.14 )	0.5292	( 0.00001, 1.42 )	0.3845	( 0.00001, 0.95 )	0.2327	( 0.03, 0.44 )
P15	SNORD61	1.7032	( 0.00001, 3.47 )	2.2108	( 0.00001, 5.03 )	3.0718	( 2.10, 4.05 )	1.4296	( 1.16, 1.70 )	0.7819	( 0.10, 1.47 )	1.0023	( 0.09, 1.92 )	0.6999	( 0.32, 1.08 )	1.0801	( 0.28, 1.88 )
P16	SNORD68	1.1973	( 0.89, 1.51 )	1.2147	( 0.77, 1.66 )	2.371	( 1.83, 2.91 )	1.6732	( 1.14, 2.21 )	1.0728	( 0.62, 1.52 )	1.1907	( 0.22, 2.16 )	1.3794	( 0.51, 2.25 )	1.4099	( 0.82, 2.00 )
P17	SNORD72	0.875	( 0.25, 1.50 )	1.5248	( 0.00001, 3.19 )	2.5343	( 1.54, 3.53 )	1.9579	( 0.93, 2.99 )	1.2688	( 0.00001, 2.71 )	1.35	( 0.00001, 3.08 )	1.1023	( 0.62, 1.59 )	1.7372	( 0.47, 3.00 )
P18	SNORD95	1.1038	( 1.00, 1.21 )	1.3088	( 1.05, 1.57 )	1.8551	( 1.38, 2.33 )	1.5229	( 0.60, 2.45 )	1.1249	( 0.13, 2.12 )	0.919	( 0.61, 1.22 )	0.9218	( 0.62, 1.22 )	1.4857	( 0.65, 2.33 )
P19	SNORD96A	1.1223	( 0.82, 1.43 )	1.4509	( 0.74, 2.16 )	2.3991	( 1.68, 3.12 )	1.3739	( 1.15, 1.60 )	1.1068	( 0.69, 1.52 )	0.8735	( 0.32, 1.42 )	0.8663	( 0.75, 0.98 )	1.2589	( 0.92, 1.60 )
P20	RNU6-6P	1.7032	( 0.59, 2.82 )	1.097	( 0.27, 1.92 )	1.0041	( 0.82, 1.18 )	3.3815	( 0.00001, 7.90 )	1.786	( 0.00001, 4.69 )	1.3242	( 0.54, 2.11 )	1.2732	( 0.00001, 3.52 )	1.87	( 0.00001, 4.47 )
P21	miRTC	1.9983	( 0.00001, 4.01 )	1.2754	( 0.00001, 2.60 )	1.9794	( 1.15, 2.81 )	1.0372	( 0.00001, 2.13 )	1.1824	( 0.00001, 2.43 )	1.1983	( 0.18, 2.22 )	0.4678	( 0.19, 0.75 )	0.6408	( 0.15, 1.13 )
P22	miRTC	1.9166	( 0.00001, 3.87 )	1.2872	( 0.00001, 2.61 )	1.9538	( 1.11, 2.80 )	1.0089	( 0.01, 2.00 )	1.2693	( 0.00001, 2.61 )	1.3363	( 0.07, 2.61 )	0.5119	( 0.20, 0.82 )	0.6511	( 0.12, 1.18 )
P23	PPC	0.5268	( 0.15, 0.91 )	0.7087	( 0.00001, 1.76 )	2.4871	( 1.48, 3.50 )	1.3229	( 0.78, 1.86 )	1.6059	( 0.00001, 3.97 )	0.9215	( 0.00001, 2.76 )	1.1987	( 0.33, 2.06 )	0.6716	( 0.00001, 1.37 )
P24	PPC	0.4475	( 0.12, 0.78 )	0.6608	( 0.00001, 1.49 )	2.2522	( 1.31, 3.20 )	1.2184	( 0.73, 1.71 )	1.7348	( 0.00001, 4.39 )	0.6155	( 0.00001, 2.20 )	1.1622	( 0.12, 2.21 )	0.7212	( 0.08, 1.36 )
Comments:
A: This gene’s average threshold cycle is relatively high (> 30) in either the control or the test sT2Cple, and is reasonably low in the other sT2Cple (< 30).
These data mean that the gene’s expression is relatively low in one sT2Cple and reasonably detected in the other sT2Cple suggesting that the actual fold-change value is at least as large as the calculated and reported fold-change result.
This fold-change result may also have greater variations if p value > 0.05; therefore, it is important to have a sufficient number of biological replicates to validate the result for this gene.
B: This gene’s average threshold cycle is relatively high (> 30), meaning that its relative expression level is low, in both control and test sT2Cples, and the p-value for the fold-change is either unavailable or relatively high (p > 0.05).
This fold-change result may also have greater variations; therefore, it is important to have a sufficient number of biological replicates to validate the result for this gene.
C: This gene’s average threshold cycle is either not determined or greater than the defined cut-off value (default 35), in both sT2Cples meaning that its expression was undetected, making this fold-change result erroneous and un-interpretable.
Fold Change & Fold Regulation:
Fold-Change (2^(- Delta Delta Ct)) is the normalized gene expression (2^(- Delta Ct)) in the Test ST2Cple divided the normalized gene expression (2^(- Delta Ct)) in the Control ST2Cple.
Fold-Regulation represents fold-change results in a biologically meaningful way. Fold-change values greater than one indicate a positive- or an up-regulation, and the fold-regulation is equal to the fold-change.
Fold-change values less than one indicate a negative or down-regulation, and the fold-regulation is the negative inverse of the fold-change.
Fold-change and fold-regulation values greater than 2 are indicated in red; fold-change values less than 0.5 and fold-regulation values less than -2 are indicated in blue.

## Sheet: p-value
		p-value (comparing to T2C KO M FA)		p-value (comparing to T2C KO M O3)		p-value (comparing to T2C KO F FA)		p-value (comparing to T2C KO F O3)
Position	Mature ID	T2C SPA1 M FA	T2C SPA2 M FA	T2C SPA1 M O3	T2C SPA2 M O3	T2C SPA1 F FA	T2C SPA2 F FA	T2C SPA1 F O3	T2C SPA2 F O3
A01	mmu-let-7a-5p	0.888067	0.405742	0.005232	0.605189	0.342964	0.944475	0.614398	0.894548
A02	mmu-let-7b-5p	0.230486	0.952143	0.37335	0.594227	0.659845	0.95736	0.224882	0.615713
A03	mmu-let-7c-5p	0.445801	0.538152	0.018259	0.015059	0.37621	0.668737	0.229185	0.414872
[truncated: 383 more rows]

## Sheet: Benjamini & Hochberg
Benjamini & Hochberg False Discovery Rate
[truncated: 392 more rows]

[truncated: 32 more sheets: Fold Regulation, 2-way ANOVA, Gx KO M & F, Gx SP-A1 M & F, NGx KO M & F, NGx SP-A1 M & F, Gx miRNAs analysis, Gx Different. expressed miRNAs, 1-way ANOVA NGx-Gx, Plots SP-A1 M FA, Plots SP-A1 F FA, Plots SP-A1 M O3, Plots SP-A1 F O3, Plots SP-A2 M FA, Plots SP-A2 F FA, Plots SP-A2 M O3, Clustergram, ALL SP-A1 M O3 miRNome, SP-A1 M O3 P<0.05, SP-A1 M O3  p<0.0166 …]
